# Supplementary material for: Bacterial community structure transformed after thermophilically composting human waste in Haiti
Source: PLoS One. 2017 Jun 1;12(6):e0177626. doi: 10.1371/journal.pone.0177626 (PMC5453478; doi:10.1371/journal.pone.0177626)
Supplement: S1 Table — Bar lengths represent values ranging from 10 to 15,860 fluorescence intensity units. (XLSX) [file pone.0177626.s002.xlsx]

## Sheet: Table S1 Cap-Haitien
S1 Table. PhyloChip probe intensity values (averages) for OTU with the greatest changes during thermophilic composting of human waste at Cap-Haitien, Haiti. Bar lengths represent values ranging from 10 to 15,860 fluorescence intensity units.
Unique taxa	Taxa	Average Bucket	Average Thermo	Average Curing	Average Bagged
1	p__Acidobacteria c__Acidobacteria o__Acidobacteriales f__Acidobacteriaceae g__unclassified s__unclassified_1	631.147	942.853	9924.49	10004.2
2	p__Acidobacteria c__Acidobacteria o__Acidobacteriales f__Acidobacteriaceae g__unclassified s__unclassified_2	6971.21	2753.81	8653.28	9294.96
3	p__Actinobacteria c__Actinobacteria o__Acidimicrobiales f__Acidimicrobiaceae g__unclassified s__unclassified	4140.97	4346.04	9354.66	10345.6
4	p__Actinobacteria c__Actinobacteria o__Actinomycetales f__Cellulomonadaceae g__unclassified s__unclassified_1	2336.88	1784.12	4793.26	9800.34
5	p__Actinobacteria c__Actinobacteria o__Actinomycetales f__Cellulomonadaceae g__unclassified s__unclassified_2	2144.88	4181.26	9633.59	10593.2
6	p__Actinobacteria c__Actinobacteria o__Actinomycetales f__Cellulomonadaceae g__unclassified s__unclassified_3	1529.85	2522.93	5800.03	8129.66
7	p__Actinobacteria c__Actinobacteria o__Actinomycetales f__Corynebacteriaceae g__Corynebacterium s__unclassified	10694.5	8664.56	5643.62	7874.67
8	p__Actinobacteria c__Actinobacteria o__Actinomycetales f__Corynebacteriaceae g__unclassified s__unclassified	2968.71	2870.09	5934.94	11024.6
9	p__Actinobacteria c__Actinobacteria o__Actinomycetales f__Dietziaceae g__Dietzia s__unclassified	1845.44	2604.89	3626.67	3626.5
10	p__Actinobacteria c__Actinobacteria o__Actinomycetales f__Geodermatophilaceae g__Geodermatophilus s__unclassified	2545.91	1751.52	4494.77	9678.08
11	p__Actinobacteria c__Actinobacteria o__Actinomycetales f__Intrasporangiaceae g__unclassified s__unclassified	1927.7	2323.01	6430.03	8443.36
12	p__Actinobacteria c__Actinobacteria o__Actinomycetales f__Kineosporiaceae g__unclassified s__unclassified	1975.13	2649.15	5535.77	6707.59
13	p__Actinobacteria c__Actinobacteria o__Actinomycetales f__Microbacteriaceae g__unclassified s__unclassified	2755.75	3659.28	3900.2	5492.38
14	p__Actinobacteria c__Actinobacteria o__Actinomycetales f__Micrococcaceae g__Arthrobacter s__unclassified	5669.57	3562.14	10227.3	13838.3
15	p__Actinobacteria c__Actinobacteria o__Actinomycetales f__Micromonosporaceae g__unclassified s__unclassified_1	1229.79	1221.29	6884.87	6380.36
16	p__Actinobacteria c__Actinobacteria o__Actinomycetales f__Micromonosporaceae g__unclassified s__unclassified_2	1510.04	2448.97	4502.44	6386.31
17	p__Actinobacteria c__Actinobacteria o__Actinomycetales f__Mycobacteriaceae g__Mycobacterium s__unclassified	1010.69	1026.54	4356.28	8068.73
18	p__Actinobacteria c__Actinobacteria o__Actinomycetales f__Nakamurellaceae g__unclassified s__unclassified	617.872	559.643	3744.86	9664.15
19	p__Actinobacteria c__Actinobacteria o__Actinomycetales f__Nocardiaceae g__Nocardia s__unclassified	879.608	1248.02	2481.22	7372.62
20	p__Actinobacteria c__Actinobacteria o__Actinomycetales f__Nocardioidaceae g__unclassified s__unclassified	3516.11	4367.05	7322.31	8452.24
21	p__Actinobacteria c__Actinobacteria o__Actinomycetales f__Nocardiopsaceae g__Streptomonospora s__unclassified	1931.92	3760.96	6758.28	7780.92
22	p__Actinobacteria c__Actinobacteria o__Actinomycetales f__Nocardiopsaceae g__Thermobifida s__Thermobifida fusca	4869.61	7878.21	9282.52	14048.5
23	p__Actinobacteria c__Actinobacteria o__Actinomycetales f__Pseudonocardiaceae g__Pseudonocardia s__unclassified	1354.06	2549.46	4792.35	7024.36
24	p__Actinobacteria c__Actinobacteria o__Actinomycetales f__Pseudonocardiaceae g__Saccharomonospora s__unclassified	4300.65	5270.02	6774.5	13266.6
25	p__Actinobacteria c__Actinobacteria o__Actinomycetales f__Pseudonocardiaceae g__unclassified s__unclassified_1	217.41	195.048	3751.1	1078.67
26	p__Actinobacteria c__Actinobacteria o__Actinomycetales f__Pseudonocardiaceae g__unclassified s__unclassified_2	1573.38	2348.73	5613.54	9474.21
27	p__Actinobacteria c__Actinobacteria o__Actinomycetales f__Streptomycetaceae g__Streptomyces s__unclassified_1	493.713	246.958	3271.7	6049.52
28	p__Actinobacteria c__Actinobacteria o__Actinomycetales f__Streptomycetaceae g__Streptomyces s__unclassified_2	1349.29	793.909	4998.4	8437.28
29	p__Actinobacteria c__Actinobacteria o__Actinomycetales f__Streptomycetaceae g__Streptomyces s__unclassified_3	4853.98	3528.14	8554.85	11079.4
30	p__Actinobacteria c__Actinobacteria o__Actinomycetales f__Streptomycetaceae g__Streptomyces s__unclassified_4	1304.27	1947.14	5155.43	6674.76
31	p__Actinobacteria c__Actinobacteria o__Actinomycetales f__Streptosporangiaceae g__Streptosporangium s__unclassified	1083.99	2409.59	2909.61	5062.77
32	p__Actinobacteria c__Actinobacteria o__Actinomycetales f__Streptosporangiaceae g__unclassified s__unclassified	1241.59	2328.27	3899.7	4612.69
33	p__Actinobacteria c__Actinobacteria o__Actinomycetales f__Thermomonosporaceae g__Actinomadura s__Actinomadura vinacea	874.965	1582.23	5418.45	6517.93
34	p__Actinobacteria c__Actinobacteria o__Actinomycetales f__Thermomonosporaceae g__Actinomadura s__unclassified_1	1462.27	2510.79	5983.11	6876.77
35	p__Actinobacteria c__Actinobacteria o__Actinomycetales f__Thermomonosporaceae g__Actinomadura s__unclassified_2	2921.96	3931.77	9996.31	10639
36	p__Actinobacteria c__Actinobacteria o__koll13 f__unclassified g__sfD s__unclassified	3620.64	2363.33	7685.42	8529.71
37	p__Actinobacteria c__Actinobacteria o__MC47 f__unclassified g__sfA s__unclassified	8184.51	7149.09	15324	14040
38	p__Actinobacteria c__Actinobacteria o__Solirubrobacterales f__Conexibacteraceae g__unclassified s__unclassified	2337.3	2029.33	2049.57	8981.81
39	p__Bacteroidetes c__Bacteroidia o__Bacteroidales f__Bacteroidaceae g__Bacteroides s__Bacteroides ovatus	3500.01	279.755	23.7606	25.0453
40	p__Bacteroidetes c__Bacteroidia o__Bacteroidales f__Bacteroidaceae g__Bacteroides s__unclassified_1	4925.76	540.989	120.98	122.677
41	p__Bacteroidetes c__Bacteroidia o__Bacteroidales f__Bacteroidaceae g__Bacteroides s__unclassified_2	5248.85	482.754	847.858	970.088
42	p__Bacteroidetes c__Bacteroidia o__Bacteroidales f__Porphyromonadaceae g__Parabacteroides s__Parabacteroides distasonis	6052.62	120.085	79.6556	80.6398
43	p__Bacteroidetes c__Bacteroidia o__Bacteroidales f__Porphyromonadaceae g__Parabacteroides s__unclassified	3995.81	324.529	2733.09	787.329
44	p__Bacteroidetes c__Bacteroidia o__Bacteroidales f__Porphyromonadaceae g__unclassified s__unclassified	6348.5	1774.8	4823.12	2521.45
45	p__Bacteroidetes c__Bacteroidia o__Bacteroidales f__Prevotellaceae g__Prevotella s__Prevotella copri_1	6967.84	585.204	594.354	442.086
46	p__Bacteroidetes c__Bacteroidia o__Bacteroidales f__Prevotellaceae g__Prevotella s__Prevotella copri_2	5974.75	418.304	1373.43	1686.18
47	p__Bacteroidetes c__Bacteroidia o__Bacteroidales f__Prevotellaceae g__Prevotella s__unclassified_1	6177.09	445.562	302.337	294.72
48	p__Bacteroidetes c__Bacteroidia o__Bacteroidales f__Prevotellaceae g__Prevotella s__unclassified_2	6370.41	460.254	919.929	985.583
49	p__Bacteroidetes c__Bacteroidia o__Bacteroidales f__Prevotellaceae g__Prevotella s__unclassified_3	6541.81	477.445	1895.27	2159.62
50	p__Bacteroidetes c__Bacteroidia o__Bacteroidales f__Prevotellaceae g__Prevotella s__unclassified_4	6550.9	707.54	4020.73	3552.62
51	p__Bacteroidetes c__Bacteroidia o__Bacteroidales f__Rikenellaceae g__unclassified s__unclassified	6038.21	1625.07	7163.5	5061.75
52	p__Bacteroidetes c__Bacteroidia o__Bacteroidales f__RikenellaceaeII g__unclassified s__unclassified_1	8267.31	1434.14	131.458	120.862
53	p__Bacteroidetes c__Bacteroidia o__Bacteroidales f__RikenellaceaeII g__unclassified s__unclassified_2	14113	4378.12	2022.52	2316.21
54	p__Bacteroidetes c__Bacteroidia o__Bacteroidales f__RikenellaceaeII g__unclassified s__unclassified_3	4822.34	1205.78	6787.87	3830.96
55	p__Bacteroidetes c__Bacteroidia o__Bacteroidales f__RikenellaceaeII g__unclassified s__unclassified_4	4936.4	357.019	515.117	447.108
56	p__Bacteroidetes c__Bacteroidia o__Bacteroidales f__RikenellaceaeII g__unclassified s__unclassified_5	5418.06	1972.04	6690.98	10795.4
57	p__Bacteroidetes c__Flavobacteria o__Flavobacteriales f__Corymorphaceae g__unclassified s__unclassified	7033.86	3215.79	10925.7	10310.5
58	p__Bacteroidetes c__Flavobacteria o__Flavobacteriales f__Flavobacteriaceae g__Chryseobacterium s__unclassified	4740.71	1927.67	7703.72	6065.35
59	p__Bacteroidetes c__Flavobacteria o__Flavobacteriales f__Flavobacteriaceae g__Flavobacterium s__unclassified	5443.11	2454.22	11658.5	9043.81
60	p__Bacteroidetes c__Flavobacteria o__Flavobacteriales f__Flavobacteriaceae g__unclassified s__unclassified_1	4680.89	2102.91	5639.54	3364.4
61	p__Bacteroidetes c__Flavobacteria o__Flavobacteriales f__Flavobacteriaceae g__unclassified s__unclassified_2	5565.81	2710.6	10980	11149.4
62	p__Bacteroidetes c__Flavobacteria o__Flavobacteriales f__Flavobacteriaceae g__unclassified s__unclassified_3	9282.44	5281.84	10236.2	8819.33
63	p__Bacteroidetes c__Sphingobacteria o__Sphingobacteriales f__Chitinophagaceae g__Flavisolibacter s__unclassified	1154.86	368.891	3690.07	5149.29
64	p__Bacteroidetes c__Sphingobacteria o__Sphingobacteriales f__Chitinophagaceae g__unclassified s__unclassified_1	1332.83	325.356	3860.62	4814.35
65	p__Bacteroidetes c__Sphingobacteria o__Sphingobacteriales f__Chitinophagaceae g__unclassified s__unclassified_2	3236.81	900.827	6270.82	8649.44
66	p__Bacteroidetes c__Sphingobacteria o__Sphingobacteriales f__Chitinophagaceae g__unclassified s__unclassified_3	6310.79	2651.36	10377.5	12003.7
67	p__Bacteroidetes c__Sphingobacteria o__Sphingobacteriales f__Flammeovirgaceae g__unclassified s__unclassified	3781.98	1304.54	7087.76	4728.22
68	p__Bacteroidetes c__Sphingobacteria o__Sphingobacteriales f__Flexibacteraceae g__Cytophaga s__unclassified	4483.31	3731.98	8857.71	9881.05
69	p__Bacteroidetes c__Sphingobacteria o__Sphingobacteriales f__Flexibacteraceae g__Dyadobacter s__unclassified	4200.83	1449.71	5527.78	3786.75
70	p__Bacteroidetes c__Sphingobacteria o__Sphingobacteriales f__Flexibacteraceae g__unclassified s__unclassified_1	1938.49	1349.6	4968.28	2652.58
71	p__Bacteroidetes c__Sphingobacteria o__Sphingobacteriales f__Flexibacteraceae g__unclassified s__unclassified_2	6698.64	2311.76	9847.33	9101.34
72	p__Bacteroidetes c__Sphingobacteria o__Sphingobacteriales f__Saprospiraceae g__unclassified s__unclassified	5839.31	2385.31	8073.7	8413.57
73	p__Bacteroidetes c__Sphingobacteria o__Sphingobacteriales f__Sphingobacteriaceae g__Parapedobacter s__unclassified	1985.35	555.902	6966.47	1188.02
74	p__Bacteroidetes c__Sphingobacteria o__Sphingobacteriales f__Sphingobacteriaceae g__Sphingobacterium s__unclassified	3905.41	1209.44	4785.49	2864.71
75	p__Bacteroidetes c__Sphingobacteria o__Sphingobacteriales f__Sphingobacteriaceae g__unclassified s__unclassified	195.127	24.4286	3289.35	6337.8
76	p__Chloroflexi c__Caldilineae o__Caldilineales f__Caldilineaceae g__Caldilinea s__unclassified	191.448	204.154	3018.43	2365.09
77	p__Firmicutes c__Bacilli o__Bacillales f__Bacillaceae g__Bacillus s__Bacillus badius	6343.97	6733.22	4594.01	9389.54
78	p__Firmicutes c__Bacilli o__Bacillales f__Bacillaceae g__Bacillus s__Bacillus flexus	5278	3564.08	3778.17	9901.71
79	p__Firmicutes c__Bacilli o__Bacillales f__Bacillaceae g__Bacillus s__Bacillus fumarioli	6651.25	5524.74	4540.93	12596.8
80	p__Firmicutes c__Bacilli o__Bacillales f__Bacillaceae g__Bacillus s__Bacillus funiculus	6986.03	4684.81	2411.3	6866.07
81	p__Firmicutes c__Bacilli o__Bacillales f__Bacillaceae g__Bacillus s__Bacillus pocheonensis	6268.83	5764.21	2846.87	6651.29
82	p__Firmicutes c__Bacilli o__Bacillales f__Bacillaceae g__Bacillus s__unclassified_1	3271.92	1565	532.105	6839.96
83	p__Firmicutes c__Bacilli o__Bacillales f__Bacillaceae g__Bacillus s__unclassified_2	3930.76	2725.96	2713.52	8444.42
84	p__Firmicutes c__Bacilli o__Bacillales f__Bacillaceae g__Bacillus s__unclassified_3	7094.64	6062.1	4709.91	10591.1
85	p__Firmicutes c__Bacilli o__Bacillales f__Bacillaceae g__Bacillus s__unclassified_4	7590.54	5658.19	5578.7	11376.1
86	p__Firmicutes c__Bacilli o__Bacillales f__Bacillaceae g__Bacillus s__unclassified_5	4412.38	4879.13	3181.3	8373.07
87	p__Firmicutes c__Bacilli o__Bacillales f__Bacillaceae g__Bacillus s__unclassified_6	8322.55	8876.81	6657.14	12170.1
88	p__Firmicutes c__Bacilli o__Bacillales f__Bacillaceae g__Geobacillus s__unclassified_1	6757.28	7071.34	4393.69	8400.5
89	p__Firmicutes c__Bacilli o__Bacillales f__Bacillaceae g__Geobacillus s__unclassified_2	4397.14	6859.62	3313.56	7564.23
90	p__Firmicutes c__Bacilli o__Bacillales f__Bacillaceae g__Geobacillus s__unclassified_3	6814.2	9409.69	5482.92	11010.4
91	p__Firmicutes c__Bacilli o__Bacillales f__Bacillaceae g__Lentibacillus s__unclassified	7939.89	8565.22	5332.68	9083.89
92	p__Firmicutes c__Bacilli o__Bacillales f__Bacillaceae g__Natronobacillus s__Natronobacillus azotifigens	5590.44	4927.57	3161.18	8664.5
93	p__Firmicutes c__Bacilli o__Bacillales f__Bacillaceae g__Oceanobacillus s__unclassified_1	6665.78	4874.39	3260.82	9898.58
94	p__Firmicutes c__Bacilli o__Bacillales f__Bacillaceae g__Oceanobacillus s__unclassified_2	5642.62	4379.74	4262.7	10730.5
95	p__Firmicutes c__Bacilli o__Bacillales f__Bacillaceae g__Oceanobacillus s__unclassified_3	4844.06	6500.83	3123.08	9731.79
96	p__Firmicutes c__Bacilli o__Bacillales f__Bacillaceae g__unclassified s__unclassified_1	4665.62	3577.44	2382.54	7904.55
97	p__Firmicutes c__Bacilli o__Bacillales f__Bacillaceae g__unclassified s__unclassified_2	5080.84	6346.03	4430.12	8275.14
98	p__Firmicutes c__Bacilli o__Bacillales f__Bacillaceae g__unclassified s__unclassified_3	5887.46	12216	5022.22	10573.3
99	p__Firmicutes c__Bacilli o__Bacillales f__Paenibacillaceae g__Cohnella s__unclassified	2464.13	3351.03	2775.08	5277.48
100	p__Firmicutes c__Bacilli o__Bacillales f__Paenibacillaceae g__Paenibacillus s__unclassified_1	7039.7	5679.33	2841.5	6936.02
101	p__Firmicutes c__Bacilli o__Bacillales f__Paenibacillaceae g__Paenibacillus s__unclassified_2	5561.32	2746.26	3933.74	9584.32
102	p__Firmicutes c__Bacilli o__Bacillales f__Paenibacillaceae g__Paenibacillus s__unclassified_3	4291.8	6224.42	3072.41	8556.66
103	p__Firmicutes c__Bacilli o__Bacillales f__Planococcaceae g__Lysinibacillus s__unclassified	8720.71	6253.24	2903.58	6581.42
104	p__Firmicutes c__Bacilli o__Bacillales f__Planococcaceae g__unclassified s__unclassified	7226.97	4871.64	3449.12	9299.68
105	p__Firmicutes c__Bacilli o__Bacillales f__Planococcaceae g__Ureibacillus s__unclassified_1	7159.65	4135.19	2823.41	8868.9
106	p__Firmicutes c__Bacilli o__Bacillales f__Planococcaceae g__Ureibacillus s__unclassified_2	6355.37	7864.64	5433.65	10335.3
107	p__Firmicutes c__Bacilli o__Bacillales f__Staphylococcaceae g__Staphylococcus s__Staphylococcus epidermidis	10455.6	9838.59	6079.82	9139.88
108	p__Firmicutes c__Bacilli o__Bacillales f__Thermoactinomycetaceae g__Planifilum s__Planifilum fulgidum	3316.37	7462.29	4963.29	7400.38
109	p__Firmicutes c__Bacilli o__Bacillales f__Thermoactinomycetaceae g__Planifilum s__unclassified	4931.6	8168.05	5952.84	9377.72
110	p__Firmicutes c__Bacilli o__Bacillales f__Thermoactinomycetaceae g__Thermoactinomyces s__unclassified	3215.77	4316.5	4351.03	7787.78
111	p__Firmicutes c__Bacilli o__Bacillales f__unclassified g__sfA s__unclassified_1	8819.51	7008.51	4246.72	5694.05
112	p__Firmicutes c__Bacilli o__Bacillales f__unclassified g__sfA s__unclassified_2	6823.8	4832.72	5448.39	11734.2
113	p__Firmicutes c__Bacilli o__Bacillales f__unclassified g__sfA s__unclassified_3	5447.72	6847.16	3700.21	8621.02
114	p__Firmicutes c__Bacilli o__Lactobacillales f__Lactobacillaceae g__Lactobacillus s__Lactobacillus ruminis	6832.86	645.801	52.7863	71.8708
115	p__Firmicutes c__Bacilli o__Lactobacillales f__Lactobacillaceae g__Lactobacillus s__unclassified	8468.38	6850.04	3143.32	6074
116	p__Firmicutes c__Bacilli o__Lactobacillales f__Streptococcaceae g__Streptococcus s__Streptococcus salivarius	10439.8	7167.02	4761.77	5009.21
117	p__Firmicutes c__Bacilli o__Lactobacillales f__Streptococcaceae g__Streptococcus s__unclassified_1	6240.87	1667.93	147.4	143.069
118	p__Firmicutes c__Bacilli o__Lactobacillales f__Streptococcaceae g__Streptococcus s__unclassified_2	8389.04	4964.28	2206.17	3733.38
119	p__Firmicutes c__Bacilli o__Lactobacillales f__Streptococcaceae g__Streptococcus s__unclassified_3	11536.1	7994.91	8356.73	6705.05
120	p__Firmicutes c__Bacilli o__Turicibacterales f__Turicibacteraceae g__Turicibacter s__unclassified	7191.75	6305.12	2242.56	8431.69
121	p__Firmicutes c__Clostridia o__BSA2B-08 f__unclassified g__sfB s__unclassified	8129.96	8158.1	4022.3	7165.14
122	p__Firmicutes c__Clostridia o__Clostridiales f__Catabacteriaceae g__unclassified s__unclassified_1	6550.91	519.582	174.916	256.708
123	p__Firmicutes c__Clostridia o__Clostridiales f__Catabacteriaceae g__unclassified s__unclassified_2	8897.54	3870.06	1121.78	1456.69
124	p__Firmicutes c__Clostridia o__Clostridiales f__Clostridiaceae g__Clostridium s__Clostridium tetani	2178.51	1570.45	157.14	1572.28
125	p__Firmicutes c__Clostridia o__Clostridiales f__Clostridiaceae g__Clostridium s__unclassified	8887.02	4267.66	904.791	3291.24
126	p__Firmicutes c__Clostridia o__Clostridiales f__Clostridiaceae g__unclassified s__unclassified	12606	5406.88	2681.99	6067.67
127	p__Firmicutes c__Clostridia o__Clostridiales f__Clostridiales Family XI. Incertae Sedis g__Tissierella s__unclassified	1350.13	83.2213	44.472	548.135
128	p__Firmicutes c__Clostridia o__Clostridiales f__Clostridiales Family XI. Incertae Sedis g__unclassified s__unclassified_1	8365.77	5917.21	2901.24	6720.55
129	p__Firmicutes c__Clostridia o__Clostridiales f__Clostridiales Family XI. Incertae Sedis g__unclassified s__unclassified_2	11561.8	10674.1	4916.07	9582.53
130	p__Firmicutes c__Clostridia o__Clostridiales f__Clostridiales Family XI. Incertae Sedis g__unclassified s__unclassified_3	6630.6	9325.84	4470.31	8506.4
131	p__Firmicutes c__Clostridia o__Clostridiales f__Lachnospiraceae g__Blautia s__Blautia producta	5410.03	520.161	72.6402	113.763
132	p__Firmicutes c__Clostridia o__Clostridiales f__Lachnospiraceae g__Blautia s__Ruminococcus obeum_1	7870.96	748.737	83.3818	76.719
133	p__Firmicutes c__Clostridia o__Clostridiales f__Lachnospiraceae g__Blautia s__Ruminococcus obeum_2	10610.7	1282.77	174.636	357.696
134	p__Firmicutes c__Clostridia o__Clostridiales f__Lachnospiraceae g__Blautia s__unclassified_1	6300.24	557.885	217.992	287.361
135	p__Firmicutes c__Clostridia o__Clostridiales f__Lachnospiraceae g__Blautia s__unclassified_2	12039.9	2304.64	853.229	712.773
136	p__Firmicutes c__Clostridia o__Clostridiales f__Lachnospiraceae g__Blautia s__unclassified_3	9311.36	1578.42	928.53	2410.2
137	p__Firmicutes c__Clostridia o__Clostridiales f__Lachnospiraceae g__Clostridium s__unclassified_1	4922.16	394.701	198.378	289.145
138	p__Firmicutes c__Clostridia o__Clostridiales f__Lachnospiraceae g__Clostridium s__unclassified_2	12737.5	2702.97	1033.97	1225.48
139	p__Firmicutes c__Clostridia o__Clostridiales f__Lachnospiraceae g__Clostridium s__unclassified_3	9873.25	6030.17	6879.35	5023.5
140	p__Firmicutes c__Clostridia o__Clostridiales f__Lachnospiraceae g__Coprococcus s__Clostridium sp. SS2/1	4084.07	375.637	216.747	224.909
141	p__Firmicutes c__Clostridia o__Clostridiales f__Lachnospiraceae g__Coprococcus s__unclassified_1	5595.68	467.424	221.602	255.696
142	p__Firmicutes c__Clostridia o__Clostridiales f__Lachnospiraceae g__Coprococcus s__unclassified_2	11527.7	2382.13	465.5	1518.75
143	p__Firmicutes c__Clostridia o__Clostridiales f__Lachnospiraceae g__Eubacterium s__unclassified	5433.49	454.66	154.232	189.096
144	p__Firmicutes c__Clostridia o__Clostridiales f__Lachnospiraceae g__Lachnospira s__unclassified	7933.53	2097.23	393.776	507.207
145	p__Firmicutes c__Clostridia o__Clostridiales f__Lachnospiraceae g__Pseudobutyrivibrio s__Pseudobutyrivibrio ruminis	7728.36	4237.34	1513.45	3842.41
146	p__Firmicutes c__Clostridia o__Clostridiales f__Lachnospiraceae g__Roseburia s__Eubacterium rectale_1	4941.33	691.719	57.3753	111.811
147	p__Firmicutes c__Clostridia o__Clostridiales f__Lachnospiraceae g__Roseburia s__Eubacterium rectale_2	8726.89	1900.34	201.411	273.086
148	p__Firmicutes c__Clostridia o__Clostridiales f__Lachnospiraceae g__Roseburia s__Eubacterium rectale_3	9003.47	5901.38	7596.5	5727.61
149	p__Firmicutes c__Clostridia o__Clostridiales f__Lachnospiraceae g__Roseburia s__unclassified	8042.46	1443.84	257.657	296.58
150	p__Firmicutes c__Clostridia o__Clostridiales f__Lachnospiraceae g__Ruminococcus s__unclassified_1	5845.17	531.94	315.544	475.34
151	p__Firmicutes c__Clostridia o__Clostridiales f__Lachnospiraceae g__Ruminococcus s__unclassified_2	12111.1	2766.33	932.054	1549.92
152	p__Firmicutes c__Clostridia o__Clostridiales f__Lachnospiraceae g__unclassified s__unclassified_1	4840.49	424.147	150.121	239.284
153	p__Firmicutes c__Clostridia o__Clostridiales f__Lachnospiraceae g__unclassified s__unclassified_2	9134.09	2127.17	392.058	92.6486
154	p__Firmicutes c__Clostridia o__Clostridiales f__Lachnospiraceae g__unclassified s__unclassified_3	8664.89	1982.54	683.113	1898.6
155	p__Firmicutes c__Clostridia o__Clostridiales f__Lachnospiraceae g__unclassified s__unclassified_4	8358.36	6174.44	2321.6	4091.53
156	p__Firmicutes c__Clostridia o__Clostridiales f__Lachnospiraceae g__unclassified s__unclassified_5	10718.4	1342.83	287.693	594.473
157	p__Firmicutes c__Clostridia o__Clostridiales f__Lachnospiraceae g__unclassified s__unclassified_6	10696	7646.29	4731.2	7259.4
158	p__Firmicutes c__Clostridia o__Clostridiales f__Lachnospiraceae g__unclassified s__unclassified_7	11514.6	3494.72	1791.2	2924.12
159	p__Firmicutes c__Clostridia o__Clostridiales f__Lachnospiraceae g__unclassified s__unclassified_8	4235.12	707.043	1665.72	255.947
160	p__Firmicutes c__Clostridia o__Clostridiales f__Lachnospiraceae g__unclassified s__unclassified_9	7575.59	4440.49	5417.28	4055.42
161	p__Firmicutes c__Clostridia o__Clostridiales f__Ruminococcaceae g__Faecalibacterium s__Faecalibacterium prausnitzii_1	6157.57	1013.56	62.1789	89.225
162	p__Firmicutes c__Clostridia o__Clostridiales f__Ruminococcaceae g__Faecalibacterium s__Faecalibacterium prausnitzii_2	9076.1	1754.4	125.321	140.698
163	p__Firmicutes c__Clostridia o__Clostridiales f__Ruminococcaceae g__Faecalibacterium s__Faecalibacterium prausnitzii_3	11522.4	2542.3	306.997	330.353
164	p__Firmicutes c__Clostridia o__Clostridiales f__Ruminococcaceae g__Faecalibacterium s__Faecalibacterium prausnitzii_4	12454.4	3301.36	1170.45	1440.82
165	p__Firmicutes c__Clostridia o__Clostridiales f__Ruminococcaceae g__Faecalibacterium s__unclassified_1	7433	968.93	85.2582	114.938
166	p__Firmicutes c__Clostridia o__Clostridiales f__Ruminococcaceae g__Faecalibacterium s__unclassified_2	11259.2	2504.41	300.408	380.717
167	p__Firmicutes c__Clostridia o__Clostridiales f__Ruminococcaceae g__Faecalibacterium s__unclassified_3	6436.62	618.587	739.088	1156.15
168	p__Firmicutes c__Clostridia o__Clostridiales f__Ruminococcaceae g__Faecalibacterium s__unclassified_4	12491.3	3214.61	801.045	1234.27
169	p__Firmicutes c__Clostridia o__Clostridiales f__Ruminococcaceae g__Faecalibacterium s__unclassified_5	8070.02	2919.08	4575.67	3145.52
170	p__Firmicutes c__Clostridia o__Clostridiales f__Ruminococcaceae g__Faecalibacterium s__unclassified_6	11326.7	6954.25	8026.71	6569.5
171	p__Firmicutes c__Clostridia o__Clostridiales f__Ruminococcaceae g__Faecalibacterium s__unclassified_7	12002	2786.57	1491.55	2113.21
172	p__Firmicutes c__Clostridia o__Clostridiales f__Ruminococcaceae g__Faecalibacterium s__unclassified_8	11646.5	4846.66	2117.15	2367.09
173	p__Firmicutes c__Clostridia o__Clostridiales f__Ruminococcaceae g__Faecalibacterium s__unclassified_9	12628.6	6864.02	3688.88	5244.82
174	p__Firmicutes c__Clostridia o__Clostridiales f__Ruminococcaceae g__Oscillospira s__unclassified_1	3977.47	300.623	68.0647	29.2258
175	p__Firmicutes c__Clostridia o__Clostridiales f__Ruminococcaceae g__Oscillospira s__unclassified_2	12732.9	3965.92	1143.73	1584.41
176	p__Firmicutes c__Clostridia o__Clostridiales f__Ruminococcaceae g__Ruminococcus s__Ruminococcus callidus	4760.66	412.892	135.77	491.474
177	p__Firmicutes c__Clostridia o__Clostridiales f__Ruminococcaceae g__Ruminococcus s__unclassified	5696.12	385.721	151.697	316.1
178	p__Firmicutes c__Clostridia o__Clostridiales f__Ruminococcaceae g__unclassified s__unclassified_1	4704.02	741.137	56.137	61.1474
179	p__Firmicutes c__Clostridia o__Clostridiales f__Ruminococcaceae g__unclassified s__unclassified_2	6907.27	1226.43	84.0985	185.615
180	p__Firmicutes c__Clostridia o__Clostridiales f__Ruminococcaceae g__unclassified s__unclassified_3	11134.4	2449.23	371.927	550.733
181	p__Firmicutes c__Clostridia o__Clostridiales f__Ruminococcaceae g__unclassified s__unclassified_4	12398.9	4136.55	1704.27	2154.65
182	p__Firmicutes c__Clostridia o__Clostridiales f__Ruminococcaceae g__unclassified s__unclassified_5	8076.88	2919.75	5737.24	4568.09
183	p__Firmicutes c__Clostridia o__Clostridiales f__Symbiobacteriaceae g__Symbiobacterium s__Symbiobacterium thermophilum	214.764	1251.87	223.421	681.222
184	p__Firmicutes c__Clostridia o__Clostridiales f__Symbiobacteriaceae g__Symbiobacterium s__unclassified	4569.92	6620.01	3142.85	4877.56
185	p__Firmicutes c__Clostridia o__Halanaerobiales f__Halanaerobiaceae g__unclassified s__unclassified	7953.89	8493.05	3854.03	6455.68
186	p__Firmicutes c__Clostridia o__MBA08 f__unclassified g__sfA s__unclassified_1	8143.57	12026.7	9276.87	7988.52
187	p__Firmicutes c__Clostridia o__MBA08 f__unclassified g__sfA s__unclassified_2	3892.98	5233.98	2158.34	2815.74
188	p__Firmicutes c__Clostridia o__Natranaerobiales f__ML1228J-1 g__unclassified s__unclassified	5410.24	6277.51	4497.97	5249.87
189	p__Firmicutes c__Clostridia o__OPB54 f__unclassified g__sfA s__unclassified	3413.44	6236.89	4339.5	3716.77
190	p__Gemmatimonadetes c__Gemmatimonadetes o__unclassified f__unclassified g__sfA s__unclassified_1	654.039	1007.32	9307.68	6828.26
191	p__Gemmatimonadetes c__Gemmatimonadetes o__unclassified f__unclassified g__sfA s__unclassified_2	4081.26	4683.34	8968.88	8663.51
192	p__Gemmatimonadetes c__Gemmatimonadetes o__unclassified f__unclassified g__sfA s__unclassified_3	6661.86	6625.09	13313.3	12175.2
193	p__Gemmatimonadetes c__Gemmatimonadetes o__unclassified f__unclassified g__sfQ s__unclassified	2003.24	1061.2	5854.74	4335.22
194	p__Planctomycetes c__Planctomycea o__Gemmatales f__Gemmataceae g__unclassified s__unclassified	3149.54	1386.76	8683.88	13204.9
195	p__Planctomycetes c__Planctomycea o__Gemmatales f__Isosphaeraceae g__Isosphaera s__unclassified	3511.4	2939.45	5862.83	12903.6
196	p__Planctomycetes c__Planctomycea o__Gemmatales f__Isosphaeraceae g__unclassified s__unclassified_1	1218.08	584.726	2575.5	7636.79
197	p__Planctomycetes c__Planctomycea o__Gemmatales f__Isosphaeraceae g__unclassified s__unclassified_2	1216.37	654.189	3827.33	9780.17
198	p__Planctomycetes c__Planctomycea o__Gemmatales f__Isosphaeraceae g__unclassified s__unclassified_3	2643.09	1828.69	4473.32	11635.8
199	p__Planctomycetes c__Planctomycea o__Planctomycetales f__Planctomycetaceae g__Planctomyces s__unclassified_1	1947.75	1157.35	4333.1	10682.7
200	p__Planctomycetes c__Planctomycea o__Planctomycetales f__Planctomycetaceae g__Planctomyces s__unclassified_2	3864.17	2188.24	7275.6	9648.59
201	p__Planctomycetes c__Planctomycea o__Planctomycetales f__Planctomycetaceae g__Planctomyces s__unclassified_3	8094.65	2572.75	12029.3	14709.1
202	p__Planctomycetes c__Planctomycea o__Planctomycetales f__Planctomycetaceae g__unclassified s__unclassified_1	377.04	256.885	3360.16	5415.31
203	p__Planctomycetes c__Planctomycea o__Planctomycetales f__Planctomycetaceae g__unclassified s__unclassified_2	2107.83	1090.25	7647.11	9986.1
204	p__Planctomycetes c__Planctomycea o__Planctomycetales f__Planctomycetaceae g__unclassified s__unclassified_3	6906.77	5309.9	12627.2	15833.3
205	p__Proteobacteria c__Alphaproteobacteria o__Rhizobiales f__Hyphomicrobiaceae g__Devosia s__unclassified	4309.85	3036.9	9504.09	15298
206	p__Proteobacteria c__Alphaproteobacteria o__Rhizobiales f__Hyphomicrobiaceae g__Pedomicrobium s__unclassified	4092.52	2899.36	11240	11362.9
207	p__Proteobacteria c__Alphaproteobacteria o__Rhizobiales f__Hyphomicrobiaceae g__unclassified s__unclassified	4537.99	2006.29	8288.62	9424.29
208	p__Proteobacteria c__Alphaproteobacteria o__Rhizobiales f__Phyllobacteriaceae g__Mesorhizobium s__unclassified	3912.9	3043.14	9371.78	10011.3
209	p__Proteobacteria c__Alphaproteobacteria o__Rhizobiales f__Phyllobacteriaceae g__unclassified s__unclassified_1	3323.09	2908.23	8081.52	8202.36
210	p__Proteobacteria c__Alphaproteobacteria o__Rhizobiales f__Phyllobacteriaceae g__unclassified s__unclassified_2	3493.7	2154.37	5484.42	9421.88
211	p__Proteobacteria c__Alphaproteobacteria o__Rhizobiales f__unclassified g__sfA s__unclassified	4946.8	3196.87	8425.21	10295.1
212	p__Proteobacteria c__Alphaproteobacteria o__Rhodobacterales f__Rhodobacteraceae g__unclassified s__unclassified	3754.23	1314.57	6757.05	7049.97
213	p__Proteobacteria c__Alphaproteobacteria o__Rhodospirillales f__Rhodospirillaceae g__Azospirillum s__unclassified	2587.59	3589.15	6282.13	7227.14
214	p__Proteobacteria c__Alphaproteobacteria o__Rhodospirillales f__Rhodospirillaceae g__unclassified s__unclassified_1	8146.73	3251.65	8662.18	9596.21
215	p__Proteobacteria c__Alphaproteobacteria o__Rhodospirillales f__Rhodospirillaceae g__unclassified s__unclassified_2	1292.91	3124.93	12277.8	10732.4
216	p__Proteobacteria c__Alphaproteobacteria o__Rhodospirillales f__Rhodospirillaceae g__unclassified s__unclassified_3	85.656	113.038	1883.01	2479.96
217	p__Proteobacteria c__Alphaproteobacteria o__Sphingomonadales f__Erythrobacteraceae g__unclassified s__unclassified	2239.48	1634.86	5815.25	8641.2
218	p__Proteobacteria c__Alphaproteobacteria o__Sphingomonadales f__Sphingomonadaceae g__Sphingomonas s__unclassified	2736.72	1246.98	2923.62	8540.96
219	p__Proteobacteria c__Betaproteobacteria o__Burkholderiales f__Alcaligenaceae g__Achromobacter s__unclassified	2216.62	829.113	5889.69	4444.36
220	p__Proteobacteria c__Betaproteobacteria o__Burkholderiales f__Alcaligenaceae g__Alcaligenes s__unclassified	3020.67	1394.61	5894.54	4283.96
221	p__Proteobacteria c__Betaproteobacteria o__Burkholderiales f__Alcaligenaceae g__Bordetella s__unclassified_1	6689.08	2148.17	2167.68	3140.25
222	p__Proteobacteria c__Betaproteobacteria o__Burkholderiales f__Alcaligenaceae g__Bordetella s__unclassified_2	3371.74	1370.32	7977	8994.24
223	p__Proteobacteria c__Betaproteobacteria o__Burkholderiales f__Alcaligenaceae g__unclassified s__unclassified_1	1967.23	1036.66	5700.92	3781.95
224	p__Proteobacteria c__Betaproteobacteria o__Burkholderiales f__Alcaligenaceae g__unclassified s__unclassified_2	4576.62	1709.59	7528.18	6131.63
225	p__Proteobacteria c__Betaproteobacteria o__Burkholderiales f__Alcaligenaceae g__unclassified s__unclassified_3	3382.62	1301.81	7058.17	7408.09
226	p__Proteobacteria c__Betaproteobacteria o__Burkholderiales f__Alcaligenaceae g__unclassified s__unclassified_4	9833.33	3845.8	9919.51	10549.2
227	p__Proteobacteria c__Betaproteobacteria o__Burkholderiales f__Alcaligenaceae g__unclassified s__unclassified_5	1450.8	337.206	3385.66	4852.39
228	p__Proteobacteria c__Betaproteobacteria o__Burkholderiales f__Aquabacteriaceae g__Aquabacterium s__unclassified_1	4233.25	898.086	2781.91	1152.81
229	p__Proteobacteria c__Betaproteobacteria o__Burkholderiales f__Aquabacteriaceae g__Aquabacterium s__unclassified_2	5592.49	2716.16	9110.1	10023.8
230	p__Proteobacteria c__Betaproteobacteria o__Burkholderiales f__Burkholderiaceae g__Burkholderia s__unclassified	3848.89	1357.23	4486.54	8564.91
231	p__Proteobacteria c__Betaproteobacteria o__Burkholderiales f__Comamonadaceae g__Diaphorobacter s__unclassified	6439.82	3275.74	7432.39	13502.6
232	p__Proteobacteria c__Betaproteobacteria o__Burkholderiales f__Comamonadaceae g__unclassified s__unclassified	2353.56	521.638	3654.59	1506.42
233	p__Proteobacteria c__Betaproteobacteria o__Methylophilales f__Methylophilaceae g__unclassified s__unclassified	5837.71	2095.42	11787.4	4085.23
234	p__Proteobacteria c__Betaproteobacteria o__Rhodocyclales f__Rhodocyclaceae g__Methyloversatilis s__unclassified	3932.83	1322.32	11998.3	5789.24
235	p__Proteobacteria c__Deltaproteobacteria o__Myxococcales f__Myxococcaceae g__Anaeromyxobacter s__unclassified	2410.67	2525.19	6834.65	7237.13
236	p__Proteobacteria c__Deltaproteobacteria o__Myxococcales f__unclassified g__sfA s__unclassified	3671.92	4516.3	6674.91	6222.78
237	p__Proteobacteria c__Deltaproteobacteria o__Syntrophobacterales f__Syntrophobacteraceae g__unclassified s__unclassified	6518.48	2532.08	9022.72	9401.58
238	p__Proteobacteria c__Gammaproteobacteria o__Aeromonadales f__Succinivibrionaceae g__Succinivibrio s__unclassified	11444.8	4286.71	1570.78	2311.04
239	p__Proteobacteria c__Gammaproteobacteria o__Chromatiales f__Chromatiaceae g__unclassified s__unclassified_1	7517.2	5594	12220.2	11343.9
240	p__Proteobacteria c__Gammaproteobacteria o__Chromatiales f__Chromatiaceae g__unclassified s__unclassified_2	5400.4	2546.22	7789.03	9872.01
241	p__Proteobacteria c__Gammaproteobacteria o__Chromatiales f__Sinobacteraceae g__Steroidobacter s__unclassified	2837.73	2455.52	8990.38	9874.63
242	p__Proteobacteria c__Gammaproteobacteria o__Chromatiales f__Sinobacteraceae g__unclassified s__unclassified_1	5384.15	2781.72	10625.9	9876.49
243	p__Proteobacteria c__Gammaproteobacteria o__Chromatiales f__Sinobacteraceae g__unclassified s__unclassified_2	964.027	771.449	6386.72	8121.76
244	p__Proteobacteria c__Gammaproteobacteria o__Enterobacteriales f__Enterobacteriaceae g__Escherichia s__unclassified	12407.9	3696.74	1022.2	3161.42
245	p__Proteobacteria c__Gammaproteobacteria o__Enterobacteriales f__Enterobacteriaceae g__Klebsiella s__unclassified	10522.6	3602.08	2015.34	1483.69
246	p__Proteobacteria c__Gammaproteobacteria o__Enterobacteriales f__Enterobacteriaceae g__Shigella s__unclassified	13599.2	4749.51	2059.55	3813.2
247	p__Proteobacteria c__Gammaproteobacteria o__Enterobacteriales f__Enterobacteriaceae g__unclassified s__unclassified_1	7989.94	2266.28	225.992	2491.7
248	p__Proteobacteria c__Gammaproteobacteria o__Enterobacteriales f__Enterobacteriaceae g__unclassified s__unclassified_2	13044.1	4283.1	1735.54	3376.56
249	p__Proteobacteria c__Gammaproteobacteria o__Legionellales f__Coxiellaceae g__Rickettsiella s__unclassified	6133.27	2449.74	7670.73	8489.74
250	p__Proteobacteria c__Gammaproteobacteria o__Legionellales f__Legionellaceae g__Legionella s__unclassified	3963.47	934.296	2504.87	8293.98
251	p__Proteobacteria c__Gammaproteobacteria o__Methylococcales f__Methylococcaceae g__Methylocaldum s__unclassified	4256.57	3108.53	6653.24	10590.5
252	p__Proteobacteria c__Gammaproteobacteria o__Oceanospirillales f__Halomonadaceae g__Halomonas s__unclassified_1	2275.88	663.677	7852.99	5588.78
253	p__Proteobacteria c__Gammaproteobacteria o__Oceanospirillales f__Halomonadaceae g__Halomonas s__unclassified_2	4769.01	1882.25	7431.73	6469.8
254	p__Proteobacteria c__Gammaproteobacteria o__Pseudomonadales f__Moraxellaceae g__Acinetobacter s__Acinetobacter radioresistens	2075.26	302.855	2912.99	4508.88
255	p__Proteobacteria c__Gammaproteobacteria o__Pseudomonadales f__Moraxellaceae g__Acinetobacter s__unclassified	1963.6	178.21	724.729	1255.07
256	p__Proteobacteria c__Gammaproteobacteria o__Pseudomonadales f__Pseudomonadaceae g__Pseudomonas s__unclassified_1	8153.6	3911.65	7317.51	5785.84
257	p__Proteobacteria c__Gammaproteobacteria o__Pseudomonadales f__Pseudomonadaceae g__Pseudomonas s__unclassified_2	1822.49	199.453	1455.91	3497.62
258	p__Proteobacteria c__Gammaproteobacteria o__Pseudomonadales f__Pseudomonadaceae g__unclassified s__unclassified	2961.66	294.214	857.645	1839.56
259	p__Proteobacteria c__Gammaproteobacteria o__Xanthomonadales f__Xanthomonadaceae g__Dyella s__Dyella ginsengisoli	4574.59	2041.26	4636.86	10002.1
260	p__Proteobacteria c__Gammaproteobacteria o__Xanthomonadales f__Xanthomonadaceae g__Dyella s__unclassified	4176.82	2216.97	5243.4	12413.5
261	p__Proteobacteria c__Gammaproteobacteria o__Xanthomonadales f__Xanthomonadaceae g__Lysobacter s__unclassified	3281.04	1427.6	7806.45	6154.84
262	p__Proteobacteria c__Gammaproteobacteria o__Xanthomonadales f__Xanthomonadaceae g__Rhodanobacter s__unclassified	3073.6	956.49	4145.16	8516.56
263	p__Proteobacteria c__Gammaproteobacteria o__Xanthomonadales f__Xanthomonadaceae g__unclassified s__unclassified_1	2387.1	1313.48	6151.33	5060.84
264	p__Proteobacteria c__Gammaproteobacteria o__Xanthomonadales f__Xanthomonadaceae g__unclassified s__unclassified_2	50.7013	35.9513	1786.96	7487.81
265	p__Proteobacteria c__Gammaproteobacteria o__Xanthomonadales f__Xanthomonadaceae g__unclassified s__unclassified_3	1523.29	1702.17	7599.82	5743.11
266	p__Tenericutes c__Erysipelotrichi o__Erysipelotrichales f__Erysipelotrichaceae g__ATCC_27806 s__Eubacterium biforme_1	8423.5	1591.86	70.3478	34.2967
267	p__Tenericutes c__Erysipelotrichi o__Erysipelotrichales f__Erysipelotrichaceae g__ATCC_27806 s__Eubacterium biforme_2	9286.89	5825.99	6511.4	5340.64
268	p__Tenericutes c__Erysipelotrichi o__Erysipelotrichales f__Erysipelotrichaceae g__Bulleidia s__p-1630-c5	3759.94	791.046	11.8377	17.2737
269	p__TM7 c__TM7-1 o__unclassified f__unclassified g__sfA s__unclassified	4285.8	1612.52	8922.84	9444.71
270	p__TM7 c__TM7-1 o__unclassified f__unclassified g__sfC s__unclassified	214.317	483.814	5382.08	4096.9
271	p__TM7 c__TM7-3 o__EW055 f__unclassified g__sfA s__unclassified	4250.3	1966.8	8761.33	11377.9
272	p__Verrucomicrobia c__Verrucomicrobiae o__Verrucomicrobiales f__Verrucomicrobiaceae g__Akkermansia s__Akkermansia muciniphila	6468.92	3055.82	7800.01	4572.82
273	p__Verrucomicrobia c__Verrucomicrobiae o__Verrucomicrobiales f__Verrucomicrobiaceae g__Akkermansia s__unclassified	4357.82	851.207	3798.58	1869.07
