# Supplementary material for: Bacterial community structure transformed after thermophilically composting human waste in Haiti
Source: PLoS One. 2017 Jun 1;12(6):e0177626. doi: 10.1371/journal.pone.0177626 (PMC5453478; doi:10.1371/journal.pone.0177626)
Supplement: S3 Table — The samples from Haiti did not always have OTU classified to the same species, so additional rows were added to the table to accommodate the closest matches in the PhyloChip taxonomy. Grey/white shading demarcates taxa within the same family. Bar length represents the percentage of fecal samples (Qin et al., 2010) or Bucket samples containing OTU within a 'common core' taxon. (XLSX) [file pone.0177626.s004.xlsx]

## Sheet: Table S3 Qin Common Core
S3 Table. Human gut microbiome ‘Commom Core’ taxa (sensu Qin et al, 2010) present as a percentage of samples tested in fecal samples or in Haitian bucket samples. The samples from Haiti did not always have OTU classified in the same species, so additional rows were added to the table to accommodate the closest matches in the PhyloChip taxonomy. Grey/white shading demarcates taxa within the same f…
Qin et al.'s metagenome prevalence ranking (1-75)	G3 PhyloChip Taxonomy (Phylum - Species)	Qin et al. (as % of all fecal samples, n = 124)	Cap-H (as % of all bucket samples, n = 12)	PauP (as % of all bucket samples, n = 12)
29	Actinobacteria_Cl_Actinobacteria_Or_Bifidobacteriales_Fm_Bifidobacteriaceae_Gn_Bifidobacterium_Sp_ Bifidobacterium longum or Bifidobacterium animalis bv. Infantis str. Y1. bv	83	0	0
31	Actinobacteria_Cl_Actinobacteria_Or_Bifidobacteriales_Fm_Bifidobacteriaceae_Gn_Bifidobacterium_Sp_Bifidobacterium adolescentis	79	25	8
61	Actinobacteria_Cl_Actinobacteria_Or_Bifidobacteriales_Fm_Bifidobacteriaceae_Gn_Bifidobacterium_Sp_Bifidobacterium pseudocatenulatum	52	0	17
-	Actinobacteria_Cl_Actinobacteria_Or_Bifidobacteriales_Fm_Bifidobacteriaceae_Gn_Bifidobacterium_Sp_Uncl	0	42	33
63	Actinobacteria_Cl_Actinobacteria_Or_Bifidobacteriales_Fm_Bifidobacteriaceae_Gn_Bifidobacterium_Sp_unclassified (Bifidobacterium catenulatum)	60	0	0
20	Actinobacteria_Cl_Actinobacteria_Or_Coriobacteriales_Fm_Coriobacteriaceae_Gn_Collinsella_Sp_Collinsella aerofaciens	91	0	0
-	Actinobacteria_Cl_Actinobacteria_Or_Coriobacteriales_Fm_Coriobacteriaceae_Gn_Collinsella_Sp_Uncl	0	0	8
15	Bacteroidetes_Cl_Bacteroidia_Or_Bacteroidales_Fm_Bacteroidaceae_Gn_Bacteroides_Sp_Bacteroides (unknown)	100	0	0
16	Bacteroidetes_Cl_Bacteroidia_Or_Bacteroidales_Fm_Bacteroidaceae_Gn_Bacteroides_Sp_Bacteroides (unknown)	100	0	0
18	Bacteroidetes_Cl_Bacteroidia_Or_Bacteroidales_Fm_Bacteroidaceae_Gn_Bacteroides_Sp_Bacteroides (unknown)	99	0	0
8	Bacteroidetes_Cl_Bacteroidia_Or_Bacteroidales_Fm_Bacteroidaceae_Gn_Bacteroides_Sp_Bacteroides (unknown)	100	0	0
25	Bacteroidetes_Cl_Bacteroidia_Or_Bacteroidales_Fm_Bacteroidaceae_Gn_Bacteroides_Sp_Bacteroides (unknown)	99	0	0
24	Bacteroidetes_Cl_Bacteroidia_Or_Bacteroidales_Fm_Bacteroidaceae_Gn_Bacteroides_Sp_Bacteroides (unknown)	100	0	0
32	Bacteroidetes_Cl_Bacteroidia_Or_Bacteroidales_Fm_Bacteroidaceae_Gn_Bacteroides_Sp_Bacteroides caccae	97	0	0
51	Bacteroidetes_Cl_Bacteroidia_Or_Bacteroidales_Fm_Bacteroidaceae_Gn_Bacteroides_Sp_Bacteroides coprocola	90	0	0
65	Bacteroidetes_Cl_Bacteroidia_Or_Bacteroidales_Fm_Bacteroidaceae_Gn_Bacteroides_Sp_Bacteroides coprophilus	90	0	0
27	Bacteroidetes_Cl_Bacteroidia_Or_Bacteroidales_Fm_Bacteroidaceae_Gn_Bacteroides_Sp_Bacteroides dorei	100	0	0
42	Bacteroidetes_Cl_Bacteroidia_Or_Bacteroidales_Fm_Bacteroidaceae_Gn_Bacteroides_Sp_Bacteroides eggerthii	98	0	0
52	Bacteroidetes_Cl_Bacteroidia_Or_Bacteroidales_Fm_Bacteroidaceae_Gn_Bacteroides_Sp_Bacteroides finegoldii	100	0	0
40	Bacteroidetes_Cl_Bacteroidia_Or_Bacteroidales_Fm_Bacteroidaceae_Gn_Bacteroides_Sp_Bacteroides fragilis	92	33	17
58	Bacteroidetes_Cl_Bacteroidia_Or_Bacteroidales_Fm_Bacteroidaceae_Gn_Bacteroides_Sp_Bacteroides intestinalis	94	0	0
-	Bacteroidetes_Cl_Bacteroidia_Or_Bacteroidales_Fm_Bacteroidaceae_Gn_Bacteroides_Sp_Bacteroides massiliensis	0	25	58
23	Bacteroidetes_Cl_Bacteroidia_Or_Bacteroidales_Fm_Bacteroidaceae_Gn_Bacteroides_Sp_Bacteroides ovatus	99	75	67
49	Bacteroidetes_Cl_Bacteroidia_Or_Bacteroidales_Fm_Bacteroidaceae_Gn_Bacteroides_Sp_Bacteroides plebeius	75	33	0
38	Bacteroidetes_Cl_Bacteroidia_Or_Bacteroidales_Fm_Bacteroidaceae_Gn_Bacteroides_Sp_Bacteroides stercoris	98	0	0
6	Bacteroidetes_Cl_Bacteroidia_Or_Bacteroidales_Fm_Bacteroidaceae_Gn_Bacteroides_Sp_Bacteroides uniformis	99	0	0
-	Bacteroidetes_Cl_Bacteroidia_Or_Bacteroidales_Fm_Bacteroidaceae_Gn_Bacteroides_Sp_Uncl	0	67	58
4	Bacteroidetes_Cl_Bacteroidia_Or_Bacteroidales_Fm_Bacteroidaceae_Gn_Bacteroides_Sp_unclassified	100	0	0
14	Bacteroidetes_Cl_Bacteroidia_Or_Bacteroidales_Fm_Bacteroidaceae_Gn_Bacteroides_Sp_unclassified	100	0	0
39	Bacteroidetes_Cl_Bacteroidia_Or_Bacteroidales_Fm_Bacteroidaceae_Gn_Bacteroides_Sp_unclassified (Bacteroides cellulosilyticus str. DSM 14838)	77	0	0
26	Bacteroidetes_Cl_Bacteroidia_Or_Bacteroidales_Fm_Bacteroidaceae_Gn_Bacteroides_Sp_unclassified (Bacteroides thetaiotaomicron str. 8669)	99	0	0
21	Bacteroidetes_Cl_Bacteroidia_Or_Bacteroidales_Fm_Porphyromonadaceae_Gn_Parabacteroides_Sp_Parabacteroides distasonis	99	50	58
56	Bacteroidetes_Cl_Bacteroidia_Or_Bacteroidales_Fm_Porphyromonadaceae_Gn_Parabacteroides_Sp_Parabacteroides johnsonii	96	0	0
-	Bacteroidetes_Cl_Bacteroidia_Or_Bacteroidales_Fm_Porphyromonadaceae_Gn_Parabacteroides_Sp_Uncl	0	42	33
28	Bacteroidetes_Cl_Bacteroidia_Or_Bacteroidales_Fm_Porphyromonadaceae_Gn_Parabacteroides_Sp_unclassified (Parabacteroides merdae str. JCM9497)	94	0	0
47	Bacteroidetes_Cl_Bacteroidia_Or_Bacteroidales_Fm_Prevotellaceae_Gn_Prevotella_Sp_Prevotella copri	56	83	42
19	Bacteroidetes_Cl_Bacteroidia_Or_Bacteroidales_Fm_Rikenellaceae_Gn_Alistipes_Sp_Alistipes putredinis	99	0	0
72	Firmicutes_Cl_Bacilli_Or_Lactobacillales_Fm_Enterococcaceae_Gn_Enterococcus_Sp_Enterococcus faecalis	92	58	50
43	Firmicutes_Cl_Bacilli_Or_Lactobacillales_Fm_Streptococcaceae_Gn_Streptococcus_Sp_Streptococcus thermophilus	92	0	0
-	Firmicutes_Cl_Bacilli_Or_Lactobacillales_Fm_Streptococcaceae_Gn_Streptococcus_Sp_Uncl	0	92	100
-	Firmicutes_Cl_Clostridia_Or_Clostridiales_Fm_Clostridiaceae_Gn_Clostridium_Sp_Clostridium acetobutylicum	0	75	25
-	Firmicutes_Cl_Clostridia_Or_Clostridiales_Fm_Clostridiaceae_Gn_Clostridium_Sp_Clostridium hiranonis	0	50	8
-	Firmicutes_Cl_Clostridia_Or_Clostridiales_Fm_Clostridiaceae_Gn_Clostridium_Sp_Clostridium sordellii	0	8	8
-	Firmicutes_Cl_Clostridia_Or_Clostridiales_Fm_Clostridiaceae_Gn_Clostridium_Sp_Clostridium tetani	0	8	25
-	Firmicutes_Cl_Clostridia_Or_Clostridiales_Fm_Clostridiaceae_Gn_Clostridium_Sp_Uncl	0	100	100
53	Firmicutes_Cl_Clostridia_Or_Clostridiales_Fm_Clostridiaceae_Gn_Clostridium_Sp_unclassified	67	0	0
-	Firmicutes_Cl_Clostridia_Or_Clostridiales_Fm_Clostridiales Family XI. Incertae Sedis_Gn_Clostridium_Sp_Clostridium ultunense_69279	0	0	8
-	Firmicutes_Cl_Clostridia_Or_Clostridiales_Fm_Clostridiales Family XI. Incertae Sedis_Gn_Clostridium_Sp_Uncl_69802	0	0	8
-	Firmicutes_Cl_Clostridia_Or_Clostridiales_Fm_Clostridiales Family XIII. Incertae Sedis_Gn_Eubacterium_Sp_Uncl	0	58	25
66	Firmicutes_Cl_Clostridia_Or_Clostridiales_Fm_Lachnospiraceae_Gn_Bacteroides_Sp_Bacteroides pectinophilus	98	0	0
-	Firmicutes_Cl_Clostridia_Or_Clostridiales_Fm_Lachnospiraceae_Gn_Blautia_Sp_Blautia producta	0	58	0
70	Firmicutes_Cl_Clostridia_Or_Clostridiales_Fm_Lachnospiraceae_Gn_Blautia_Sp_Blautia producta (Blautia hansenii DSM 20583 str. JCM 14655)	94	0	0
30	Firmicutes_Cl_Clostridia_Or_Clostridiales_Fm_Lachnospiraceae_Gn_Blautia_Sp_Ruminococcus obeum	100	58	50
-	Firmicutes_Cl_Clostridia_Or_Clostridiales_Fm_Lachnospiraceae_Gn_Blautia_Sp_Uncl	0	100	100
74	Firmicutes_Cl_Clostridia_Or_Clostridiales_Fm_Lachnospiraceae_Gn_Bryantella_Sp_Bryantella formatexigens	63	0	0
-	Firmicutes_Cl_Clostridia_Or_Clostridiales_Fm_Lachnospiraceae_Gn_Butyrivibrio_Sp_Uncl	0	100	92
60	Firmicutes_Cl_Clostridia_Or_Clostridiales_Fm_Lachnospiraceae_Gn_Clostridium_Sp_Clostridium bolteae	84	0	0
71	Firmicutes_Cl_Clostridia_Or_Clostridiales_Fm_Lachnospiraceae_Gn_Clostridium_Sp_Clostridium scindens	91	0	0
13	Firmicutes_Cl_Clostridia_Or_Clostridiales_Fm_Lachnospiraceae_Gn_Clostridium_Sp_Uncl (Dorea longicatena str. DSM 13814)	99	50	75
-	Firmicutes_Cl_Clostridia_Or_Clostridiales_Fm_Lachnospiraceae_Gn_Clostridium_Sp_Uncl_28170	0	100	100
54	Firmicutes_Cl_Clostridia_Or_Clostridiales_Fm_Lachnospiraceae_Gn_Clostridium_Sp_unclassified	100	0	0
68	Firmicutes_Cl_Clostridia_Or_Clostridiales_Fm_Lachnospiraceae_Gn_Clostridium_Sp_unclassified (Clostridium asparagiforme str. DSM 15981)	95	0	0
5	Firmicutes_Cl_Clostridia_Or_Clostridiales_Fm_Lachnospiraceae_Gn_Coprococcus_Sp_Clostridium sp. SS2/1	98	33	17
36	Firmicutes_Cl_Clostridia_Or_Clostridiales_Fm_Lachnospiraceae_Gn_Coprococcus_Sp_Coprococcus eutactus	95	33	50
-	Firmicutes_Cl_Clostridia_Or_Clostridiales_Fm_Lachnospiraceae_Gn_Coprococcus_Sp_Uncl	0	100	100
48	Firmicutes_Cl_Clostridia_Or_Clostridiales_Fm_Lachnospiraceae_Gn_Coprococcus_Sp_unclassified	99	0	0
7	Firmicutes_Cl_Clostridia_Or_Clostridiales_Fm_Lachnospiraceae_Gn_Coprococcus_Sp_unclassified	98	0	0
3	Firmicutes_Cl_Clostridia_Or_Clostridiales_Fm_Lachnospiraceae_Gn_Dorea_Sp_Dorea formicigenerans	99	0	0
-	Firmicutes_Cl_Clostridia_Or_Clostridiales_Fm_Lachnospiraceae_Gn_Dorea_Sp_Uncl	0	67	0
-	Firmicutes_Cl_Clostridia_Or_Clostridiales_Fm_Lachnospiraceae_Gn_Eubacterium_Sp_Uncl	0	100	83
11	Firmicutes_Cl_Clostridia_Or_Clostridiales_Fm_Lachnospiraceae_Gn_Roseburia_Sp_Eubacterium rectale	99	100	100
-	Firmicutes_Cl_Clostridia_Or_Clostridiales_Fm_Lachnospiraceae_Gn_Roseburia_Sp_Uncl	0	100	42
2	Firmicutes_Cl_Clostridia_Or_Clostridiales_Fm_Lachnospiraceae_Gn_Roseburia_Sp_unclassified (Roseburia intestinalis str. XB6B4)	100	0	0
64	Firmicutes_Cl_Clostridia_Or_Clostridiales_Fm_Lachnospiraceae_Gn_Ruminococcus_Sp_Ruminococcus gnavus	99	0	0
17	Firmicutes_Cl_Clostridia_Or_Clostridiales_Fm_Lachnospiraceae_Gn_Ruminococcus_Sp_Ruminococcus torques	100	0	0
-	Firmicutes_Cl_Clostridia_Or_Clostridiales_Fm_Lachnospiraceae_Gn_Ruminococcus_Sp_Uncl	0	100	67
69	Firmicutes_Cl_Clostridia_Or_Clostridiales_Fm_Lachnospiraceae_Gn_Ruminococcus_Sp_unclassified	100	0	0
10	Firmicutes_Cl_Clostridia_Or_Clostridiales_Fm_Lachnospiraceae_Gn_Ruminococcus_Sp_unclassified	100	0	0
50	Firmicutes_Cl_Clostridia_Or_Clostridiales_Fm_Lachnospiraceae_Gn_Uncl_Sp_Uncl (Butyrivibrio crossotus str. DSM 2876)	99	33	33
35	Firmicutes_Cl_Clostridia_Or_Clostridiales_Fm_Lachnospiraceae_Gn_Uncl_Sp_Uncl (Eubacterium ventriosum str. ATCC 27560)	96	33	8
34	Firmicutes_Cl_Clostridia_Or_Clostridiales_Fm_Lachnospiraceae_Gn_unclassified_Sp_unclassified (Ruminococcus lactaris str. ATCC 29176)	100	0	0
62	Firmicutes_Cl_Clostridia_Or_Clostridiales_Fm_Ruminococcaceae_Gn_Anaerotruncus_Sp_Anaerotruncus colihominis	99	0	0
44	Firmicutes_Cl_Clostridia_Or_Clostridiales_Fm_Ruminococcaceae_Gn_Bacteroides_Sp_Bacteroides capillosus (a.k.a., Pseudoflavonifractor capillosus ATCC 29799)	100	0	0
46	Firmicutes_Cl_Clostridia_Or_Clostridiales_Fm_Ruminococcaceae_Gn_Clostridium_Sp_Clostridium leptum	96	0	0
75	Firmicutes_Cl_Clostridia_Or_Clostridiales_Fm_Ruminococcaceae_Gn_Clostridium_Sp_Clostridium methylpentosum	83	0	0
-	Firmicutes_Cl_Clostridia_Or_Clostridiales_Fm_Ruminococcaceae_Gn_Clostridium_Sp_Uncl	0	100	75
22	Firmicutes_Cl_Clostridia_Or_Clostridiales_Fm_Ruminococcaceae_Gn_Eubacterium_Sp_Eubacterium siraeum	96	0	0
1	Firmicutes_Cl_Clostridia_Or_Clostridiales_Fm_Ruminococcaceae_Gn_Faecalibacterium_Sp_Faecalibacterium prausnitzii	100	100	100
12	Firmicutes_Cl_Clostridia_Or_Clostridiales_Fm_Ruminococcaceae_Gn_Ruminococcus_Sp_Ruminococcus (unknown)	100	0	0
33	Firmicutes_Cl_Clostridia_Or_Clostridiales_Fm_Ruminococcaceae_Gn_Ruminococcus_Sp_Ruminococcus bromii	96	83	42
57	Firmicutes_Cl_Clostridia_Or_Clostridiales_Fm_Ruminococcaceae_Gn_Subdoligranulum_Sp_unclassified	99	0	0
-	Proteobacteria_Cl_Gammaproteobacteria_Or_Enterobacteriales_Fm_Enterobacteriaceae_Gn_Escherichia_Sp_Uncl	0	75	33
55	Proteobacteria_Cl_Gammaproteobacteria_Or_Enterobacteriales_Fm_Enterobacteriaceae_Gn_unclassified_Sp_unclassified	55	0	0
41	Tenericutes_Cl_Erysipelotrichi_Or_Erysipelotrichales_Fm_Erysipelotrichaceae_Gn_ATCC_27806_Sp_Eubacterium biforme	52	92	92
59	Tenericutes_Cl_Erysipelotrichi_Or_Erysipelotrichales_Fm_Erysipelotrichaceae_Gn_Catenibacterium_Sp_Catenibacterium mitsuokai	52	0	0
-	Tenericutes_Cl_Erysipelotrichi_Or_Erysipelotrichales_Fm_Erysipelotrichaceae_Gn_Catenibacterium_Sp_Uncl	0	100	58
-	Tenericutes_Cl_Erysipelotrichi_Or_Erysipelotrichales_Fm_Erysipelotrichaceae_Gn_Clostridium_Sp_Uncl	0	92	67
45	Tenericutes_Cl_Erysipelotrichi_Or_Erysipelotrichales_Fm_Erysipelotrichaceae_Gn_Holdemania_Sp_Holdemania filiformis	98	0	0
73	Tenericutes_Cl_Mollicutes	60	0	0
37	Verrucomicrobia_Cl_Verrucomicrobiae_Or_Verrucomicrobiales_Fm_Verrucomicrobiaceae_Gn_Akkermansia_Sp_Akkermansia muciniphila	66	42	33
67	Gordonibacter pamelaeae gen nov sp Nov	72	0	0
9	(Qin et al) unknown sp SS3 4	99	0	0
