# Supplementary material for: Bacterial community structure transformed after thermophilically composting human waste in Haiti
Source: PLoS One. 2017 Jun 1;12(6):e0177626. doi: 10.1371/journal.pone.0177626 (PMC5453478; doi:10.1371/journal.pone.0177626)
Supplement: S5 Table — Comparisons are based on Bray-Curtis similarity matrices of scaled, standardized, square-root transformed OTU intensities. Similarity percentages (SIMPER) routine-calculated average dissimilarities between groups are also included. (XLSX) [file pone.0177626.s006.xlsx]

## Sheet: S5 Table
S5 Table. ANOSIM (Analysis of Similarities) results for tests of differences between compost stages (one-way, ordered). Comparisons are based on Bray-Curtis similarity matrices of scaled, standardized, square-root transformed OTU intensities. Similarity percentages (SIMPER) routine-calculated average dissimilarities between groups are also included.
Tests for differences between ordered stage groups
Global Test	Cap-Haitien	Port-au-Prince
Sample statistic R	0.626	0.623
Significance level of sample statistic	0.001	0.001
Number of permutations (Random sample from a large number)	999	999
Number of permuted statistics greater than or equal to R	0	0
Pairwise Tests	R Statistic	Significance Level	Possible Permutations	Actual Permutations	Number >= Observed	SIMPER Avg Dissimilarity
Cap-Haitien
Bucket to Thermo	0.686	0.001	146965	999	0	19
Bucket to Curing	1	0.004	227	227	1	23.17
Bucket to Bagged	1	0.004	227	227	1	22.21
Thermo to Curing	0.345	0.036	110	110	4	17.21
Thermo to Bagged	0.274	0.055	110	110	6	16.64
Curing to Bagged	0.963	0.1	10	10	1	7.85
Port-au-Prince
Bucket to Thermo	0.782	0.001	25194	999	0	17.72
Bucket to Curing	0.956	0.004	227	227	1	18.47
Bucket to Bagged	0.989	0.004	227	227	1	19.88
Thermo to Curing	0.004	0.55	60	60	33	13.05
Thermo to Bagged	0.135	0.167	60	60	10	13.87
Curing to Bagged	0.852	0.1	10	10	1	5.26
