# Supplementary material for: Bacterial community structure transformed after thermophilically composting human waste in Haiti
Source: PLoS One. 2017 Jun 1;12(6):e0177626. doi: 10.1371/journal.pone.0177626 (PMC5453478; doi:10.1371/journal.pone.0177626)
Supplement: S6 Table — OTU intensities (reflecting relative abundances) were scaled, standardized, and then square-root transformed. (XLSX) [file pone.0177626.s007.xlsx]

## Sheet: S6 Table
S6 Table. Cap-Haitien SIMPER (Similarity Percentages - Taxa contributions) ordered by decreasing Sim/SD (similarity within a group/standard deviation) or Diss/SD (dissimilarity between groups/standard deviation) to display the taxa contributing the most to similarity within a group or dissimilarity between groups (to a cumulative 5%). OTU intensities (reflecting relative abundances) were scaled, …
One-Way Analysis by Compost Stage based on Bray-Curtis similarity
Cut off for including OTU in list: contirbutes to top 5.00% of the similarity within a group or the dissimilarity between groups
Factor Groups
Sample	Stage
SOIL_037	BUCKET
SOIL_038	BUCKET
SOIL_039	BUCKET
SOIL_078	BUCKET
SOIL_079	BUCKET
SOIL_080	BUCKET
SOIL_081	BUCKET
SOIL_082	BUCKET
SOIL_083	BUCKET
SOIL_084	BUCKET
SOIL_085	BUCKET
SOIL_086	BUCKET
SOIL_093	THERMOPHILIC
SOIL_094	THERMOPHILIC
SOIL_095	THERMOPHILIC
SOIL_108	THERMOPHILIC
SOIL_109	THERMOPHILIC
SOIL_110	THERMOPHILIC
SOIL_111	THERMOPHILIC
SOIL_112	THERMOPHILIC
SOIL_113	THERMOPHILIC
SOIL_120	CURING
SOIL_121	CURING
SOIL_122	CURING
SOIL_022	BAGGED
SOIL_023	BAGGED
SOIL_024	BAGGED
Group BUCKET
Average similarity: 92.15
Taxa	Av.Abund	Av.Sim	Sim/SD	Contrib%	Cum.%
Firmicutes_Cl_Clostridia_Or_Clostridiales_Fm_Ruminococcaceae_Gn_Faecalibacterium_Sp_Uncl_25341	0.16	0.02	89.92	0.02	1.41
Firmicutes_Cl_Clostridia_Or_Clostridiales_Fm_Ruminococcaceae_Gn_Faecalibacterium_Sp_Uncl_25216	0.16	0.02	70.98	0.02	1.57
Firmicutes_Cl_Clostridia_Or_Clostridiales_Fm_Ruminococcaceae_Gn_Faecalibacterium_Sp_Uncl_25870	0.16	0.02	70.63	0.02	1.53
Firmicutes_Cl_Clostridia_Or_Clostridiales_Fm_Ruminococcaceae_Gn_Faecalibacterium_Sp_Uncl_26041	0.17	0.02	69.13	0.02	0.2
Firmicutes_Cl_Clostridia_Or_Clostridiales_Fm_Ruminococcaceae_Gn_Faecalibacterium_Sp_Faecalibacterium prausnitzii_25446	0.15	0.02	61.09	0.02	4.81
Firmicutes_Cl_Clostridia_Or_Clostridiales_Fm_Ruminococcaceae_Gn_Faecalibacterium_Sp_Uncl_25263	0.16	0.02	57.06	0.02	1.45
Firmicutes_Cl_Clostridia_Or_Clostridiales_Fm_Ruminococcaceae_Gn_Faecalibacterium_Sp_Faecalibacterium prausnitzii_25995	0.16	0.02	54.4	0.02	1.9
Firmicutes_Cl_Clostridia_Or_Clostridiales_Fm_Ruminococcaceae_Gn_Faecalibacterium_Sp_Uncl_26463	0.16	0.02	53.9	0.02	0.43
Firmicutes_Cl_Clostridia_Or_Clostridiales_Fm_Lachnospiraceae_Gn_Blautia_Sp_Uncl_20722	0.15	0.02	53.53	0.02	2.89
Firmicutes_Cl_Clostridia_Or_Clostridiales_Fm_Ruminococcaceae_Gn_Faecalibacterium_Sp_Uncl_25230	0.15	0.02	53.05	0.02	2.51
Proteobacteria_Cl_Gammaproteobacteria_Or_Enterobacteriales_Fm_Enterobacteriaceae_Gn_Uncl_Sp_Uncl_5272	0.15	0.02	51.11	0.02	3.72
Firmicutes_Cl_Clostridia_Or_Clostridiales_Fm_Ruminococcaceae_Gn_Faecalibacterium_Sp_Uncl_25732	0.16	0.02	45.99	0.02	1.12
Firmicutes_Cl_Clostridia_Or_Clostridiales_Fm_Ruminococcaceae_Gn_Faecalibacterium_Sp_Uncl_24656	0.15	0.02	45.1	0.02	2.77
Firmicutes_Cl_Clostridia_Or_Clostridiales_Fm_Ruminococcaceae_Gn_Faecalibacterium_Sp_Uncl_26163	0.15	0.02	44.85	0.02	3.41
Firmicutes_Cl_Clostridia_Or_Clostridiales_Fm_Ruminococcaceae_Gn_Faecalibacterium_Sp_Uncl_25855	0.17	0.02	44.69	0.02	0.15
Bacteroidetes_Cl_Bacteroidia_Or_Bacteroidales_Fm_RikenellaceaeII_Gn_Uncl_Sp_Uncl_69770	0.17	0.02	44.28	0.02	0.07
Proteobacteria_Cl_Gammaproteobacteria_Or_Enterobacteriales_Fm_Enterobacteriaceae_Gn_Uncl_Sp_Uncl_4462	0.16	0.02	44.08	0.02	1.94
Firmicutes_Cl_Clostridia_Or_Clostridiales_Fm_Lachnospiraceae_Gn_Butyrivibrio_Sp_Uncl_22789	0.15	0.02	43.36	0.02	4.05
Firmicutes_Cl_Clostridia_Or_Clostridiales_Fm_Ruminococcaceae_Gn_Faecalibacterium_Sp_Uncl_24538	0.16	0.02	43.22	0.02	0.57
Firmicutes_Cl_Clostridia_Or_Clostridiales_Fm_Ruminococcaceae_Gn_Faecalibacterium_Sp_Uncl_25499	0.17	0.02	43.01	0.02	0.39
Firmicutes_Cl_Clostridia_Or_Clostridiales_Fm_Ruminococcaceae_Gn_Faecalibacterium_Sp_Uncl_25604	0.16	0.02	42.71	0.02	2
Firmicutes_Cl_Clostridia_Or_Clostridiales_Fm_Ruminococcaceae_Gn_Faecalibacterium_Sp_Faecalibacterium prausnitzii_25759	0.16	0.02	42.7	0.02	0.59
Firmicutes_Cl_Clostridia_Or_Clostridiales_Fm_Ruminococcaceae_Gn_Faecalibacterium_Sp_Uncl_25600	0.17	0.02	42.53	0.02	0.32
Firmicutes_Cl_Clostridia_Or_Clostridiales_Fm_Ruminococcaceae_Gn_Faecalibacterium_Sp_Uncl_26456	0.16	0.02	41.62	0.02	0.88
Firmicutes_Cl_Clostridia_Or_Clostridiales_Fm_Ruminococcaceae_Gn_Faecalibacterium_Sp_Uncl_26210	0.16	0.02	41.01	0.02	1.08
Firmicutes_Cl_Clostridia_Or_Clostridiales_Fm_Ruminococcaceae_Gn_Faecalibacterium_Sp_Uncl_25313	0.15	0.02	40	0.02	4.94
Firmicutes_Cl_Clostridia_Or_Clostridiales_Fm_Ruminococcaceae_Gn_Faecalibacterium_Sp_Faecalibacterium prausnitzii_25425	0.16	0.02	39.35	0.02	1.49
Firmicutes_Cl_Clostridia_Or_Clostridiales_Fm_Ruminococcaceae_Gn_Faecalibacterium_Sp_Uncl_24996	0.17	0.02	39.01	0.02	0.13
Proteobacteria_Cl_Gammaproteobacteria_Or_Enterobacteriales_Fm_Enterobacteriaceae_Gn_Uncl_Sp_Uncl_6183	0.16	0.02	38.98	0.02	1.77
Firmicutes_Cl_Clostridia_Or_Clostridiales_Fm_Ruminococcaceae_Gn_Faecalibacterium_Sp_Faecalibacterium prausnitzii_25517	0.16	0.02	37.16	0.02	2.32
GN04_Cl_MSB-5A5_Or_Uncl_Fm_Uncl_Gn_sfA_Sp_Uncl_57942	0.16	0.02	36.37	0.02	1.33
Firmicutes_Cl_Clostridia_Or_Clostridiales_Fm_Ruminococcaceae_Gn_Faecalibacterium_Sp_Uncl_25219	0.16	0.02	36.32	0.02	1.84
Firmicutes_Cl_Clostridia_Or_Clostridiales_Fm_Ruminococcaceae_Gn_Faecalibacterium_Sp_Faecalibacterium prausnitzii_26288	0.16	0.02	36.31	0.02	0.61
Firmicutes_Cl_Clostridia_Or_Clostridiales_Fm_Ruminococcaceae_Gn_Faecalibacterium_Sp_Uncl_25642	0.16	0.02	36.18	0.02	0.82
Firmicutes_Cl_Bacilli_Or_Lactobacillales_Fm_Streptococcaceae_Gn_Streptococcus_Sp_Uncl_44537	0.15	0.02	35.88	0.02	3.6
Firmicutes_Cl_Clostridia_Or_Clostridiales_Fm_Ruminococcaceae_Gn_Faecalibacterium_Sp_Uncl_25388	0.16	0.02	35.2	0.02	1.88
Firmicutes_Cl_Clostridia_Or_Clostridiales_Fm_Ruminococcaceae_Gn_Faecalibacterium_Sp_Uncl_26531	0.16	0.02	35.02	0.02	1.59
Firmicutes_Cl_Clostridia_Or_Clostridiales_Fm_Ruminococcaceae_Gn_Faecalibacterium_Sp_Uncl_24873	0.16	0.02	34.82	0.02	1.14
Firmicutes_Cl_Clostridia_Or_Clostridiales_Fm_Ruminococcaceae_Gn_Faecalibacterium_Sp_Faecalibacterium prausnitzii_26554	0.16	0.02	34.55	0.02	1.65
Firmicutes_Cl_Clostridia_Or_Clostridiales_Fm_Lachnospiraceae_Gn_Uncl_Sp_Uncl_21015	0.15	0.02	34.38	0.02	3.33
Proteobacteria_Cl_Gammaproteobacteria_Or_Enterobacteriales_Fm_Enterobacteriaceae_Gn_Uncl_Sp_Uncl_6211	0.16	0.02	34.15	0.02	1.04
Proteobacteria_Cl_Gammaproteobacteria_Or_Enterobacteriales_Fm_Enterobacteriaceae_Gn_Uncl_Sp_Uncl_4234	0.15	0.02	34.08	0.02	3.06
Proteobacteria_Cl_Gammaproteobacteria_Or_Enterobacteriales_Fm_Enterobacteriaceae_Gn_Uncl_Sp_Uncl_6123	0.15	0.02	33.72	0.02	2.69
Firmicutes_Cl_Clostridia_Or_Clostridiales_Fm_Ruminococcaceae_Gn_Faecalibacterium_Sp_Uncl_26053	0.15	0.02	32.86	0.02	2.73
Firmicutes_Cl_Bacilli_Or_Lactobacillales_Fm_Streptococcaceae_Gn_Streptococcus_Sp_Uncl_45708	0.15	0.02	32.61	0.02	4.31
Firmicutes_Cl_Clostridia_Or_Clostridiales_Fm_Ruminococcaceae_Gn_Faecalibacterium_Sp_Uncl_24871	0.16	0.02	32.24	0.02	1.1
Firmicutes_Cl_Clostridia_Or_Clostridiales_Fm_Ruminococcaceae_Gn_Faecalibacterium_Sp_Faecalibacterium prausnitzii_24785	0.15	0.02	31.74	0.02	3.02
Firmicutes_Cl_Clostridia_Or_Clostridiales_Fm_Ruminococcaceae_Gn_Faecalibacterium_Sp_Uncl_25580	0.15	0.02	31.55	0.02	4.18
Firmicutes_Cl_Bacilli_Or_Lactobacillales_Fm_Streptococcaceae_Gn_Streptococcus_Sp_Uncl_44518	0.16	0.02	31.27	0.02	0.68
Firmicutes_Cl_Clostridia_Or_Clostridiales_Fm_Ruminococcaceae_Gn_Faecalibacterium_Sp_Uncl_25221	0.16	0.02	30.97	0.02	2.46
Firmicutes_Cl_Clostridia_Or_Clostridiales_Fm_Ruminococcaceae_Gn_Faecalibacterium_Sp_Uncl_24978	0.15	0.02	30.43	0.02	3.51
Bacteroidetes_Cl_Bacteroidia_Or_Bacteroidales_Fm_Prevotellaceae_Gn_Prevotella_Sp_Uncl_67113	0.15	0.02	30.2	0.02	4.71
Firmicutes_Cl_Clostridia_Or_Clostridiales_Fm_Ruminococcaceae_Gn_Ruminococcus_Sp_Uncl_27295	0.15	0.02	30.11	0.02	2.96
Firmicutes_Cl_Clostridia_Or_Clostridiales_Fm_Ruminococcaceae_Gn_Faecalibacterium_Sp_Uncl_26227	0.15	0.02	30.08	0.02	4.88
Firmicutes_Cl_Clostridia_Or_Clostridiales_Fm_Ruminococcaceae_Gn_Faecalibacterium_Sp_Uncl_24825	0.15	0.02	29.99	0.02	4.96
Firmicutes_Cl_Clostridia_Or_Clostridiales_Fm_Clostridiaceae_Gn_Clostridium_Sp_Uncl_44702	0.15	0.02	29.03	0.02	3.83
Firmicutes_Cl_Clostridia_Or_Clostridiales_Fm_Ruminococcaceae_Gn_Faecalibacterium_Sp_Faecalibacterium prausnitzii_26462	0.16	0.02	28.77	0.02	1.37
Firmicutes_Cl_Clostridia_Or_Clostridiales_Fm_Ruminococcaceae_Gn_Faecalibacterium_Sp_Faecalibacterium prausnitzii_25432	0.15	0.02	28.64	0.02	3.97
Firmicutes_Cl_Clostridia_Or_Clostridiales_Fm_Ruminococcaceae_Gn_Faecalibacterium_Sp_Uncl_25471	0.16	0.02	28.5	0.02	2.26
Firmicutes_Cl_Clostridia_Or_Clostridiales_Fm_Ruminococcaceae_Gn_Faecalibacterium_Sp_Faecalibacterium prausnitzii_26514	0.15	0.02	28.29	0.02	4.69
Firmicutes_Cl_Clostridia_Or_Clostridiales_Fm_Lachnospiraceae_Gn_Uncl_Sp_Uncl_18946	0.16	0.02	27.97	0.02	0.74
Firmicutes_Cl_Clostridia_Or_Clostridiales_Fm_Ruminococcaceae_Gn_Faecalibacterium_Sp_Uncl_26115	0.15	0.02	27.34	0.02	4.62
Firmicutes_Cl_Clostridia_Or_Clostridiales_Fm_Ruminococcaceae_Gn_Faecalibacterium_Sp_Uncl_24802	0.16	0.02	27.14	0.02	2.16
Firmicutes_Cl_Clostridia_Or_Clostridiales_Fm_Ruminococcaceae_Gn_Faecalibacterium_Sp_Uncl_26556	0.15	0.02	26.3	0.02	4.87
Firmicutes_Cl_Clostridia_Or_Clostridiales_Fm_Ruminococcaceae_Gn_Faecalibacterium_Sp_Uncl_25964	0.15	0.02	25.96	0.02	5
Firmicutes_Cl_Clostridia_Or_Clostridiales_Fm_Ruminococcaceae_Gn_Faecalibacterium_Sp_Faecalibacterium prausnitzii_26423	0.15	0.02	25.31	0.02	4.28
Firmicutes_Cl_Clostridia_Or_Clostridiales_Fm_Ruminococcaceae_Gn_Faecalibacterium_Sp_Uncl_24977	0.15	0.02	25.15	0.02	3.89
Proteobacteria_Cl_Gammaproteobacteria_Or_Aeromonadales_Fm_Succinivibrionaceae_Gn_Succinivibrio_Sp_Uncl_16100	0.16	0.02	24.99	0.02	3.14
Proteobacteria_Cl_Gammaproteobacteria_Or_Enterobacteriales_Fm_Enterobacteriaceae_Gn_Uncl_Sp_Uncl_4392	0.16	0.02	24.81	0.02	2.2
Proteobacteria_Cl_Gammaproteobacteria_Or_Enterobacteriales_Fm_Enterobacteriaceae_Gn_Uncl_Sp_Uncl_5206	0.17	0.02	24.59	0.02	0.22
Firmicutes_Cl_Clostridia_Or_Clostridiales_Fm_Lachnospiraceae_Gn_Uncl_Sp_Uncl_70179	0.15	0.02	24.57	0.02	4.24
Firmicutes_Cl_Clostridia_Or_Clostridiales_Fm_Ruminococcaceae_Gn_Faecalibacterium_Sp_Uncl_25817	0.16	0.02	24.38	0.02	1.18
Firmicutes_Cl_Clostridia_Or_Clostridiales_Fm_Ruminococcaceae_Gn_Faecalibacterium_Sp_Faecalibacterium prausnitzii_25851	0.16	0.02	24.34	0.02	1.86
Firmicutes_Cl_Clostridia_Or_Clostridiales_Fm_Ruminococcaceae_Gn_Faecalibacterium_Sp_Uncl_25994	0.15	0.02	24.01	0.02	3.68
Firmicutes_Cl_Clostridia_Or_Clostridiales_Fm_Ruminococcaceae_Gn_Uncl_Sp_Uncl_22081	0.15	0.02	23.97	0.02	3.95
Actinobacteria_Cl_Actinobacteria_Or_Actinomycetales_Fm_Corynebacteriaceae_Gn_Corynebacterium_Sp_Uncl_33535	0.15	0.02	23.94	0.02	4.98
Proteobacteria_Cl_Gammaproteobacteria_Or_Enterobacteriales_Fm_Enterobacteriaceae_Gn_Uncl_Sp_Uncl_5203	0.15	0.02	23.84	0.02	3.62
Firmicutes_Cl_Clostridia_Or_Clostridiales_Fm_Ruminococcaceae_Gn_Uncl_Sp_Uncl_28113	0.16	0.02	23.81	0.02	2.53
Firmicutes_Cl_Clostridia_Or_Clostridiales_Fm_Ruminococcaceae_Gn_Faecalibacterium_Sp_Uncl_26587	0.16	0.02	23.59	0.02	2.28
Firmicutes_Cl_Bacilli_Or_Lactobacillales_Fm_Streptococcaceae_Gn_Streptococcus_Sp_Uncl_44217	0.15	0.02	23.38	0.02	3.16
Proteobacteria_Cl_Betaproteobacteria_Or_Burkholderiales_Fm_Aquabacteriaceae_Gn_Aquabacterium_Sp_Uncl_11964	0.16	0.02	23.37	0.02	2.06
Firmicutes_Cl_Clostridia_Or_Clostridiales_Fm_Ruminococcaceae_Gn_Faecalibacterium_Sp_Faecalibacterium prausnitzii_26237	0.16	0.02	23.29	0.02	0.72
Actinobacteria_Cl_Actinobacteria_Or_Actinomycetales_Fm_Corynebacteriaceae_Gn_Corynebacterium_Sp_Uncl_30652	0.16	0.02	23.17	0.02	3.24
Firmicutes_Cl_Clostridia_Or_Clostridiales_Fm_Ruminococcaceae_Gn_Faecalibacterium_Sp_Faecalibacterium prausnitzii_24921	0.16	0.02	23.02	0.02	1.73
Firmicutes_Cl_Clostridia_Or_Clostridiales_Fm_Ruminococcaceae_Gn_Faecalibacterium_Sp_Faecalibacterium prausnitzii_25950	0.16	0.02	22.98	0.02	1.98
Firmicutes_Cl_Clostridia_Or_Clostridiales_Fm_Ruminococcaceae_Gn_Faecalibacterium_Sp_Faecalibacterium prausnitzii_26430	0.15	0.02	22.87	0.02	4.12
Firmicutes_Cl_Clostridia_Or_Clostridiales_Fm_Ruminococcaceae_Gn_Faecalibacterium_Sp_Uncl_26464	0.15	0.02	22.73	0.02	3.1
Firmicutes_Cl_Bacilli_Or_Lactobacillales_Fm_Streptococcaceae_Gn_Streptococcus_Sp_Uncl_44942	0.16	0.02	22.54	0.02	2.24
Firmicutes_Cl_Bacilli_Or_Bacillales_Fm_Bacillaceae_Gn_Bacillus_Sp_Uncl_43855	0.16	0.02	22.16	0.02	3.26
Firmicutes_Cl_Clostridia_Or_Clostridiales_Fm_Ruminococcaceae_Gn_Faecalibacterium_Sp_Uncl_25201	0.15	0.02	22.07	0.02	4.43
Actinobacteria_Cl_Actinobacteria_Or_Actinomycetales_Fm_Corynebacteriaceae_Gn_Corynebacterium_Sp_Uncl_34161	0.17	0.02	21.8	0.02	0.24
Firmicutes_Cl_Bacilli_Or_Lactobacillales_Fm_Streptococcaceae_Gn_Streptococcus_Sp_Streptococcus salivarius_45882	0.15	0.02	21.56	0.02	4.37
Firmicutes_Cl_Clostridia_Or_Clostridiales_Fm_Ruminococcaceae_Gn_Faecalibacterium_Sp_Uncl_24592	0.16	0.02	21.28	0.02	2.63
Firmicutes_Cl_Clostridia_Or_Clostridiales_Fm_Ruminococcaceae_Gn_Faecalibacterium_Sp_Uncl_25324	0.15	0.02	21.27	0.02	4.9
Actinobacteria_Cl_Actinobacteria_Or_Actinomycetales_Fm_Corynebacteriaceae_Gn_Corynebacterium_Sp_Uncl_33502	0.17	0.02	21.22	0.02	0.51
Firmicutes_Cl_Bacilli_Or_Lactobacillales_Fm_Enterococcaceae_Gn_Enterococcus_Sp_Enterococcus casseliflavus_43533	0.16	0.02	21.07	0.02	2.1
Firmicutes_Cl_Clostridia_Or_Clostridiales_Fm_Ruminococcaceae_Gn_Faecalibacterium_Sp_Uncl_26489	0.15	0.02	21	0.02	2.98
Firmicutes_Cl_Clostridia_Or_Clostridiales_Fm_Clostridiales Family XIII. Incertae Sedis_Gn_Eubacterium_Sp_Uncl_70082	0.16	0.02	20.89	0.02	2.44
Firmicutes_Cl_Clostridia_Or_Clostridiales_Fm_Ruminococcaceae_Gn_Faecalibacterium_Sp_Faecalibacterium prausnitzii_25456	0.16	0.02	20.86	0.02	1.67
Firmicutes_Cl_Clostridia_Or_Clostridiales_Fm_Clostridiaceae_Gn_Uncl_Sp_Uncl_72582	0.16	0.02	20.73	0.02	2.61
Firmicutes_Cl_Clostridia_Or_Clostridiales_Fm_Ruminococcaceae_Gn_Faecalibacterium_Sp_Faecalibacterium prausnitzii_26109	0.15	0.02	20.71	0.02	4.01
Firmicutes_Cl_Bacilli_Or_Lactobacillales_Fm_Streptococcaceae_Gn_Streptococcus_Sp_Uncl_44927	0.15	0.02	20.67	0.02	4.66
Firmicutes_Cl_Clostridia_Or_Clostridiales_Fm_Lachnospiraceae_Gn_Uncl_Sp_Uncl_71136	0.15	0.02	20.55	0.02	4.39
Firmicutes_Cl_Clostridia_Or_Clostridiales_Fm_Ruminococcaceae_Gn_Faecalibacterium_Sp_Faecalibacterium prausnitzii_24492	0.16	0.02	20.36	0.02	2.85
Firmicutes_Cl_Clostridia_Or_Clostridiales_Fm_Ruminococcaceae_Gn_Uncl_Sp_Uncl_26783	0.15	0.02	20.32	0.02	3.35
Firmicutes_Cl_Clostridia_Or_Clostridiales_Fm_Ruminococcaceae_Gn_Faecalibacterium_Sp_Faecalibacterium prausnitzii_25319	0.15	0.02	20.26	0.02	3.8
Proteobacteria_Cl_Gammaproteobacteria_Or_Aeromonadales_Fm_Succinivibrionaceae_Gn_Succinivibrio_Sp_Uncl_16020	0.16	0.02	19.95	0.02	2.14
Firmicutes_Cl_Clostridia_Or_Clostridiales_Fm_Ruminococcaceae_Gn_Faecalibacterium_Sp_Uncl_24796	0.16	0.02	19.85	0.02	2.71
Firmicutes_Cl_Clostridia_Or_Clostridiales_Fm_Lachnospiraceae_Gn_Blautia_Sp_Uncl_20824	0.17	0.02	19.81	0.02	0.17
Firmicutes_Cl_Clostridia_Or_Clostridiales_Fm_Lachnospiraceae_Gn_Roseburia_Sp_Eubacterium rectale_17909	0.15	0.02	19.8	0.02	4.16
Actinobacteria_Cl_Actinobacteria_Or_Actinomycetales_Fm_Corynebacteriaceae_Gn_Corynebacterium_Sp_Uncl_33258	0.17	0.02	19.68	0.02	0.09
Actinobacteria_Cl_Actinobacteria_Or_Actinomycetales_Fm_Corynebacteriaceae_Gn_Corynebacterium_Sp_Uncl_34708	0.17	0.02	19.55	0.02	0.41
Proteobacteria_Cl_Gammaproteobacteria_Or_Enterobacteriales_Fm_Enterobacteriaceae_Gn_Uncl_Sp_Uncl_5516	0.16	0.02	19.55	0.02	0.92
Firmicutes_Cl_Bacilli_Or_Lactobacillales_Fm_Streptococcaceae_Gn_Streptococcus_Sp_Streptococcus mutans_44413	0.16	0.02	19.54	0.02	2.83
Firmicutes_Cl_Clostridia_Or_Clostridiales_Fm_Ruminococcaceae_Gn_Faecalibacterium_Sp_Faecalibacterium prausnitzii_25139	0.15	0.02	19.49	0.02	4.22
Firmicutes_Cl_Clostridia_Or_Clostridiales_Fm_Ruminococcaceae_Gn_Uncl_Sp_Uncl_27704	0.16	0.02	19.42	0.02	2.57
Firmicutes_Cl_Clostridia_Or_Clostridiales_Fm_Ruminococcaceae_Gn_Faecalibacterium_Sp_Faecalibacterium prausnitzii_26422	0.16	0.02	19.41	0.02	1.31
Actinobacteria_Cl_Actinobacteria_Or_Actinomycetales_Fm_Corynebacteriaceae_Gn_Corynebacterium_Sp_Uncl_35719	0.17	0.02	19.36	0.02	0.3
Actinobacteria_Cl_Actinobacteria_Or_Actinomycetales_Fm_Corynebacteriaceae_Gn_Corynebacterium_Sp_Uncl_35066	0.16	0.02	19.23	0.02	2.92
Proteobacteria_Cl_Gammaproteobacteria_Or_Enterobacteriales_Fm_Enterobacteriaceae_Gn_Uncl_Sp_Uncl_5617	0.17	0.02	19.15	0.02	0.36
Actinobacteria_Cl_Actinobacteria_Or_Actinomycetales_Fm_Corynebacteriaceae_Gn_Corynebacterium_Sp_Uncl_31823	0.16	0.02	19.15	0.02	3.29
Actinobacteria_Cl_Actinobacteria_Or_Actinomycetales_Fm_Corynebacteriaceae_Gn_Corynebacterium_Sp_Uncl_29743	0.16	0.02	18.91	0.02	3.12
Firmicutes_Cl_Clostridia_Or_Clostridiales_Fm_Ruminococcaceae_Gn_Faecalibacterium_Sp_Uncl_24600	0.15	0.02	18.78	0.02	4.92
Proteobacteria_Cl_Gammaproteobacteria_Or_Enterobacteriales_Fm_Enterobacteriaceae_Gn_Shigella_Sp_Uncl_4900	0.16	0.02	18.69	0.02	2.67
Actinobacteria_Cl_Actinobacteria_Or_Actinomycetales_Fm_Corynebacteriaceae_Gn_Corynebacterium_Sp_Uncl_33671	0.16	0.02	18.57	0.02	2.38
Actinobacteria_Cl_Actinobacteria_Or_Actinomycetales_Fm_Corynebacteriaceae_Gn_Corynebacterium_Sp_Uncl_29693	0.16	0.02	18.41	0.02	2.48
Firmicutes_Cl_Clostridia_Or_Clostridiales_Fm_Ruminococcaceae_Gn_Faecalibacterium_Sp_Uncl_25080	0.15	0.02	18.18	0.02	4.79
Firmicutes_Cl_Clostridia_Or_Clostridiales_Fm_Ruminococcaceae_Gn_Faecalibacterium_Sp_Faecalibacterium prausnitzii_25903	0.16	0.02	18.09	0.02	2.3
Actinobacteria_Cl_Actinobacteria_Or_Actinomycetales_Fm_Corynebacteriaceae_Gn_Corynebacterium_Sp_Uncl_35009	0.16	0.02	18.03	0.02	3.04
Firmicutes_Cl_Clostridia_Or_Clostridiales_Fm_Ruminococcaceae_Gn_Faecalibacterium_Sp_Uncl_24669	0.15	0.02	18.01	0.02	4.85
Firmicutes_Cl_Clostridia_Or_Clostridiales_Fm_Lachnospiraceae_Gn_Clostridium_Sp_Uncl_18719	0.17	0.02	17.9	0.02	0.45
Actinobacteria_Cl_Actinobacteria_Or_Actinomycetales_Fm_Corynebacteriaceae_Gn_Corynebacterium_Sp_Uncl_31464	0.17	0.02	17.65	0.02	0.55
Actinobacteria_Cl_Actinobacteria_Or_Actinomycetales_Fm_Corynebacteriaceae_Gn_Corynebacterium_Sp_Uncl_30849	0.16	0.02	17.5	0.02	1.51
Firmicutes_Cl_Clostridia_Or_Clostridiales_Fm_Ruminococcaceae_Gn_Faecalibacterium_Sp_Faecalibacterium prausnitzii_25197	0.16	0.02	17.49	0.02	1.61
Actinobacteria_Cl_Actinobacteria_Or_Actinomycetales_Fm_Corynebacteriaceae_Gn_Corynebacterium_Sp_Uncl_36137	0.16	0.02	17.39	0.02	1.29
Actinobacteria_Cl_Actinobacteria_Or_Actinomycetales_Fm_Corynebacteriaceae_Gn_Corynebacterium_Sp_Uncl_32497	0.19	0.02	17.27	0.02	0.02
Firmicutes_Cl_Clostridia_Or_Clostridiales_Fm_Ruminococcaceae_Gn_Faecalibacterium_Sp_Faecalibacterium prausnitzii_24583	0.15	0.02	17.23	0.02	3.74
Actinobacteria_Cl_Actinobacteria_Or_Actinomycetales_Fm_Corynebacteriaceae_Gn_Corynebacterium_Sp_Uncl_35165	0.16	0.02	17.17	0.02	1.47
Firmicutes_Cl_Clostridia_Or_Clostridiales_Fm_Ruminococcaceae_Gn_Uncl_Sp_Uncl_21992	0.15	0.02	17.16	0.02	3.64
Firmicutes_Cl_Bacilli_Or_Bacillales_Fm_Staphylococcaceae_Gn_Staphylococcus_Sp_Uncl_46420	0.18	0.02	17	0.02	0.11
Firmicutes_Cl_Clostridia_Or_Clostridiales_Fm_Ruminococcaceae_Gn_Faecalibacterium_Sp_Uncl_25291	0.16	0.02	16.98	0.02	3.53
Actinobacteria_Cl_Actinobacteria_Or_Actinomycetales_Fm_Corynebacteriaceae_Gn_Corynebacterium_Sp_Uncl_28641	0.16	0.02	16.75	0.02	2.79
Proteobacteria_Cl_Gammaproteobacteria_Or_Enterobacteriales_Fm_Enterobacteriaceae_Gn_Uncl_Sp_Uncl_5897	0.17	0.02	16.74	0.02	0.64
Firmicutes_Cl_Bacilli_Or_Lactobacillales_Fm_Enterococcaceae_Gn_Enterococcus_Sp_Enterococcus faecalis_42836	0.16	0.02	16.69	0.02	2.91
Firmicutes_Cl_Clostridia_Or_Clostridiales_Fm_Ruminococcaceae_Gn_Faecalibacterium_Sp_Uncl_26366	0.16	0.02	16.58	0.02	2.94
Firmicutes_Cl_Bacilli_Or_Lactobacillales_Fm_Enterococcaceae_Gn_Enterococcus_Sp_Uncl_42511	0.18	0.02	16.51	0.02	0.05
Actinobacteria_Cl_Actinobacteria_Or_Actinomycetales_Fm_Corynebacteriaceae_Gn_Corynebacterium_Sp_Uncl_35512	0.15	0.02	16.5	0.02	4.58
Proteobacteria_Cl_Gammaproteobacteria_Or_Enterobacteriales_Fm_Enterobacteriaceae_Gn_Uncl_Sp_Uncl_5365	0.15	0.02	16.21	0.02	3.87
Proteobacteria_Cl_Gammaproteobacteria_Or_Enterobacteriales_Fm_Enterobacteriaceae_Gn_Uncl_Sp_Uncl_4520	0.17	0.02	16.16	0.02	0.47
Proteobacteria_Cl_Gammaproteobacteria_Or_Enterobacteriales_Fm_Enterobacteriaceae_Gn_Uncl_Sp_Uncl_4945	0.16	0.02	16.09	0.02	1.63
Proteobacteria_Cl_Gammaproteobacteria_Or_Enterobacteriales_Fm_Enterobacteriaceae_Gn_Uncl_Sp_Uncl_4268	0.16	0.02	16.08	0.02	2.34
Firmicutes_Cl_Clostridia_Or_Clostridiales_Fm_Lachnospiraceae_Gn_Uncl_Sp_Uncl_71274	0.16	0.02	16.07	0.02	2.08
Firmicutes_Cl_Clostridia_Or_Clostridiales_Fm_Ruminococcaceae_Gn_Uncl_Sp_Uncl_22140	0.17	0.02	15.84	0.02	0.78
Firmicutes_Cl_Clostridia_Or_Clostridiales_Fm_Ruminococcaceae_Gn_Uncl_Sp_Uncl_22470	0.17	0.02	15.81	0.02	0.26
Proteobacteria_Cl_Gammaproteobacteria_Or_Enterobacteriales_Fm_Enterobacteriaceae_Gn_Shigella_Sp_Uncl_5666	0.16	0.02	15.77	0.02	0.98
Proteobacteria_Cl_Gammaproteobacteria_Or_Enterobacteriales_Fm_Enterobacteriaceae_Gn_Shigella_Sp_Uncl_5892	0.16	0.02	15.75	0.02	0.76
Firmicutes_Cl_Clostridia_Or_Clostridiales_Fm_Ruminococcaceae_Gn_Oscillospira_Sp_Uncl_22173	0.16	0.02	15.72	0.02	0.8
Proteobacteria_Cl_Gammaproteobacteria_Or_Enterobacteriales_Fm_Enterobacteriaceae_Gn_Shigella_Sp_Uncl_6034	0.16	0.02	15.7	0.02	1.25
Firmicutes_Cl_Clostridia_Or_Clostridiales_Fm_Ruminococcaceae_Gn_Faecalibacterium_Sp_Faecalibacterium prausnitzii_25011	0.17	0.02	15.64	0.02	0.34
Firmicutes_Cl_Clostridia_Or_Clostridiales_Fm_Lachnospiraceae_Gn_Blautia_Sp_Uncl_20954	0.15	0.02	15.55	0.02	4.73
Proteobacteria_Cl_Gammaproteobacteria_Or_Enterobacteriales_Fm_Enterobacteriaceae_Gn_Shigella_Sp_Uncl_4296	0.16	0.02	15.53	0.02	0.84
Proteobacteria_Cl_Gammaproteobacteria_Or_Enterobacteriales_Fm_Enterobacteriaceae_Gn_Uncl_Sp_Uncl_5525	0.16	0.02	15.48	0.02	1.21
Firmicutes_Cl_Clostridia_Or_Clostridiales_Fm_Lachnospiraceae_Gn_Butyrivibrio_Sp_Uncl_23140	0.15	0.02	15.44	0.02	5.02
Actinobacteria_Cl_Actinobacteria_Or_Actinomycetales_Fm_Corynebacteriaceae_Gn_Corynebacterium_Sp_Uncl_36091	0.16	0.02	15.37	0.02	3.18
Firmicutes_Cl_Clostridia_Or_Clostridiales_Fm_Lachnospiraceae_Gn_Ruminococcus_Sp_Uncl_18936	0.16	0.02	15.34	0.02	2.04
Firmicutes_Cl_Clostridia_Or_Clostridiales_Fm_Lachnospiraceae_Gn_Uncl_Sp_Uncl_71056	0.16	0.02	15.14	0.02	3.39
Proteobacteria_Cl_Gammaproteobacteria_Or_Enterobacteriales_Fm_Enterobacteriaceae_Gn_Uncl_Sp_Uncl_4678	0.16	0.02	15.12	0.02	0.86
Actinobacteria_Cl_Actinobacteria_Or_Actinomycetales_Fm_Corynebacteriaceae_Gn_Corynebacterium_Sp_Uncl_28695	0.16	0.02	15.09	0.02	3.56
Proteobacteria_Cl_Gammaproteobacteria_Or_Enterobacteriales_Fm_Enterobacteriaceae_Gn_Uncl_Sp_Uncl_5402	0.16	0.02	15.07	0.02	0.94
Proteobacteria_Cl_Gammaproteobacteria_Or_Enterobacteriales_Fm_Enterobacteriaceae_Gn_Uncl_Sp_Uncl_4775	0.16	0.02	15.07	0.02	1.83
Proteobacteria_Cl_Gammaproteobacteria_Or_Aeromonadales_Fm_Succinivibrionaceae_Gn_Succinivibrio_Sp_Uncl_16688	0.16	0.02	14.99	0.02	2.81
Actinobacteria_Cl_Actinobacteria_Or_Actinomycetales_Fm_Corynebacteriaceae_Gn_Corynebacterium_Sp_Uncl_28691	0.17	0.02	14.87	0.02	0.28
Proteobacteria_Cl_Gammaproteobacteria_Or_Enterobacteriales_Fm_Enterobacteriaceae_Gn_Uncl_Sp_Uncl_5115	0.16	0.02	14.82	0.02	0.96
Firmicutes_Cl_Clostridia_Or_Clostridiales_Fm_Ruminococcaceae_Gn_Faecalibacterium_Sp_Faecalibacterium prausnitzii_25605	0.15	0.02	14.77	0.02	3.7
Firmicutes_Cl_Clostridia_Or_Clostridiales_Fm_Ruminococcaceae_Gn_Faecalibacterium_Sp_Uncl_25124	0.16	0.02	14.68	0.02	1.02
Proteobacteria_Cl_Gammaproteobacteria_Or_Enterobacteriales_Fm_Enterobacteriaceae_Gn_Uncl_Sp_Uncl_5697	0.16	0.02	14.66	0.02	1.27
Actinobacteria_Cl_Actinobacteria_Or_Actinomycetales_Fm_Corynebacteriaceae_Gn_Corynebacterium_Sp_Uncl_34389	0.16	0.02	14.5	0.02	1.39
Firmicutes_Cl_Clostridia_Or_Clostridiales_Fm_Ruminococcaceae_Gn_Faecalibacterium_Sp_Faecalibacterium prausnitzii_26219	0.17	0.02	14.48	0.02	0.49
Proteobacteria_Cl_Gammaproteobacteria_Or_Enterobacteriales_Fm_Enterobacteriaceae_Gn_Uncl_Sp_Uncl_5942	0.16	0.02	14.35	0.02	3.08
Proteobacteria_Cl_Gammaproteobacteria_Or_Enterobacteriales_Fm_Enterobacteriaceae_Gn_Uncl_Sp_Uncl_5389	0.16	0.02	14.3	0.02	2.02
Proteobacteria_Cl_Gammaproteobacteria_Or_Enterobacteriales_Fm_Enterobacteriaceae_Gn_Uncl_Sp_Uncl_4189	0.16	0.02	14.29	0.02	2.5
Actinobacteria_Cl_Actinobacteria_Or_Actinomycetales_Fm_Corynebacteriaceae_Gn_Corynebacterium_Sp_Uncl_28504	0.15	0.02	14.28	0.02	4.77
Firmicutes_Cl_Clostridia_Or_Clostridiales_Fm_Ruminococcaceae_Gn_Uncl_Sp_Uncl_21848	0.17	0.02	14.27	0.02	0.66
Firmicutes_Cl_Clostridia_Or_Clostridiales_Fm_Ruminococcaceae_Gn_Faecalibacterium_Sp_Faecalibacterium prausnitzii_24859	0.16	0.02	14.27	0.02	1.75
Proteobacteria_Cl_Gammaproteobacteria_Or_Enterobacteriales_Fm_Enterobacteriaceae_Gn_Uncl_Sp_Uncl_5778	0.16	0.02	14.27	0.02	3.43
Actinobacteria_Cl_Actinobacteria_Or_Actinomycetales_Fm_Corynebacteriaceae_Gn_Corynebacterium_Sp_Uncl_30996	0.16	0.02	14.26	0.02	1.55
Proteobacteria_Cl_Gammaproteobacteria_Or_Enterobacteriales_Fm_Enterobacteriaceae_Gn_Uncl_Sp_Uncl_4563	0.16	0.02	14.14	0.02	2.42
Proteobacteria_Cl_Gammaproteobacteria_Or_Enterobacteriales_Fm_Enterobacteriaceae_Gn_Uncl_Sp_Uncl_5131	0.16	0.02	14.11	0.02	1.71
Proteobacteria_Cl_Gammaproteobacteria_Or_Enterobacteriales_Fm_Enterobacteriaceae_Gn_Uncl_Sp_Uncl_4183	0.16	0.02	14.04	0.02	2.65
Proteobacteria_Cl_Gammaproteobacteria_Or_Enterobacteriales_Fm_Enterobacteriaceae_Gn_Uncl_Sp_Uncl_5776	0.16	0.02	14.02	0.02	2.87
Proteobacteria_Cl_Gammaproteobacteria_Or_Enterobacteriales_Fm_Enterobacteriaceae_Gn_Uncl_Sp_Uncl_4190	0.16	0.02	13.99	0.02	1.06
Proteobacteria_Cl_Gammaproteobacteria_Or_Enterobacteriales_Fm_Enterobacteriaceae_Gn_Uncl_Sp_Uncl_4398	0.16	0.02	13.92	0.02	1.16
Proteobacteria_Cl_Gammaproteobacteria_Or_Enterobacteriales_Fm_Enterobacteriaceae_Gn_Uncl_Sp_Uncl_4584	0.16	0.02	13.92	0.02	2.59
Proteobacteria_Cl_Gammaproteobacteria_Or_Enterobacteriales_Fm_Enterobacteriaceae_Gn_Uncl_Sp_Uncl_5157	0.16	0.02	13.74	0.02	2.75
Firmicutes_Cl_Clostridia_Or_Clostridiales_Fm_Ruminococcaceae_Gn_Faecalibacterium_Sp_Faecalibacterium prausnitzii_24535	0.16	0.02	13.72	0.02	1.92
Proteobacteria_Cl_Gammaproteobacteria_Or_Enterobacteriales_Fm_Enterobacteriaceae_Gn_Uncl_Sp_Uncl_4238	0.15	0.02	13.7	0.02	4.29
Proteobacteria_Cl_Gammaproteobacteria_Or_Enterobacteriales_Fm_Enterobacteriaceae_Gn_Uncl_Sp_Uncl_4470	0.16	0.02	13.68	0.02	2.18
Proteobacteria_Cl_Gammaproteobacteria_Or_Enterobacteriales_Fm_Enterobacteriaceae_Gn_Uncl_Sp_Uncl_5188	0.15	0.02	13.66	0.02	4.33
Proteobacteria_Cl_Gammaproteobacteria_Or_Enterobacteriales_Fm_Enterobacteriaceae_Gn_Escherichia_Sp_Uncl_6119	0.16	0.02	13.65	0.02	2.22
Proteobacteria_Cl_Gammaproteobacteria_Or_Enterobacteriales_Fm_Enterobacteriaceae_Gn_Uncl_Sp_Uncl_4177	0.16	0.02	13.63	0.02	1.79
Proteobacteria_Cl_Betaproteobacteria_Or_Burkholderiales_Fm_Comamonadaceae_Gn_Diaphorobacter_Sp_Uncl_9938	0.16	0.02	13.61	0.02	1.43
Proteobacteria_Cl_Gammaproteobacteria_Or_Enterobacteriales_Fm_Enterobacteriaceae_Gn_Uncl_Sp_Uncl_4480	0.16	0.02	13.59	0.02	1.81
Actinobacteria_Cl_Actinobacteria_Or_Actinomycetales_Fm_Corynebacteriaceae_Gn_Corynebacterium_Sp_Uncl_30536	0.16	0.02	13.43	0.02	2.12
Proteobacteria_Cl_Gammaproteobacteria_Or_Enterobacteriales_Fm_Enterobacteriaceae_Gn_Uncl_Sp_Uncl_5168	0.16	0.02	13.35	0.02	3.27
Proteobacteria_Cl_Gammaproteobacteria_Or_Enterobacteriales_Fm_Enterobacteriaceae_Gn_Uncl_Sp_Uncl_6220	0.16	0.02	13.34	0.02	1.35
Proteobacteria_Cl_Gammaproteobacteria_Or_Enterobacteriales_Fm_Enterobacteriaceae_Gn_Uncl_Sp_Uncl_4472	0.16	0.02	13.29	0.02	1.96
Proteobacteria_Cl_Gammaproteobacteria_Or_Enterobacteriales_Fm_Enterobacteriaceae_Gn_Uncl_Sp_Uncl_4384	0.15	0.02	13.2	0.02	3.78
Proteobacteria_Cl_Gammaproteobacteria_Or_Enterobacteriales_Fm_Enterobacteriaceae_Gn_Uncl_Sp_Uncl_5267	0.16	0.02	13.18	0.02	2.4
Proteobacteria_Cl_Gammaproteobacteria_Or_Enterobacteriales_Fm_Enterobacteriaceae_Gn_Uncl_Sp_Uncl_5986	0.15	0.02	13.18	0.02	4.5
Proteobacteria_Cl_Gammaproteobacteria_Or_Enterobacteriales_Fm_Enterobacteriaceae_Gn_Uncl_Sp_Uncl_6000	0.16	0.02	13.09	0.02	3.58
Proteobacteria_Cl_Gammaproteobacteria_Or_Enterobacteriales_Fm_Enterobacteriaceae_Gn_Uncl_Sp_Uncl_5512	0.15	0.02	13.08	0.02	4.2
Proteobacteria_Cl_Gammaproteobacteria_Or_Enterobacteriales_Fm_Enterobacteriaceae_Gn_Shigella_Sp_Uncl_4571	0.15	0.02	13.07	0.02	4.47
Proteobacteria_Cl_Gammaproteobacteria_Or_Enterobacteriales_Fm_Enterobacteriaceae_Gn_Uncl_Sp_Uncl_6057	0.16	0.02	13.03	0.02	3.81
Proteobacteria_Cl_Gammaproteobacteria_Or_Enterobacteriales_Fm_Enterobacteriaceae_Gn_Uncl_Sp_Uncl_4859	0.15	0.02	12.95	0.02	4.45
Firmicutes_Cl_Clostridia_Or_Clostridiales_Fm_Ruminococcaceae_Gn_Uncl_Sp_Uncl_22244	0.15	0.02	12.94	0.02	4.52
Proteobacteria_Cl_Gammaproteobacteria_Or_Aeromonadales_Fm_Succinivibrionaceae_Gn_Succinivibrio_Sp_Uncl_16305	0.15	0.02	12.89	0.02	4.64
Proteobacteria_Cl_Gammaproteobacteria_Or_Enterobacteriales_Fm_Enterobacteriaceae_Gn_Uncl_Sp_Uncl_5233	0.16	0.02	12.81	0.02	3.76
Proteobacteria_Cl_Gammaproteobacteria_Or_Enterobacteriales_Fm_Enterobacteriaceae_Gn_Shigella_Sp_Uncl_4525	0.16	0.02	12.78	0.02	3.37
Proteobacteria_Cl_Gammaproteobacteria_Or_Enterobacteriales_Fm_Enterobacteriaceae_Gn_Uncl_Sp_Uncl_4687	0.16	0.02	12.75	0.02	3.93
Firmicutes_Cl_Clostridia_Or_Clostridiales_Fm_Ruminococcaceae_Gn_Faecalibacterium_Sp_Faecalibacterium prausnitzii_26543	0.15	0.02	12.74	0.02	4.26
Proteobacteria_Cl_Gammaproteobacteria_Or_Enterobacteriales_Fm_Enterobacteriaceae_Gn_Uncl_Sp_Uncl_5595	0.16	0.02	12.72	0.02	4.03
Proteobacteria_Cl_Gammaproteobacteria_Or_Enterobacteriales_Fm_Enterobacteriaceae_Gn_Shigella_Sp_Uncl_5828	0.16	0.02	12.58	0.02	4.08
Proteobacteria_Cl_Gammaproteobacteria_Or_Enterobacteriales_Fm_Enterobacteriaceae_Gn_Uncl_Sp_Uncl_6039	0.15	0.02	12.53	0.02	3.99
Proteobacteria_Cl_Gammaproteobacteria_Or_Enterobacteriales_Fm_Enterobacteriaceae_Gn_Shigella_Sp_Uncl_4890	0.16	0.02	12.38	0.02	4.1
Firmicutes_Cl_Clostridia_Or_Clostridiales_Fm_Ruminococcaceae_Gn_Oscillospira_Sp_Uncl_22197	0.16	0.02	12.34	0.02	3.85
Firmicutes_Cl_Clostridia_Or_Clostridiales_Fm_Ruminococcaceae_Gn_Faecalibacterium_Sp_Uncl_26249	0.15	0.02	12.34	0.02	4.83
Proteobacteria_Cl_Gammaproteobacteria_Or_Enterobacteriales_Fm_Enterobacteriaceae_Gn_Uncl_Sp_Uncl_5120	0.16	0.02	12.31	0.02	3.91
Proteobacteria_Cl_Gammaproteobacteria_Or_Enterobacteriales_Fm_Enterobacteriaceae_Gn_Uncl_Sp_Uncl_4825	0.15	0.02	12.31	0.02	4.56
Proteobacteria_Cl_Gammaproteobacteria_Or_Enterobacteriales_Fm_Enterobacteriaceae_Gn_Uncl_Sp_Uncl_5720	0.16	0.02	12.3	0.02	3.47
Proteobacteria_Cl_Gammaproteobacteria_Or_Enterobacteriales_Fm_Enterobacteriaceae_Gn_Uncl_Sp_Uncl_4118	0.16	0.02	12.25	0.02	3
Proteobacteria_Cl_Gammaproteobacteria_Or_Enterobacteriales_Fm_Enterobacteriaceae_Gn_Uncl_Sp_Uncl_4607	0.16	0.02	12.2	0.02	2.55
Proteobacteria_Cl_Gammaproteobacteria_Or_Enterobacteriales_Fm_Enterobacteriaceae_Gn_Uncl_Sp_Uncl_4782	0.16	0.02	12.09	0.02	4.14
Firmicutes_Cl_Clostridia_Or_Clostridiales_Fm_Lachnospiraceae_Gn_Clostridium_Sp_Uncl_19964	0.16	0.02	11.95	0.02	3.22
Proteobacteria_Cl_Gammaproteobacteria_Or_Enterobacteriales_Fm_Enterobacteriaceae_Gn_Uncl_Sp_Uncl_4627	0.15	0.02	11.92	0.02	4.54
Proteobacteria_Cl_Gammaproteobacteria_Or_Enterobacteriales_Fm_Enterobacteriaceae_Gn_Uncl_Sp_Uncl_6166	0.16	0.02	11.91	0.02	2.36
Firmicutes_Cl_Clostridia_Or_Clostridiales_Fm_Lachnospiraceae_Gn_Uncl_Sp_Uncl_70709	0.16	0.02	11.8	0.02	3.55
Firmicutes_Cl_Clostridia_Or_Clostridiales_Fm_Ruminococcaceae_Gn_Faecalibacterium_Sp_Faecalibacterium prausnitzii_25549	0.16	0.02	11.74	0.02	1
Proteobacteria_Cl_Gammaproteobacteria_Or_Enterobacteriales_Fm_Enterobacteriaceae_Gn_Uncl_Sp_Uncl_5961	0.16	0.02	11.64	0.02	3.66
Proteobacteria_Cl_Gammaproteobacteria_Or_Enterobacteriales_Fm_Enterobacteriaceae_Gn_Escherichia_Sp_Uncl_4214	0.15	0.02	11.63	0.02	4.75
Proteobacteria_Cl_Gammaproteobacteria_Or_Enterobacteriales_Fm_Enterobacteriaceae_Gn_Uncl_Sp_Uncl_5653	0.16	0.02	11.59	0.02	3.2
Proteobacteria_Cl_Gammaproteobacteria_Or_Enterobacteriales_Fm_Enterobacteriaceae_Gn_Escherichia_Sp_Uncl_5919	0.15	0.02	11.49	0.02	4.35
Firmicutes_Cl_Bacilli_Or_Bacillales_Fm_Bacillaceae_Gn_Bacillus_Sp_Uncl_48837	0.16	0.02	11.36	0.02	4.06
Proteobacteria_Cl_Gammaproteobacteria_Or_Enterobacteriales_Fm_Enterobacteriaceae_Gn_Uncl_Sp_Uncl_5563	0.15	0.02	11.36	0.02	4.6
Proteobacteria_Cl_Gammaproteobacteria_Or_Enterobacteriales_Fm_Enterobacteriaceae_Gn_Uncl_Sp_Uncl_4572	0.15	0.02	11.34	0.02	4.68
Bacteroidetes_Cl_Bacteroidia_Or_Bacteroidales_Fm_RikenellaceaeII_Gn_Uncl_Sp_Uncl_69931	0.17	0.02	11.24	0.02	0.7
Firmicutes_Cl_Clostridia_Or_Clostridiales_Fm_Ruminococcaceae_Gn_Faecalibacterium_Sp_Faecalibacterium prausnitzii_26613	0.17	0.02	11.19	0.02	0.53
Proteobacteria_Cl_Gammaproteobacteria_Or_Enterobacteriales_Fm_Enterobacteriaceae_Gn_Shigella_Sp_Uncl_6100	0.15	0.02	11.15	0.02	4.49
Firmicutes_Cl_Clostridia_Or_Clostridiales_Fm_Ruminococcaceae_Gn_Oscillospira_Sp_Uncl_22306	0.16	0.02	11.06	0.02	3.45
Firmicutes_Cl_Bacilli_Or_Bacillales_Fm_Bacillaceae_Gn_Bacillus_Sp_Uncl_49745	0.16	0.02	10.94	0.02	3.31
Bacteroidetes_Cl_Bacteroidia_Or_Bacteroidales_Fm_RikenellaceaeII_Gn_Uncl_Sp_Uncl_69745	0.16	0.02	10.38	0.02	1.69
Bacteroidetes_Cl_Bacteroidia_Or_Bacteroidales_Fm_RikenellaceaeII_Gn_Uncl_Sp_Uncl_69734	0.17	0.02	9.7	0.02	0.9
Firmicutes_Cl_Clostridia_Or_Clostridiales_Fm_Lachnospiraceae_Gn_Uncl_Sp_Uncl_70903	0.16	0.02	9.53	0.02	3.49
Firmicutes_Cl_Clostridia_Or_Clostridiales_Fm_Ruminococcaceae_Gn_Faecalibacterium_Sp_Faecalibacterium prausnitzii_25352	0.16	0.02	9.13	0.02	4.41
Firmicutes_Cl_Clostridia_Or_Clostridiales_Fm_Ruminococcaceae_Gn_Faecalibacterium_Sp_Uncl_26377	0.17	0.02	7.58	0.02	1.23
Group THERMOPHILIC
Average similarity: 84.43
Taxa	Av.Abund	Av.Sim	Sim/SD	Contrib%	Cum.%
Proteobacteria_Cl_Gammaproteobacteria_Or_Aeromonadales_Fm_Succinivibrionaceae_Gn_Succinivibrio_Sp_Uncl_16100	0.19	0.02	18.66	0.03	4.4
Firmicutes_Cl_Clostridia_Or_Clostridiales_Fm_Clostridiales Family XIII. Incertae Sedis_Gn_Eubacterium_Sp_Uncl_70082	0.2	0.02	17.3	0.03	3.35
Firmicutes_Cl_Clostridia_Or_Clostridiales_Fm_Lachnospiraceae_Gn_Uncl_Sp_Uncl_18946	0.2	0.02	16.65	0.03	2.97
GN04_Cl_MSB-5A5_Or_Uncl_Fm_Uncl_Gn_sfA_Sp_Uncl_57942	0.2	0.02	10.21	0.03	4.09
Firmicutes_Cl_Clostridia_Or_Clostridiales_Fm_Eubacteriaceae_Gn_Uncl_Sp_Uncl_69880	0.19	0.02	9.34	0.03	4.04
Firmicutes_Cl_Clostridia_Or_Clostridiales_Fm_Ruminococcaceae_Gn_Faecalibacterium_Sp_Uncl_24871	0.2	0.02	9.28	0.03	4.93
Proteobacteria_Cl_Betaproteobacteria_Or_Burkholderiales_Fm_Aquabacteriaceae_Gn_Aquabacterium_Sp_Uncl_11757	0.21	0.02	9.25	0.03	2.91
Firmicutes_Cl_Clostridia_Or_Clostridiales_Fm_Clostridiales Family XI. Incertae Sedis_Gn_Uncl_Sp_Uncl_69336	0.24	0.03	9.2	0.03	0.81
Proteobacteria_Cl_Gammaproteobacteria_Or_Chromatiales_Fm_Chromatiaceae_Gn_Uncl_Sp_Uncl_1551	0.21	0.02	9.17	0.03	3.95
Proteobacteria_Cl_Betaproteobacteria_Or_Burkholderiales_Fm_Aquabacteriaceae_Gn_Aquabacterium_Sp_Uncl_14097	0.2	0.02	8.96	0.03	4.85
Proteobacteria_Cl_Betaproteobacteria_Or_Burkholderiales_Fm_Aquabacteriaceae_Gn_Aquabacterium_Sp_Uncl_13624	0.2	0.02	8.74	0.03	4.52
Proteobacteria_Cl_Gammaproteobacteria_Or_Enterobacteriales_Fm_Enterobacteriaceae_Gn_Uncl_Sp_Uncl_4234	0.2	0.02	8.67	0.03	4.15
Firmicutes_Cl_Clostridia_Or_Clostridiales_Fm_Ruminococcaceae_Gn_Faecalibacterium_Sp_Uncl_26456	0.21	0.02	8.66	0.03	3.32
Firmicutes_Cl_Bacilli_Or_Bacillales_Fm_Bacillaceae_Gn_Bacillus_Sp_Uncl_43705	0.22	0.03	8.14	0.03	2.01
Firmicutes_Cl_Bacilli_Or_Bacillales_Fm_Bacillaceae_Gn_Bacillus_Sp_Uncl_47566	0.21	0.02	7.77	0.03	3.38
Firmicutes_Cl_Clostridia_Or_Clostridiales_Fm_Clostridiaceae_Gn_Uncl_Sp_Uncl_71940	0.21	0.02	7.73	0.03	3.2
Firmicutes_Cl_Bacilli_Or_Bacillales_Fm_Uncl_Gn_sfA_Sp_Uncl_43222	0.19	0.02	7.72	0.03	4.74
Proteobacteria_Cl_Gammaproteobacteria_Or_Enterobacteriales_Fm_Enterobacteriaceae_Gn_Uncl_Sp_Uncl_4462	0.2	0.02	7.59	0.03	4.43
Firmicutes_Cl_Bacilli_Or_Lactobacillales_Fm_Enterococcaceae_Gn_Enterococcus_Sp_Enterococcus casseliflavus_43533	0.23	0.03	7.5	0.03	1.42
Actinobacteria_Cl_Actinobacteria_Or_Actinomycetales_Fm_Corynebacteriaceae_Gn_Corynebacterium_Sp_Uncl_28641	0.22	0.03	7.35	0.03	1.95
Firmicutes_Cl_Bacilli_Or_Bacillales_Fm_Bacillaceae_Gn_Bacillus_Sp_Bacillus badius_42987	0.2	0.02	7.1	0.03	4.57
Firmicutes_Cl_Clostridia_Or_Clostridiales_Fm_Ruminococcaceae_Gn_Faecalibacterium_Sp_Uncl_25870	0.2	0.02	7.1	0.03	4.8
Firmicutes_Cl_Bacilli_Or_Bacillales_Fm_Bacillaceae_Gn_Bacillus_Sp_Uncl_43855	0.22	0.03	7.09	0.03	2.17
Proteobacteria_Cl_Betaproteobacteria_Or_Burkholderiales_Fm_Comamonadaceae_Gn_Diaphorobacter_Sp_Uncl_8086	0.21	0.03	7.03	0.03	2.53
Firmicutes_Cl_Bacilli_Or_Bacillales_Fm_Bacillaceae_Gn_Bacillus_Sp_Uncl_49135	0.22	0.03	7	0.03	1.92
Firmicutes_Cl_Clostridia_Or_Clostridiales_Fm_Ruminococcaceae_Gn_Uncl_Sp_Uncl_22081	0.2	0.02	6.97	0.03	4.96
Tenericutes_Cl_Mollicutes_Or_Mycoplasmatales_Fm_Mycoplasmataceae_Gn_Ureaplasma_Sp_Ureaplasma parvum_70842	0.21	0.02	6.9	0.03	2.71
Firmicutes_Cl_Clostridia_Or_Clostridiales_Fm_Ruminococcaceae_Gn_Faecalibacterium_Sp_Uncl_25855	0.23	0.03	6.86	0.03	1.29
Proteobacteria_Cl_Betaproteobacteria_Or_Burkholderiales_Fm_Comamonadaceae_Gn_Diaphorobacter_Sp_Uncl_8150	0.2	0.02	6.75	0.03	4.18
Firmicutes_Cl_Clostridia_Or_Clostridiales_Fm_Ruminococcaceae_Gn_Faecalibacterium_Sp_Uncl_26531	0.21	0.02	6.74	0.03	4.99
Firmicutes_Cl_Bacilli_Or_Lactobacillales_Fm_Streptococcaceae_Gn_Streptococcus_Sp_Streptococcus salivarius_45882	0.21	0.02	6.67	0.03	2.74
Proteobacteria_Cl_Betaproteobacteria_Or_Burkholderiales_Fm_Comamonadaceae_Gn_Diaphorobacter_Sp_Uncl_9668	0.21	0.03	6.63	0.03	2.56
OP9_Cl_OPB46_Or_SHA-1_Fm_Uncl_Gn_sfA_Sp_Uncl_55218	0.2	0.02	6.61	0.03	4.12
WS3_Cl_PRR-12_Or_Uncl_Fm_Uncl_Gn_sfA_Sp_Uncl_58566	0.21	0.02	6.53	0.03	2.59
Proteobacteria_Cl_Betaproteobacteria_Or_Burkholderiales_Fm_Comamonadaceae_Gn_Diaphorobacter_Sp_Uncl_9555	0.21	0.02	6.5	0.03	3.26
Firmicutes_Cl_Clostridia_Or_Clostridiales_Fm_Lachnospiraceae_Gn_Uncl_Sp_Uncl_70639	0.21	0.02	6.46	0.03	4.32
Proteobacteria_Cl_Betaproteobacteria_Or_Burkholderiales_Fm_Comamonadaceae_Gn_Diaphorobacter_Sp_Uncl_10361	0.22	0.03	6.44	0.03	2.2
Firmicutes_Cl_Bacilli_Or_Lactobacillales_Fm_Streptococcaceae_Gn_Streptococcus_Sp_Uncl_44927	0.21	0.02	6.43	0.03	3.06
Bacteroidetes_Cl_Bacteroidia_Or_Bacteroidales_Fm_RikenellaceaeII_Gn_Uncl_Sp_Uncl_69770	0.23	0.03	6.36	0.03	1.61
Firmicutes_Cl_Clostridia_Or_Clostridiales_Fm_Ruminococcaceae_Gn_Faecalibacterium_Sp_Uncl_25263	0.21	0.02	6.36	0.03	3.52
Proteobacteria_Cl_Betaproteobacteria_Or_Burkholderiales_Fm_Aquabacteriaceae_Gn_Aquabacterium_Sp_Uncl_12094	0.26	0.03	6.21	0.03	0.54
Firmicutes_Cl_Bacilli_Or_Lactobacillales_Fm_Enterococcaceae_Gn_Enterococcus_Sp_Uncl_42511	0.27	0.03	6.2	0.04	0.11
Proteobacteria_Cl_Betaproteobacteria_Or_Burkholderiales_Fm_Aquabacteriaceae_Gn_Aquabacterium_Sp_Uncl_11964	0.25	0.03	6.19	0.03	0.74
Actinobacteria_Cl_Actinobacteria_Or_Actinomycetales_Fm_Corynebacteriaceae_Gn_Corynebacterium_Sp_Uncl_36091	0.22	0.03	6.18	0.03	2.08
Proteobacteria_Cl_Betaproteobacteria_Or_Burkholderiales_Fm_Comamonadaceae_Gn_Diaphorobacter_Sp_Uncl_9938	0.24	0.03	6.17	0.03	1.23
Proteobacteria_Cl_Betaproteobacteria_Or_Burkholderiales_Fm_Comamonadaceae_Gn_Diaphorobacter_Sp_Uncl_9097	0.21	0.02	6.14	0.03	3.58
Actinobacteria_Cl_Actinobacteria_Or_Solirubrobacterales_Fm_Conexibacteraceae_Gn_Uncl_Sp_Uncl_41500	0.2	0.02	6.1	0.03	4.88
Firmicutes_Cl_Bacilli_Or_Bacillales_Fm_Bacillaceae_Gn_Bacillus_Sp_Uncl_48917	0.22	0.03	6.06	0.03	2.5
Actinobacteria_Cl_Actinobacteria_Or_Actinomycetales_Fm_Corynebacteriaceae_Gn_Corynebacterium_Sp_Uncl_34359	0.21	0.02	5.96	0.03	3.81
Firmicutes_Cl_Bacilli_Or_Bacillales_Fm_Bacillaceae_Gn_Bacillus_Sp_Uncl_49710	0.23	0.03	5.92	0.03	1.26
Firmicutes_Cl_Clostridia_Or_MBA08_Fm_Uncl_Gn_sfA_Sp_Uncl_58422	0.26	0.03	5.9	0.04	0.33
Actinobacteria_Cl_Actinobacteria_Or_Actinomycetales_Fm_Corynebacteriaceae_Gn_Corynebacterium_Sp_Uncl_30652	0.22	0.03	5.84	0.03	2.35
Actinobacteria_Cl_Actinobacteria_Or_Actinomycetales_Fm_Corynebacteriaceae_Gn_Corynebacterium_Sp_Uncl_29648	0.2	0.02	5.84	0.03	4.63
Firmicutes_Cl_Bacilli_Or_Bacillales_Fm_Bacillaceae_Gn_Bacillus_Sp_Uncl_46660	0.21	0.02	5.81	0.03	4.66
Firmicutes_Cl_Bacilli_Or_Lactobacillales_Fm_Streptococcaceae_Gn_Streptococcus_Sp_Uncl_44518	0.24	0.03	5.8	0.03	0.97
Firmicutes_Cl_Bacilli_Or_Bacillales_Fm_Bacillaceae_Gn_Bacillus_Sp_Uncl_48246	0.24	0.03	5.8	0.03	1.1
Actinobacteria_Cl_Actinobacteria_Or_Actinomycetales_Fm_Corynebacteriaceae_Gn_Corynebacterium_Sp_Uncl_33190	0.2	0.02	5.75	0.03	4.49
Firmicutes_Cl_Clostridia_Or_Clostridiales_Fm_Ruminococcaceae_Gn_Faecalibacterium_Sp_Uncl_25600	0.24	0.03	5.74	0.03	1.39
Actinobacteria_Cl_Actinobacteria_Or_Actinomycetales_Fm_Corynebacteriaceae_Gn_Corynebacterium_Sp_Uncl_31823	0.22	0.03	5.74	0.03	2.41
Actinobacteria_Cl_Actinobacteria_Or_Actinomycetales_Fm_Corynebacteriaceae_Gn_Corynebacterium_Sp_Uncl_35254	0.23	0.03	5.73	0.03	1.8
Firmicutes_Cl_Bacilli_Or_Bacillales_Fm_Bacillaceae_Gn_Bacillus_Sp_Uncl_48877	0.22	0.03	5.72	0.03	2.04
Firmicutes_Cl_Clostridia_Or_Clostridiales_Fm_Catabacteriaceae_Gn_Uncl_Sp_Uncl_70175	0.22	0.02	5.72	0.03	3
Firmicutes_Cl_Clostridia_Or_Clostridiales_Fm_Lachnospiraceae_Gn_Blautia_Sp_Uncl_20722	0.21	0.02	5.7	0.03	4.71
Actinobacteria_Cl_Actinobacteria_Or_Actinomycetales_Fm_Corynebacteriaceae_Gn_Corynebacterium_Sp_Uncl_29861	0.2	0.02	5.67	0.03	4.26
Actinobacteria_Cl_Actinobacteria_Or_Actinomycetales_Fm_Corynebacteriaceae_Gn_Corynebacterium_Sp_Uncl_35383	0.21	0.02	5.66	0.03	3.72
Firmicutes_Cl_Clostridia_Or_Clostridiales_Fm_Veillonellaceae_Gn_Uncl_Sp_Uncl_50276	0.2	0.02	5.62	0.03	4.54
Actinobacteria_Cl_Actinobacteria_Or_Actinomycetales_Fm_Corynebacteriaceae_Gn_Corynebacterium_Sp_Uncl_35045	0.23	0.03	5.6	0.03	1.67
Firmicutes_Cl_Bacilli_Or_Lactobacillales_Fm_Streptococcaceae_Gn_Streptococcus_Sp_Uncl_44537	0.22	0.02	5.6	0.03	2.62
Firmicutes_Cl_Clostridia_Or_Clostridiales_Fm_Peptococcaceae_Gn_Desulfotomaculum_Sp_Uncl_48382	0.2	0.02	5.58	0.03	4.37
Actinobacteria_Cl_Actinobacteria_Or_Actinomycetales_Fm_Corynebacteriaceae_Gn_Corynebacterium_Sp_Uncl_33502	0.28	0.03	5.55	0.04	0.15
Firmicutes_Cl_Bacilli_Or_Bacillales_Fm_Uncl_Gn_sfB_Sp_Uncl_48342	0.21	0.02	5.55	0.03	3.75
Actinobacteria_Cl_Actinobacteria_Or_Actinomycetales_Fm_Corynebacteriaceae_Gn_Corynebacterium_Sp_Uncl_29743	0.23	0.03	5.53	0.03	1.83
Actinobacteria_Cl_Actinobacteria_Or_Actinomycetales_Fm_Corynebacteriaceae_Gn_Corynebacterium_Sp_Uncl_33258	0.27	0.03	5.52	0.04	0.29
Actinobacteria_Cl_Actinobacteria_Or_Actinomycetales_Fm_Corynebacteriaceae_Gn_Corynebacterium_Sp_Uncl_30787	0.21	0.02	5.52	0.03	3.61
Proteobacteria_Cl_Betaproteobacteria_Or_Burkholderiales_Fm_Aquabacteriaceae_Gn_Aquabacterium_Sp_Uncl_12326	0.21	0.02	5.52	0.03	3.64
Actinobacteria_Cl_Actinobacteria_Or_Actinomycetales_Fm_Corynebacteriaceae_Gn_Corynebacterium_Sp_Uncl_30996	0.25	0.03	5.51	0.03	0.68
Actinobacteria_Cl_Actinobacteria_Or_Actinomycetales_Fm_Corynebacteriaceae_Gn_Corynebacterium_Sp_Uncl_35009	0.23	0.03	5.51	0.03	1.55
Actinobacteria_Cl_Actinobacteria_Or_Actinomycetales_Fm_Corynebacteriaceae_Gn_Corynebacterium_Sp_Uncl_34161	0.26	0.03	5.49	0.04	0.4
Firmicutes_Cl_Bacilli_Or_Lactobacillales_Fm_Enterococcaceae_Gn_Enterococcus_Sp_Enterococcus faecalis_42836	0.25	0.03	5.48	0.03	0.87
Actinobacteria_Cl_Actinobacteria_Or_Actinomycetales_Fm_Corynebacteriaceae_Gn_Corynebacterium_Sp_Uncl_36035	0.21	0.02	5.44	0.03	4.77
Firmicutes_Cl_Bacilli_Or_Bacillales_Fm_Bacillaceae_Gn_Bacillus_Sp_Uncl_48966	0.22	0.02	5.43	0.03	3.09
Actinobacteria_Cl_Actinobacteria_Or_Actinomycetales_Fm_Corynebacteriaceae_Gn_Corynebacterium_Sp_Uncl_31022	0.21	0.02	5.43	0.03	4.21
Firmicutes_Cl_Bacilli_Or_Bacillales_Fm_Staphylococcaceae_Gn_Staphylococcus_Sp_Uncl_46420	0.26	0.03	5.42	0.04	0.37
Actinobacteria_Cl_Actinobacteria_Or_Actinomycetales_Fm_Corynebacteriaceae_Gn_Corynebacterium_Sp_Uncl_35165	0.23	0.03	5.4	0.03	1.33
Actinobacteria_Cl_Actinobacteria_Or_Actinomycetales_Fm_Corynebacteriaceae_Gn_Corynebacterium_Sp_Uncl_32747	0.22	0.03	5.38	0.03	2.47
Actinobacteria_Cl_Actinobacteria_Or_Actinomycetales_Fm_Corynebacteriaceae_Gn_Corynebacterium_Sp_Uncl_33535	0.22	0.02	5.38	0.03	2.88
Proteobacteria_Cl_Betaproteobacteria_Or_Burkholderiales_Fm_Aquabacteriaceae_Gn_Aquabacterium_Sp_Uncl_12901	0.21	0.02	5.36	0.03	3.41
Actinobacteria_Cl_Actinobacteria_Or_Actinomycetales_Fm_Corynebacteriaceae_Gn_Corynebacterium_Sp_Uncl_28691	0.25	0.03	5.35	0.03	0.57
Firmicutes_Cl_Bacilli_Or_Bacillales_Fm_Bacillaceae_Gn_Geobacillus_Sp_Uncl_46075	0.22	0.02	5.35	0.03	3.12
Actinobacteria_Cl_Actinobacteria_Or_Actinomycetales_Fm_Corynebacteriaceae_Gn_Corynebacterium_Sp_Uncl_30849	0.23	0.03	5.34	0.03	1.52
Firmicutes_Cl_Bacilli_Or_Bacillales_Fm_Bacillaceae_Gn_Geobacillus_Sp_Uncl_47405	0.2	0.02	5.3	0.03	4.06
Actinobacteria_Cl_Actinobacteria_Or_Actinomycetales_Fm_Corynebacteriaceae_Gn_Corynebacterium_Sp_Uncl_35719	0.27	0.03	5.29	0.04	0.22
Gemmatimonadetes_Cl_Gemmatimonadetes_Or_Uncl_Fm_Uncl_Gn_sfM_Sp_Uncl_57982	0.24	0.03	5.27	0.03	0.91
Proteobacteria_Cl_Betaproteobacteria_Or_Burkholderiales_Fm_Aquabacteriaceae_Gn_Aquabacterium_Sp_Uncl_11853	0.22	0.03	5.27	0.03	2.38
Proteobacteria_Cl_Betaproteobacteria_Or_Burkholderiales_Fm_Aquabacteriaceae_Gn_Aquabacterium_Sp_Uncl_14041	0.23	0.03	5.26	0.03	2.29
Actinobacteria_Cl_Actinobacteria_Or_Actinomycetales_Fm_Corynebacteriaceae_Gn_Corynebacterium_Sp_Uncl_30177	0.22	0.02	5.25	0.03	2.65
Actinobacteria_Cl_Actinobacteria_Or_Actinomycetales_Fm_Corynebacteriaceae_Gn_Corynebacterium_Sp_Uncl_32017	0.2	0.02	5.25	0.03	4.68
Proteobacteria_Cl_Betaproteobacteria_Or_Burkholderiales_Fm_Comamonadaceae_Gn_Diaphorobacter_Sp_Uncl_8699	0.21	0.02	5.25	0.03	4.82
Proteobacteria_Cl_Betaproteobacteria_Or_Burkholderiales_Fm_Aquabacteriaceae_Gn_Aquabacterium_Sp_Uncl_11150	0.21	0.02	5.23	0.03	4.46
Firmicutes_Cl_Bacilli_Or_Bacillales_Fm_Bacillaceae_Gn_Geobacillus_Sp_Uncl_47628	0.21	0.02	5.23	0.03	4.6
Firmicutes_Cl_Bacilli_Or_Bacillales_Fm_Bacillaceae_Gn_Bacillus_Sp_Bacillus amyloliquefaciens_49542	0.23	0.03	5.22	0.03	1.86
Actinobacteria_Cl_Actinobacteria_Or_Actinomycetales_Fm_Corynebacteriaceae_Gn_Corynebacterium_Sp_Uncl_35042	0.2	0.02	5.22	0.03	5.02
Firmicutes_Cl_Clostridia_Or_Clostridiales_Fm_Clostridiales Family XI. Incertae Sedis_Gn_Uncl_Sp_Uncl_69280	0.23	0.03	5.2	0.03	1.7
Actinobacteria_Cl_Actinobacteria_Or_Actinomycetales_Fm_Corynebacteriaceae_Gn_Corynebacterium_Sp_Uncl_31003	0.21	0.02	5.2	0.03	3.23
Firmicutes_Cl_Bacilli_Or_Bacillales_Fm_Bacillaceae_Gn_Bacillus_Sp_Uncl_49745	0.26	0.03	5.19	0.03	0.51
Actinobacteria_Cl_Actinobacteria_Or_Actinomycetales_Fm_Corynebacteriaceae_Gn_Corynebacterium_Sp_Uncl_30536	0.24	0.03	5.18	0.03	1
Actinobacteria_Cl_Actinobacteria_Or_Actinomycetales_Fm_Corynebacteriaceae_Gn_Corynebacterium_Sp_Uncl_30430	0.22	0.02	5.18	0.03	2.68
Firmicutes_Cl_Bacilli_Or_Lactobacillales_Fm_Streptococcaceae_Gn_Streptococcus_Sp_Streptococcus salivarius_44645	0.21	0.02	5.18	0.03	3.46
Actinobacteria_Cl_Actinobacteria_Or_Actinomycetales_Fm_Corynebacteriaceae_Gn_Corynebacterium_Sp_Uncl_31307	0.21	0.02	5.17	0.03	3.15
Firmicutes_Cl_Clostridia_Or_Clostridiales_Fm_Peptococcaceae_Gn_Uncl_Sp_Uncl_49758	0.21	0.02	5.15	0.03	4.35
Actinobacteria_Cl_Actinobacteria_Or_Actinomycetales_Fm_Corynebacteriaceae_Gn_Corynebacterium_Sp_Uncl_32497	0.3	0.03	5.14	0.04	0.04
Actinobacteria_Cl_Actinobacteria_Or_Actinomycetales_Fm_Corynebacteriaceae_Gn_Corynebacterium_Sp_Uncl_34464	0.24	0.03	5.14	0.03	1.04
Firmicutes_Cl_Bacilli_Or_Bacillales_Fm_Alicyclobacillaceae_Gn_Alicyclobacillus_Sp_Uncl_49737	0.24	0.03	5.14	0.03	1.13
Proteobacteria_Cl_Betaproteobacteria_Or_Burkholderiales_Fm_Aquabacteriaceae_Gn_Aquabacterium_Sp_Uncl_12351	0.23	0.03	5.14	0.03	2.44
Firmicutes_Cl_Bacilli_Or_Lactobacillales_Fm_Streptococcaceae_Gn_Streptococcus_Sp_Streptococcus mutans_45862	0.21	0.02	5.14	0.03	4.29
Actinobacteria_Cl_Actinobacteria_Or_Actinomycetales_Fm_Corynebacteriaceae_Gn_Corynebacterium_Sp_Uncl_31464	0.27	0.03	5.13	0.04	0.26
Actinobacteria_Cl_Actinobacteria_Or_Actinomycetales_Fm_Corynebacteriaceae_Gn_Corynebacterium_Sp_Uncl_36137	0.26	0.03	5.11	0.03	0.44
Actinobacteria_Cl_Actinobacteria_Or_Actinomycetales_Fm_Corynebacteriaceae_Gn_Corynebacterium_Sp_Uncl_33873	0.24	0.03	5.11	0.03	1.36
Actinobacteria_Cl_Actinobacteria_Or_Actinomycetales_Fm_Corynebacteriaceae_Gn_Corynebacterium_Sp_Uncl_33671	0.24	0.03	5.09	0.03	1.07
Actinobacteria_Cl_Actinobacteria_Or_Actinomycetales_Fm_Corynebacteriaceae_Gn_Corynebacterium_Sp_Uncl_31163	0.23	0.03	5.09	0.03	1.77
Actinobacteria_Cl_Actinobacteria_Or_Actinomycetales_Fm_Corynebacteriaceae_Gn_Corynebacterium_Sp_Uncl_29382	0.22	0.03	5.09	0.03	2.32
Actinobacteria_Cl_Actinobacteria_Or_Actinomycetales_Fm_Corynebacteriaceae_Gn_Corynebacterium_Sp_Uncl_28504	0.22	0.03	5.08	0.03	2.14
Actinobacteria_Cl_Actinobacteria_Or_Uncl_Fm_Uncl_Gn_sfF_Sp_Uncl_58484	0.21	0.02	5.08	0.03	3.98
Firmicutes_Cl_Bacilli_Or_Bacillales_Fm_Bacillaceae_Gn_Bacillus_Sp_Uncl_48837	0.26	0.03	5.07	0.03	0.47
Firmicutes_Cl_Bacilli_Or_Bacillales_Fm_Staphylococcaceae_Gn_Staphylococcus_Sp_Uncl_47188	0.2	0.02	5.06	0.03	4.91
Firmicutes_Cl_Bacilli_Or_Lactobacillales_Fm_Streptococcaceae_Gn_Streptococcus_Sp_Streptococcus mutans_44413	0.25	0.03	5.04	0.03	0.64
Actinobacteria_Cl_Actinobacteria_Or_Actinomycetales_Fm_Corynebacteriaceae_Gn_Corynebacterium_Sp_Uncl_35512	0.24	0.03	5.03	0.03	0.94
Actinobacteria_Cl_Actinobacteria_Or_Actinomycetales_Fm_Corynebacteriaceae_Gn_Corynebacterium_Sp_Uncl_28754	0.21	0.02	5.03	0.03	3.84
Firmicutes_Cl_Bacilli_Or_Bacillales_Fm_Staphylococcaceae_Gn_Staphylococcus_Sp_Uncl_46522	0.23	0.03	5.02	0.03	1.98
Chloroflexi_Cl_Anaerolineae_Or_Anaerolineales_Fm_Anaerolinaceae_Gn_A4b_Sp_Uncl_53690	0.23	0.03	5.02	0.03	2.26
Actinobacteria_Cl_Actinobacteria_Or_Actinomycetales_Fm_Corynebacteriaceae_Gn_Corynebacterium_Sp_Uncl_28695	0.23	0.03	5.01	0.03	1.58
Actinobacteria_Cl_Actinobacteria_Or_Actinomycetales_Fm_Corynebacteriaceae_Gn_Corynebacterium_Sp_Uncl_34646	0.21	0.02	5.01	0.03	4.01
Actinobacteria_Cl_Actinobacteria_Or_Actinomycetales_Fm_Corynebacteriaceae_Gn_Corynebacterium_Sp_Uncl_34708	0.27	0.03	4.99	0.04	0.19
Proteobacteria_Cl_Betaproteobacteria_Or_Burkholderiales_Fm_Aquabacteriaceae_Gn_Aquabacterium_Sp_Uncl_10672	0.22	0.02	4.96	0.03	2.82
Firmicutes_Cl_Bacilli_Or_Bacillales_Fm_Bacillaceae_Gn_Bacillus_Sp_Uncl_49327	0.22	0.02	4.95	0.03	3.43
Firmicutes_Cl_Bacilli_Or_Lactobacillales_Fm_Streptococcaceae_Gn_Streptococcus_Sp_Uncl_44217	0.23	0.03	4.94	0.03	1.64
Actinobacteria_Cl_Actinobacteria_Or_Actinomycetales_Fm_Corynebacteriaceae_Gn_Corynebacterium_Sp_Uncl_30513	0.21	0.02	4.93	0.03	3.78
Actinobacteria_Cl_Actinobacteria_Or_Actinomycetales_Fm_Corynebacteriaceae_Gn_Corynebacterium_Sp_Uncl_35066	0.23	0.03	4.92	0.03	1.49
Actinobacteria_Cl_Actinobacteria_Or_Actinomycetales_Fm_Corynebacteriaceae_Gn_Corynebacterium_Sp_Uncl_29693	0.25	0.03	4.9	0.03	0.71
Firmicutes_Cl_Bacilli_Or_Bacillales_Fm_Bacillaceae_Gn_Bacillus_Sp_Uncl_49332	0.24	0.03	4.86	0.03	1.2
Actinobacteria_Cl_Actinobacteria_Or_Actinomycetales_Fm_Corynebacteriaceae_Gn_Corynebacterium_Sp_Uncl_34318	0.22	0.02	4.86	0.03	3.17
Firmicutes_Cl_Bacilli_Or_Bacillales_Fm_Bacillaceae_Gn_Geobacillus_Sp_Uncl_46615	0.21	0.02	4.83	0.03	3.49
Actinobacteria_Cl_Actinobacteria_Or_Actinomycetales_Fm_Corynebacteriaceae_Gn_Corynebacterium_Sp_Uncl_34389	0.26	0.03	4.79	0.03	0.61
Proteobacteria_Cl_Betaproteobacteria_Or_Burkholderiales_Fm_Aquabacteriaceae_Gn_Aquabacterium_Sp_Uncl_11612	0.24	0.03	4.77	0.03	1.74
Actinobacteria_Cl_Actinobacteria_Or_Actinomycetales_Fm_Corynebacteriaceae_Gn_Corynebacterium_Sp_Uncl_37076	0.21	0.02	4.75	0.03	3.86
Firmicutes_Cl_Clostridia_Or_Clostridiales_Fm_Lachnospiraceae_Gn_Blautia_Sp_Uncl_21284	0.21	0.02	4.75	0.03	3.89
Proteobacteria_Cl_Betaproteobacteria_Or_Burkholderiales_Fm_Aquabacteriaceae_Gn_Aquabacterium_Sp_Uncl_10804	0.21	0.02	4.75	0.03	3.92
Firmicutes_Cl_Bacilli_Or_Bacillales_Fm_Bacillaceae_Gn_Geobacillus_Sp_Uncl_47040	0.29	0.03	4.67	0.04	0.08
Firmicutes_Cl_Bacilli_Or_Bacillales_Fm_Bacillaceae_Gn_Geobacillus_Sp_Uncl_47824	0.22	0.02	4.51	0.03	2.77
Firmicutes_Cl_Bacilli_Or_Bacillales_Fm_Planococcaceae_Gn_Solibacillus_Sp_Uncl_43173	0.21	0.02	4.5	0.03	3.69
Firmicutes_Cl_Bacilli_Or_Bacillales_Fm_Bacillaceae_Gn_Bacillus_Sp_Uncl_48884	0.22	0.02	4.46	0.03	3.55
Firmicutes_Cl_Clostridia_Or_Clostridiales_Fm_Symbiobacteriaceae_Gn_Symbiobacterium_Sp_Uncl_49267	0.21	0.02	4.45	0.03	4.23
Firmicutes_Cl_Bacilli_Or_Bacillales_Fm_Bacillaceae_Gn_Lentibacillus_Sp_Uncl_46631	0.22	0.02	4.42	0.03	2.79
Firmicutes_Cl_Bacilli_Or_Bacillales_Fm_Bacillaceae_Gn_Geobacillus_Sp_Uncl_46301	0.21	0.02	4.35	0.03	3.66
Firmicutes_Cl_Bacilli_Or_Bacillales_Fm_Staphylococcaceae_Gn_Staphylococcus_Sp_Staphylococcus epidermidis_46886	0.22	0.02	4.28	0.03	3.29
Firmicutes_Cl_Clostridia_Or_BSA2B-08_Fm_Uncl_Gn_sfB_Sp_Uncl_57828	0.21	0.02	4.25	0.03	2.94
Firmicutes_Cl_Bacilli_Or_Bacillales_Fm_Staphylococcaceae_Gn_Staphylococcus_Sp_Staphylococcus epidermidis_46244	0.24	0.03	4.24	0.03	1.17
Firmicutes_Cl_Bacilli_Or_Bacillales_Fm_Bacillaceae_Gn_Geobacillus_Sp_Uncl_46330	0.24	0.03	4.21	0.03	1.45
Firmicutes_Cl_Bacilli_Or_Bacillales_Fm_Staphylococcaceae_Gn_Staphylococcus_Sp_Staphylococcus epidermidis_47376	0.26	0.03	3.96	0.03	0.84
Firmicutes_Cl_Bacilli_Or_Bacillales_Fm_Bacillaceae_Gn_Bacillus_Sp_Bacillus pseudofirmus_48744	0.22	0.02	3.93	0.03	3.03
Firmicutes_Cl_Bacilli_Or_Bacillales_Fm_Bacillaceae_Gn_Geobacillus_Sp_Uncl_47134	0.23	0.02	3.71	0.03	2.85
Firmicutes_Cl_Bacilli_Or_Bacillales_Fm_Bacillaceae_Gn_Geobacillus_Sp_Uncl_46868	0.24	0.03	3.66	0.03	1.89
Firmicutes_Cl_Bacilli_Or_Bacillales_Fm_Bacillaceae_Gn_Geobacillus_Sp_Uncl_47044	0.24	0.03	3.57	0.03	2.23
Firmicutes_Cl_Bacilli_Or_Bacillales_Fm_Bacillaceae_Gn_Geobacillus_Sp_Uncl_47434	0.24	0.03	3.41	0.03	2.11
Firmicutes_Cl_Bacilli_Or_Bacillales_Fm_Bacillaceae_Gn_Uncl_Sp_Uncl_47170	0.27	0.03	3.33	0.03	0.78
Group CURING
Average similarity: 93.86
Taxa	Av.Abund	Av.Sim	Sim/SD	Contrib%	Cum.%
Actinobacteria_Cl_Actinobacteria_Or_Actinomycetales_Fm_Corynebacteriaceae_Gn_Corynebacterium_Sp_Uncl_30177	0.23	0.03	341.87	0.03	1.35
Proteobacteria_Cl_Betaproteobacteria_Or_Burkholderiales_Fm_Aquabacteriaceae_Gn_Aquabacterium_Sp_Uncl_11964	0.26	0.03	338.83	0.04	0.29
Actinobacteria_Cl_Actinobacteria_Or_Actinomycetales_Fm_Corynebacteriaceae_Gn_Corynebacterium_Sp_Uncl_30996	0.25	0.03	335.69	0.03	0.67
Actinobacteria_Cl_Actinobacteria_Or_Actinomycetales_Fm_Corynebacteriaceae_Gn_Corynebacterium_Sp_Uncl_31823	0.22	0.03	328.63	0.03	2.02
Planctomycetes_Cl_Planctomycea_Or_Planctomycetales_Fm_Planctomycetaceae_Gn_Planctomyces_Sp_Uncl_57357	0.25	0.03	323.75	0.03	0.6
Proteobacteria_Cl_Betaproteobacteria_Or_Burkholderiales_Fm_Comamonadaceae_Gn_Diaphorobacter_Sp_Uncl_9376	0.23	0.03	320.8	0.03	1.84
Firmicutes_Cl_Bacilli_Or_Bacillales_Fm_Staphylococcaceae_Gn_Staphylococcus_Sp_Uncl_47519	0.21	0.03	316.32	0.03	4.04
Actinobacteria_Cl_Actinobacteria_Or_Actinomycetales_Fm_Corynebacteriaceae_Gn_Corynebacterium_Sp_Uncl_33258	0.23	0.03	295.95	0.03	1.56
Actinobacteria_Cl_Actinobacteria_Or_Actinomycetales_Fm_Corynebacteriaceae_Gn_Corynebacterium_Sp_Uncl_30652	0.21	0.03	289.5	0.03	2.64
Proteobacteria_Cl_Gammaproteobacteria_Or_Pseudomonadales_Fm_Pseudomonadaceae_Gn_Pseudomonas_Sp_Uncl_2003	0.2	0.03	288.61	0.03	4.48
Actinobacteria_Cl_Actinobacteria_Or_Actinomycetales_Fm_Corynebacteriaceae_Gn_Corynebacterium_Sp_Uncl_36137	0.23	0.03	288.05	0.03	2.05
Proteobacteria_Cl_Betaproteobacteria_Or_Burkholderiales_Fm_Alcaligenaceae_Gn_Uncl_Sp_Uncl_15527	0.21	0.03	284.59	0.03	3.75
Proteobacteria_Cl_Alphaproteobacteria_Or_Rhodospirillales_Fm_Rhodospirillaceae_Gn_Uncl_Sp_Uncl_59334	0.2	0.03	275.37	0.03	4.87
Firmicutes_Cl_Clostridia_Or_MBA08_Fm_Uncl_Gn_sfA_Sp_Uncl_58422	0.22	0.03	273.9	0.03	3.13
Proteobacteria_Cl_Alphaproteobacteria_Or_Rhodospirillales_Fm_Rhodospirillaceae_Gn_Uncl_Sp_Uncl_60016	0.24	0.03	263.45	0.03	1.09
Actinobacteria_Cl_Actinobacteria_Or_Actinomycetales_Fm_Corynebacteriaceae_Gn_Corynebacterium_Sp_Uncl_35045	0.23	0.03	257.07	0.03	1.41
Actinobacteria_Cl_Actinobacteria_Or_Actinomycetales_Fm_Corynebacteriaceae_Gn_Corynebacterium_Sp_Uncl_31022	0.21	0.03	239.94	0.03	3.67
Proteobacteria_Cl_Betaproteobacteria_Or_Burkholderiales_Fm_Aquabacteriaceae_Gn_Aquabacterium_Sp_Uncl_11137	0.21	0.03	228.79	0.03	3.47
Proteobacteria_Cl_Alphaproteobacteria_Or_Rhodospirillales_Fm_Rhodospirillaceae_Gn_Uncl_Sp_Uncl_59290	0.26	0.03	227.68	0.04	0.33
Firmicutes_Cl_Bacilli_Or_Lactobacillales_Fm_Streptococcaceae_Gn_Streptococcus_Sp_Streptococcus mutans_44413	0.22	0.03	218.95	0.03	3.22
Proteobacteria_Cl_Gammaproteobacteria_Or_Chromatiales_Fm_Chromatiaceae_Gn_Uncl_Sp_Uncl_1551	0.24	0.03	207.59	0.03	0.93
Proteobacteria_Cl_Alphaproteobacteria_Or_Sphingomonadales_Fm_Sphingomonadaceae_Gn_Novosphingobium_Sp_Uncl_60638	0.23	0.03	200.4	0.03	1.99
Actinobacteria_Cl_Actinobacteria_Or_Actinomycetales_Fm_Corynebacteriaceae_Gn_Corynebacterium_Sp_Uncl_34161	0.26	0.03	198.2	0.03	0.4
Proteobacteria_Cl_Betaproteobacteria_Or_Burkholderiales_Fm_Aquabacteriaceae_Gn_Aquabacterium_Sp_Uncl_12094	0.29	0.04	192.69	0.04	0.04
Proteobacteria_Cl_Alphaproteobacteria_Or_Rhizobiales_Fm_Phyllobacteriaceae_Gn_Mesorhizobium_Sp_Uncl_62898	0.22	0.03	190.87	0.03	2.61
Actinobacteria_Cl_Actinobacteria_Or_Actinomycetales_Fm_Corynebacteriaceae_Gn_Corynebacterium_Sp_Uncl_36091	0.23	0.03	186.29	0.03	1.5
Gemmatimonadetes_Cl_Gemmatimonadetes_Or_Uncl_Fm_Uncl_Gn_sfA_Sp_Uncl_58725	0.25	0.03	185.94	0.03	0.47
Actinobacteria_Cl_Actinobacteria_Or_Actinomycetales_Fm_Corynebacteriaceae_Gn_Corynebacterium_Sp_Uncl_28695	0.21	0.03	183.87	0.03	4.45
Firmicutes_Cl_Bacilli_Or_Bacillales_Fm_Bacillaceae_Gn_Bacillus_Sp_Uncl_49745	0.24	0.03	180.25	0.03	1.12
Actinobacteria_Cl_Actinobacteria_Or_Actinomycetales_Fm_Corynebacteriaceae_Gn_Corynebacterium_Sp_Uncl_35254	0.21	0.03	173.38	0.03	3.84
Proteobacteria_Cl_Alphaproteobacteria_Or_Rhodospirillales_Fm_Rhodospirillaceae_Gn_Uncl_Sp_Uncl_59705	0.27	0.03	169.02	0.04	0.19
Actinobacteria_Cl_Actinobacteria_Or_Actinomycetales_Fm_Micrococcaceae_Gn_Arthrobacter_Sp_Uncl_40292	0.23	0.03	167.58	0.03	1.69
Proteobacteria_Cl_Alphaproteobacteria_Or_Rhizobiales_Fm_Uncl_Gn_sfA_Sp_Uncl_61775	0.22	0.03	166.98	0.03	3.33
Actinobacteria_Cl_Actinobacteria_Or_Solirubrobacterales_Fm_Conexibacteraceae_Gn_Uncl_Sp_Uncl_41500	0.21	0.03	166.77	0.03	3.95
Proteobacteria_Cl_Gammaproteobacteria_Or_Pseudomonadales_Fm_Pseudomonadaceae_Gn_Pseudomonas_Sp_Uncl_1095	0.21	0.03	157.05	0.03	2.41
Bacteroidetes_Cl_Sphingobacteria_Or_Sphingobacteriales_Fm_Rhodothermaceae_Gn_Uncl_Sp_Uncl_56900	0.21	0.03	156.52	0.03	2.67
Firmicutes_Cl_Bacilli_Or_Lactobacillales_Fm_Enterococcaceae_Gn_Enterococcus_Sp_Uncl_42511	0.25	0.03	152.26	0.03	0.43
Proteobacteria_Cl_Betaproteobacteria_Or_Burkholderiales_Fm_Comamonadaceae_Gn_Diaphorobacter_Sp_Uncl_9828	0.22	0.03	147.99	0.03	2.17
Proteobacteria_Cl_Alphaproteobacteria_Or_Rhizobiales_Fm_Phyllobacteriaceae_Gn_Uncl_Sp_Uncl_62819	0.22	0.03	147.29	0.03	2.79
Actinobacteria_Cl_Actinobacteria_Or_MC47_Fm_Uncl_Gn_sfA_Sp_Uncl_42275	0.28	0.04	143.51	0.04	0.08
Proteobacteria_Cl_Gammaproteobacteria_Or_Chromatiales_Fm_Sinobacteraceae_Gn_Uncl_Sp_Uncl_3239	0.24	0.03	140.74	0.03	1.32
Proteobacteria_Cl_Betaproteobacteria_Or_Burkholderiales_Fm_Comamonadaceae_Gn_Diaphorobacter_Sp_Uncl_10361	0.21	0.03	129.82	0.03	4.06
Actinobacteria_Cl_Actinobacteria_Or_Actinomycetales_Fm_Corynebacteriaceae_Gn_Corynebacterium_Sp_Uncl_30430	0.2	0.03	129.82	0.03	4.4
Proteobacteria_Cl_Gammaproteobacteria_Or_Xanthomonadales_Fm_Xanthomonadaceae_Gn_Uncl_Sp_Uncl_16004	0.2	0.03	123.08	0.03	4.92
Actinobacteria_Cl_Actinobacteria_Or_Actinomycetales_Fm_Corynebacteriaceae_Gn_Corynebacterium_Sp_Uncl_33502	0.28	0.03	122.25	0.04	0.11
Firmicutes_Cl_Bacilli_Or_Bacillales_Fm_Bacillaceae_Gn_Bacillus_Sp_Uncl_49284	0.23	0.03	119.15	0.03	1.62
Gemmatimonadetes_Cl_Gemmatimonadetes_Or_Uncl_Fm_Uncl_Gn_sfA_Sp_Uncl_58323	0.23	0.03	117.01	0.03	1.25
Actinobacteria_Cl_Actinobacteria_Or_Actinomycetales_Fm_Corynebacteriaceae_Gn_Corynebacterium_Sp_Uncl_35066	0.2	0.03	113.99	0.03	4.98
Firmicutes_Cl_Bacilli_Or_Bacillales_Fm_Bacillaceae_Gn_Bacillus_Sp_Uncl_48837	0.23	0.03	112.16	0.03	2.23
Gemmatimonadetes_Cl_Gemmatimonadetes_Or_Uncl_Fm_Uncl_Gn_sfA_Sp_Uncl_58571	0.22	0.03	106.35	0.03	2.32
Actinobacteria_Cl_Actinobacteria_Or_Actinomycetales_Fm_Microbacteriaceae_Gn_Agromyces_Sp_Uncl_38524	0.2	0.03	106.18	0.03	4.95
Firmicutes_Cl_Bacilli_Or_Bacillales_Fm_Bacillaceae_Gn_Bacillus_Sp_Bacillus amyloliquefaciens_49542	0.2	0.03	103.49	0.03	4.7
Actinobacteria_Cl_Actinobacteria_Or_Actinomycetales_Fm_Corynebacteriaceae_Gn_Corynebacterium_Sp_Uncl_28641	0.24	0.03	102.11	0.03	1.44
Proteobacteria_Cl_Betaproteobacteria_Or_Burkholderiales_Fm_Aquabacteriaceae_Gn_Aquabacterium_Sp_Uncl_13624	0.21	0.03	100.18	0.03	4.23
Proteobacteria_Cl_Betaproteobacteria_Or_Burkholderiales_Fm_Comamonadaceae_Gn_Diaphorobacter_Sp_Uncl_9097	0.22	0.03	99.09	0.03	2.26
Proteobacteria_Cl_Alphaproteobacteria_Or_Rhizobiales_Fm_Hyphomicrobiaceae_Gn_Uncl_Sp_Uncl_59029	0.21	0.03	98.04	0.03	4.56
Proteobacteria_Cl_Betaproteobacteria_Or_Burkholderiales_Fm_Aquabacteriaceae_Gn_Aquabacterium_Sp_Uncl_11853	0.22	0.03	97.77	0.03	2.29
Proteobacteria_Cl_Deltaproteobacteria_Or_Uncl_Fm_Uncl_Gn_sfF_Sp_Uncl_51836	0.21	0.03	96.52	0.03	3.24
Gemmatimonadetes_Cl_Gemmatimonadetes_Or_Uncl_Fm_Uncl_Gn_sfA_Sp_Uncl_57928	0.28	0.03	91.37	0.04	0.15
Proteobacteria_Cl_Alphaproteobacteria_Or_Rhizobiales_Fm_Hyphomicrobiaceae_Gn_Pedomicrobium_Sp_Uncl_59555	0.24	0.03	90.42	0.03	1.03
Firmicutes_Cl_Clostridia_Or_Clostridiales_Fm_Lachnospiraceae_Gn_Roseburia_Sp_Eubacterium rectale_17659	0.21	0.03	89.44	0.03	4.89
Proteobacteria_Cl_Gammaproteobacteria_Or_Enterobacteriales_Fm_Enterobacteriaceae_Gn_Providencia_Sp_Providencia stuartii_6436	0.21	0.03	89.24	0.03	2.99
Actinobacteria_Cl_Actinobacteria_Or_Actinomycetales_Fm_Corynebacteriaceae_Gn_Corynebacterium_Sp_Uncl_34359	0.2	0.03	85.89	0.03	4.67
Proteobacteria_Cl_Deltaproteobacteria_Or_Myxococcales_Fm_Haliangiaceae_Gn_Uncl_Sp_Uncl_51982	0.22	0.03	84.68	0.03	2.58
Proteobacteria_Cl_Betaproteobacteria_Or_Burkholderiales_Fm_Aquabacteriaceae_Gn_Aquabacterium_Sp_Uncl_12217	0.23	0.03	83.9	0.03	1.59
Actinobacteria_Cl_Actinobacteria_Or_Actinomycetales_Fm_Corynebacteriaceae_Gn_Corynebacterium_Sp_Uncl_31464	0.24	0.03	81.24	0.03	0.8
Proteobacteria_Cl_Betaproteobacteria_Or_Burkholderiales_Fm_Aquabacteriaceae_Gn_Aquabacterium_Sp_Uncl_11757	0.23	0.03	80.19	0.03	1.72
Gemmatimonadetes_Cl_Gemmatimonadetes_Or_Uncl_Fm_Uncl_Gn_sfA_Sp_Uncl_57916	0.23	0.03	74.07	0.03	1.66
Bacteroidetes_Cl_Flavobacteria_Or_Flavobacteriales_Fm_Flavobacteriaceae_Gn_Uncl_Sp_Uncl_66305	0.24	0.03	73.53	0.03	1.06
GN04_Cl_MSB-5A5_Or_Uncl_Fm_Uncl_Gn_sfA_Sp_Uncl_57942	0.21	0.03	71.44	0.03	3.19
Proteobacteria_Cl_Betaproteobacteria_Or_Burkholderiales_Fm_Aquabacteriaceae_Gn_Aquabacterium_Sp_Uncl_12745	0.21	0.03	69.31	0.03	2.9
Gemmatimonadetes_Cl_Gemmatimonadetes_Or_Uncl_Fm_Uncl_Gn_sfA_Sp_Uncl_58094	0.21	0.03	67.25	0.03	3.42
Gemmatimonadetes_Cl_Gemmatimonadetes_Or_Uncl_Fm_Uncl_Gn_sfA_Sp_Uncl_58459	0.21	0.03	62.27	0.03	4.37
Firmicutes_Cl_Bacilli_Or_Bacillales_Fm_Bacillaceae_Gn_Bacillus_Sp_Uncl_48246	0.22	0.03	61.55	0.03	3.16
Proteobacteria_Cl_Gammaproteobacteria_Or_Chromatiales_Fm_Chromatiaceae_Gn_Uncl_Sp_Uncl_3235	0.25	0.03	60.77	0.03	0.54
Proteobacteria_Cl_Betaproteobacteria_Or_Burkholderiales_Fm_Aquabacteriaceae_Gn_Aquabacterium_Sp_Uncl_12901	0.21	0.03	60.04	0.03	4.65
Firmicutes_Cl_Bacilli_Or_Lactobacillales_Fm_Streptococcaceae_Gn_Streptococcus_Sp_Uncl_44864	0.21	0.03	59.62	0.03	4.51
Actinobacteria_Cl_Actinobacteria_Or_Actinomycetales_Fm_Corynebacteriaceae_Gn_Corynebacterium_Sp_Uncl_32497	0.27	0.03	59.34	0.04	0.26
Actinobacteria_Cl_Actinobacteria_Or_Actinomycetales_Fm_Corynebacteriaceae_Gn_Corynebacterium_Sp_Uncl_30849	0.21	0.03	55.41	0.03	3.3
Actinobacteria_Cl_Actinobacteria_Or_Actinomycetales_Fm_Corynebacteriaceae_Gn_Corynebacterium_Sp_Uncl_35719	0.23	0.03	54.86	0.03	2.14
Chloroflexi_Cl_Anaerolineae_Or_Anaerolineales_Fm_Anaerolinaceae_Gn_A4b_Sp_Uncl_53690	0.21	0.03	54.8	0.03	4.62
Proteobacteria_Cl_Betaproteobacteria_Or_Burkholderiales_Fm_Aquabacteriaceae_Gn_Aquabacterium_Sp_Uncl_13868	0.21	0.03	54.45	0.03	2.87
Actinobacteria_Cl_Actinobacteria_Or_Actinomycetales_Fm_Thermomonosporaceae_Gn_Actinomadura_Sp_Uncl_41194	0.22	0.03	53.87	0.03	3.7
Proteobacteria_Cl_Betaproteobacteria_Or_Burkholderiales_Fm_Aquabacteriaceae_Gn_Aquabacterium_Sp_Uncl_12540	0.21	0.03	53.63	0.03	3.98
Firmicutes_Cl_Bacilli_Or_Lactobacillales_Fm_Streptococcaceae_Gn_Streptococcus_Sp_Uncl_44217	0.21	0.03	53.29	0.03	3.36
Proteobacteria_Cl_Gammaproteobacteria_Or_Oceanospirillales_Fm_Halomonadaceae_Gn_Halomonas_Sp_Uncl_56855	0.22	0.03	52.44	0.03	2.38
TM7_Cl_TM7-1_Or_Uncl_Fm_Uncl_Gn_sfA_Sp_Uncl_76109	0.22	0.03	52.44	0.03	2.73
Actinobacteria_Cl_Actinobacteria_Or_Acidimicrobiales_Fm_Acidimicrobiaceae_Gn_Uncl_Sp_Uncl_42676	0.24	0.03	51.4	0.03	1.38
Proteobacteria_Cl_Betaproteobacteria_Or_Burkholderiales_Fm_Aquabacteriaceae_Gn_Aquabacterium_Sp_Uncl_14041	0.21	0.03	51.11	0.03	2.93
Firmicutes_Cl_Bacilli_Or_Bacillales_Fm_Staphylococcaceae_Gn_Staphylococcus_Sp_Uncl_46420	0.24	0.03	50.9	0.03	1.22
Acidobacteria_Cl_Acidobacteria_Or_Acidobacteriales_Fm_Acidobacteriaceae_Gn_Uncl_Sp_Uncl_51676	0.21	0.03	49.8	0.03	3.39
Proteobacteria_Cl_Betaproteobacteria_Or_Burkholderiales_Fm_Comamonadaceae_Gn_Diaphorobacter_Sp_Uncl_9938	0.25	0.03	48.91	0.03	0.7
Proteobacteria_Cl_Betaproteobacteria_Or_Methylophilales_Fm_Methylophilaceae_Gn_Uncl_Sp_Uncl_16490	0.25	0.03	48.81	0.03	0.87
Proteobacteria_Cl_Betaproteobacteria_Or_Burkholderiales_Fm_Comamonadaceae_Gn_Diaphorobacter_Sp_Uncl_9668	0.23	0.03	48.63	0.03	1.93
Proteobacteria_Cl_Betaproteobacteria_Or_Burkholderiales_Fm_Comamonadaceae_Gn_Diaphorobacter_Sp_Uncl_8086	0.23	0.03	45.52	0.03	1.78
Actinobacteria_Cl_Actinobacteria_Or_Actinomycetales_Fm_Corynebacteriaceae_Gn_Corynebacterium_Sp_Uncl_29382	0.21	0.03	45.35	0.03	3.56
Actinobacteria_Cl_Actinobacteria_Or_Actinomycetales_Fm_Corynebacteriaceae_Gn_Corynebacterium_Sp_Uncl_34389	0.24	0.03	45.28	0.03	0.9
Actinobacteria_Cl_Actinobacteria_Or_Actinomycetales_Fm_Corynebacteriaceae_Gn_Corynebacterium_Sp_Uncl_28691	0.22	0.03	44.54	0.03	2.7
Planctomycetes_Cl_Planctomycea_Or_Gemmatales_Fm_Gemmataceae_Gn_Uncl_Sp_Uncl_57015	0.21	0.03	42.18	0.03	3.53
Actinobacteria_Cl_Actinobacteria_Or_Actinomycetales_Fm_Corynebacteriaceae_Gn_Corynebacterium_Sp_Uncl_34708	0.23	0.03	40.62	0.03	2.11
Firmicutes_Cl_Bacilli_Or_Lactobacillales_Fm_Streptococcaceae_Gn_Streptococcus_Sp_Uncl_44927	0.21	0.03	40.54	0.03	4.29
Proteobacteria_Cl_Alphaproteobacteria_Or_Rhizobiales_Fm_Hyphomicrobiaceae_Gn_Devosia_Sp_Uncl_60472	0.24	0.03	40.42	0.03	1.9
Actinobacteria_Cl_Actinobacteria_Or_Actinomycetales_Fm_Corynebacteriaceae_Gn_Corynebacterium_Sp_Uncl_30536	0.22	0.03	38.95	0.03	3.04
Actinobacteria_Cl_Actinobacteria_Or_Actinomycetales_Fm_Corynebacteriaceae_Gn_Corynebacterium_Sp_Uncl_35165	0.21	0.03	38.95	0.03	3.07
Proteobacteria_Cl_Deltaproteobacteria_Or_Myxococcales_Fm_Myxococcaceae_Gn_Anaeromyxobacter_Sp_Uncl_58099	0.21	0.03	38.77	0.03	4.73
Actinobacteria_Cl_Actinobacteria_Or_Actinomycetales_Fm_Corynebacteriaceae_Gn_Corynebacterium_Sp_Uncl_34464	0.21	0.03	38.47	0.03	3.92
Actinobacteria_Cl_Actinobacteria_Or_Actinomycetales_Fm_Cellulomonadaceae_Gn_Uncl_Sp_Uncl_41851	0.23	0.03	38.22	0.03	1.87
Proteobacteria_Cl_Betaproteobacteria_Or_Burkholderiales_Fm_Aquabacteriaceae_Gn_Aquabacterium_Sp_Uncl_14097	0.21	0.03	37.07	0.03	2.81
TM7_Cl_TM7-3_Or_Uncl_Fm_Uncl_Gn_sfA_Sp_Uncl_76857	0.23	0.03	36.28	0.03	2.08
Proteobacteria_Cl_Gammaproteobacteria_Or_Chromatiales_Fm_Sinobacteraceae_Gn_Uncl_Sp_Uncl_2379	0.21	0.03	35.92	0.03	3.61
WS3_Cl_PRR-12_Or_Uncl_Fm_Uncl_Gn_sfA_Sp_Uncl_58566	0.21	0.03	35.66	0.03	5
Firmicutes_Cl_Clostridia_Or_Clostridiales_Fm_Ruminococcaceae_Gn_Faecalibacterium_Sp_Uncl_25600	0.22	0.03	35.47	0.03	2.44
Firmicutes_Cl_Clostridia_Or_Clostridiales_Fm_Ruminococcaceae_Gn_Faecalibacterium_Sp_Uncl_26531	0.21	0.03	34.6	0.03	3.64
Firmicutes_Cl_Bacilli_Or_Bacillales_Fm_Bacillaceae_Gn_Geobacillus_Sp_Uncl_47040	0.25	0.03	33.95	0.03	0.77
Proteobacteria_Cl_Betaproteobacteria_Or_Burkholderiales_Fm_Aquabacteriaceae_Gn_Aquabacterium_Sp_Uncl_11204	0.21	0.03	33.79	0.03	3.02
Proteobacteria_Cl_Gammaproteobacteria_Or_Chromatiales_Fm_Chromatiaceae_Gn_Uncl_Sp_Uncl_2022	0.21	0.03	33.11	0.03	4.01
Actinobacteria_Cl_Actinobacteria_Or_Actinomycetales_Fm_Thermomonosporaceae_Gn_Actinomadura_Sp_Uncl_42139	0.23	0.03	32.89	0.03	1.96
Proteobacteria_Cl_Betaproteobacteria_Or_Burkholderiales_Fm_Comamonadaceae_Gn_Diaphorobacter_Sp_Uncl_8187	0.21	0.03	32.86	0.03	4.59
Proteobacteria_Cl_Alphaproteobacteria_Or_Rhodospirillales_Fm_Rhodospirillaceae_Gn_Uncl_Sp_Uncl_59073	0.21	0.03	32.01	0.03	3.59
Bacteroidetes_Cl_Bacteroidia_Or_Bacteroidales_Fm_Prevotellaceae_Gn_Prevotella_Sp_Uncl_67113	0.21	0.03	31.8	0.03	4.84
Proteobacteria_Cl_Gammaproteobacteria_Or_Chromatiales_Fm_Sinobacteraceae_Gn_Steroidobacter_Sp_Uncl_16114	0.22	0.03	31.77	0.03	2.76
Acidobacteria_Cl_Acidobacteria_Or_Acidobacteriales_Fm_Acidobacteriaceae_Gn_Uncl_Sp_Uncl_51059	0.23	0.03	31.02	0.03	1.75
Proteobacteria_Cl_Alphaproteobacteria_Or_Rhizobiales_Fm_Hyphomicrobiaceae_Gn_Uncl_Sp_Uncl_59828	0.21	0.03	31.02	0.03	4.31
Bacteroidetes_Cl_Bacteroidia_Or_Bacteroidales_Fm_RikenellaceaeII_Gn_Uncl_Sp_Uncl_69770	0.25	0.03	30.25	0.03	0.83
Firmicutes_Cl_Bacilli_Or_Lactobacillales_Fm_Enterococcaceae_Gn_Enterococcus_Sp_Enterococcus faecalis_42836	0.24	0.03	28.8	0.03	0.96
Firmicutes_Cl_Bacilli_Or_Lactobacillales_Fm_Streptococcaceae_Gn_Streptococcus_Sp_Uncl_44518	0.21	0.03	28.58	0.03	4.43
Proteobacteria_Cl_Betaproteobacteria_Or_Burkholderiales_Fm_Aquabacteriaceae_Gn_Aquabacterium_Sp_Uncl_11612	0.21	0.03	28.52	0.03	4.76
Planctomycetes_Cl_Planctomycea_Or_Planctomycetales_Fm_Planctomycetaceae_Gn_Uncl_Sp_Uncl_57004	0.22	0.03	28.48	0.03	2.47
Gemmatimonadetes_Cl_Gemmatimonadetes_Or_Uncl_Fm_Uncl_Gn_sfA_Sp_Uncl_58073	0.25	0.03	27.83	0.03	0.57
Proteobacteria_Cl_Deltaproteobacteria_Or_Syntrophobacterales_Fm_Syntrophobacteraceae_Gn_Uncl_Sp_Uncl_52105	0.22	0.03	27.67	0.03	2.5
Proteobacteria_Cl_Deltaproteobacteria_Or_Desulfovibrionales_Fm_Desulfomicrobiaceae_Gn_Desulfomicrobium_Sp_Uncl_56993	0.22	0.03	27.38	0.03	2.96
Gemmatimonadetes_Cl_Gemmatimonadetes_Or_Gemmatimonadales_Fm_Gemmatimonadaceae_Gn_Uncl_Sp_Uncl_58660	0.21	0.03	27.07	0.03	3.81
Verrucomicrobia_Cl_Verrucomicrobiae_Or_Verrucomicrobiales_Fm_Verrucomicrobiaceae_Gn_Akkermansia_Sp_Uncl_55741	0.22	0.03	26.24	0.03	3.1
TM7_Cl_TM7-3_Or_EW055_Fm_Uncl_Gn_sfA_Sp_Uncl_77069	0.21	0.03	25.92	0.03	4.26
Bacteroidetes_Cl_Flavobacteria_Or_Flavobacteriales_Fm_Flavobacteriaceae_Gn_Uncl_Sp_Uncl_64397	0.21	0.03	25.78	0.03	4.17
Firmicutes_Cl_Bacilli_Or_Bacillales_Fm_Bacillaceae_Gn_Bacillus_Sp_Uncl_49135	0.21	0.03	25.34	0.03	4.15
Planctomycetes_Cl_Planctomycea_Or_Planctomycetales_Fm_Planctomycetaceae_Gn_Planctomyces_Sp_Uncl_57060	0.21	0.03	25.25	0.03	4.78
Gemmatimonadetes_Cl_Gemmatimonadetes_Or_Uncl_Fm_Uncl_Gn_sfM_Sp_Uncl_57982	0.27	0.03	24.95	0.04	0.22
MD2896-B26_Cl_Uncl_Or_Uncl_Fm_Uncl_Gn_sfA_Sp_Uncl_58316	0.22	0.03	24.26	0.03	3.87
Actinobacteria_Cl_Actinobacteria_Or_Actinomycetales_Fm_Corynebacteriaceae_Gn_Corynebacterium_Sp_Uncl_35383	0.21	0.03	22.96	0.03	4.54
Planctomycetes_Cl_Planctomycea_Or_Planctomycetales_Fm_Planctomycetaceae_Gn_Uncl_Sp_Uncl_57143	0.26	0.03	21.93	0.04	0.36
Bacteroidetes_Cl_Flavobacteria_Or_Flavobacteriales_Fm_Flavobacteriaceae_Gn_Uncl_Sp_Uncl_65007	0.24	0.03	21.76	0.03	1.16
Bacteroidetes_Cl_Bacteroidia_Or_Bacteroidales_Fm_Prevotellaceae_Gn_Prevotella_Sp_Uncl_66978	0.23	0.03	21.3	0.03	1.81
Actinobacteria_Cl_Actinobacteria_Or_Actinomycetales_Fm_Thermomonosporaceae_Gn_Actinomadura_Sp_Uncl_42129	0.24	0.03	21.24	0.03	1.28
Proteobacteria_Cl_Betaproteobacteria_Or_Burkholderiales_Fm_Alcaligenaceae_Gn_Bordetella_Sp_Uncl_14594	0.21	0.03	20.74	0.03	3.9
Firmicutes_Cl_Bacilli_Or_Bacillales_Fm_Bacillaceae_Gn_Bacillus_Sp_Uncl_49332	0.22	0.03	20.72	0.03	2.55
Planctomycetes_Cl_Planctomycea_Or_Planctomycetales_Fm_Planctomycetaceae_Gn_Uncl_Sp_Uncl_56890	0.25	0.03	19.59	0.03	0.74
Actinobacteria_Cl_Actinobacteria_Or_Actinomycetales_Fm_Corynebacteriaceae_Gn_Corynebacterium_Sp_Uncl_33873	0.22	0.03	19.36	0.03	3.27
Proteobacteria_Cl_Gammaproteobacteria_Or_Chromatiales_Fm_Sinobacteraceae_Gn_Uncl_Sp_Uncl_16792	0.22	0.03	18.71	0.03	2.35
Actinobacteria_Cl_Actinobacteria_Or_Acidimicrobiales_Fm_Acidimicrobiaceae_Gn_Uncl_Sp_Uncl_42818	0.24	0.03	16.29	0.03	1.53
Proteobacteria_Cl_Betaproteobacteria_Or_Rhodocyclales_Fm_Rhodocyclaceae_Gn_Methyloversatilis_Sp_Uncl_17389	0.25	0.03	15.76	0.03	0.64
Proteobacteria_Cl_Betaproteobacteria_Or_Burkholderiales_Fm_Alcaligenaceae_Gn_Uncl_Sp_Uncl_15889	0.22	0.03	15.41	0.03	3.73
Proteobacteria_Cl_Betaproteobacteria_Or_Burkholderiales_Fm_Alcaligenaceae_Gn_Uncl_Sp_Uncl_15566	0.23	0.03	15.07	0.03	2.2
Bacteroidetes_Cl_Sphingobacteria_Or_Sphingobacteriales_Fm_Flexibacteraceae_Gn_Uncl_Sp_Uncl_66127	0.25	0.03	14.57	0.03	1
Bacteroidetes_Cl_Flavobacteria_Or_Flavobacteriales_Fm_Corymorphaceae_Gn_Uncl_Sp_Uncl_66697	0.22	0.03	14.1	0.03	4.2
Bacteroidetes_Cl_Flavobacteria_Or_Flavobacteriales_Fm_Flavobacteriaceae_Gn_Flavobacterium_Sp_Uncl_66263	0.25	0.03	14.02	0.03	1.19
Bacteroidetes_Cl_Flavobacteria_Or_Flavobacteriales_Fm_Corymorphaceae_Gn_Uncl_Sp_Uncl_65875	0.26	0.03	13.9	0.03	0.5
Actinobacteria_Cl_Actinobacteria_Or_Actinomycetales_Fm_Nocardiopsaceae_Gn_Thermobifida_Sp_Thermobifida fusca_41872	0.22	0.03	13.79	0.03	4.12
Actinobacteria_Cl_Actinobacteria_Or_Actinomycetales_Fm_Cellulomonadaceae_Gn_Uncl_Sp_Uncl_41198	0.22	0.03	13.71	0.03	3.5
Proteobacteria_Cl_Betaproteobacteria_Or_Burkholderiales_Fm_Alcaligenaceae_Gn_Uncl_Sp_Uncl_14802	0.22	0.03	10.87	0.03	4.81
Bacteroidetes_Cl_Bacteroidia_Or_Bacteroidales_Fm_RikenellaceaeII_Gn_Uncl_Sp_Uncl_69931	0.22	0.03	10.75	0.03	2.84
Bacteroidetes_Cl_Flavobacteria_Or_Flavobacteriales_Fm_Flavobacteriaceae_Gn_Chryseobacterium_Sp_Uncl_65807	0.22	0.03	10.03	0.03	4.34
Proteobacteria_Cl_Gammaproteobacteria_Or_Pseudomonadales_Fm_Pseudomonadaceae_Gn_Pseudomonas_Sp_Uncl_70	0.22	0.03	9.8	0.03	4.09
Proteobacteria_Cl_Betaproteobacteria_Or_Burkholderiales_Fm_Aquabacteriaceae_Gn_Aquabacterium_Sp_Uncl_13782	0.23	0.03	9.62	0.03	2.52
Bacteroidetes_Cl_Flavobacteria_Or_Flavobacteriales_Fm_Flavobacteriaceae_Gn_Uncl_Sp_Uncl_66297	0.24	0.03	9.6	0.03	1.47
Bacteroidetes_Cl_Sphingobacteria_Or_Sphingobacteriales_Fm_Chitinophagaceae_Gn_Uncl_Sp_Uncl_75685	0.23	0.03	5.39	0.03	3.44
Actinobacteria_Cl_Actinobacteria_Or_Actinomycetales_Fm_Micrococcaceae_Gn_Arthrobacter_Sp_Uncl_40394	0.23	0.03	5.34	0.03	3.78
Group BAGGED
Average similarity: 96.08
Taxa	Av.Abund	Av.Sim	Sim/SD	Contrib%	Cum.%
Actinobacteria_Cl_Actinobacteria_Or_Actinomycetales_Fm_Corynebacteriaceae_Gn_Corynebacterium_Sp_Uncl_29743	0.2	0.02	722.42	0.03	3.49
Actinobacteria_Cl_Actinobacteria_Or_Actinomycetales_Fm_Corynebacteriaceae_Gn_Corynebacterium_Sp_Uncl_35009	0.2	0.02	722.42	0.03	3.51
Actinobacteria_Cl_Actinobacteria_Or_Actinomycetales_Fm_Corynebacteriaceae_Gn_Corynebacterium_Sp_Uncl_28695	0.2	0.02	710.92	0.03	3.36
Firmicutes_Cl_Bacilli_Or_Bacillales_Fm_Bacillaceae_Gn_Oceanobacillus_Sp_Uncl_46566	0.23	0.03	705.04	0.03	0.22
Firmicutes_Cl_Bacilli_Or_Bacillales_Fm_Bacillaceae_Gn_Oceanobacillus_Sp_Uncl_46273	0.21	0.03	647.72	0.03	1.21
Firmicutes_Cl_Bacilli_Or_Bacillales_Fm_Bacillaceae_Gn_Bacillus_Sp_Uncl_49608	0.19	0.02	647.72	0.03	4.83
Proteobacteria_Cl_Betaproteobacteria_Or_Burkholderiales_Fm_Aquabacteriaceae_Gn_Aquabacterium_Sp_Uncl_11853	0.19	0.02	642.33	0.03	4.51
Planctomycetes_Cl_Planctomycea_Or_Planctomycetales_Fm_Planctomycetaceae_Gn_Planctomyces_Sp_Uncl_57602	0.2	0.02	597.07	0.03	3.72
Firmicutes_Cl_Bacilli_Or_Bacillales_Fm_Bacillaceae_Gn_Bacillus_Sp_Uncl_48917	0.2	0.02	523.93	0.03	3.02
Firmicutes_Cl_Bacilli_Or_Bacillales_Fm_Bacillaceae_Gn_Bacillus_Sp_Uncl_49178	0.2	0.02	523.93	0.03	3.28
Gemmatimonadetes_Cl_Gemmatimonadetes_Or_Uncl_Fm_Uncl_Gn_sfA_Sp_Uncl_57928	0.22	0.03	487.38	0.03	0.78
Proteobacteria_Cl_Betaproteobacteria_Or_Burkholderiales_Fm_Comamonadaceae_Gn_Diaphorobacter_Sp_Uncl_9097	0.2	0.02	464.96	0.03	3.33
Actinobacteria_Cl_Actinobacteria_Or_Actinomycetales_Fm_Corynebacteriaceae_Gn_Corynebacterium_Sp_Uncl_28996	0.19	0.02	463.26	0.03	4.38
Firmicutes_Cl_Bacilli_Or_Lactobacillales_Fm_Streptococcaceae_Gn_Streptococcus_Sp_Uncl_44217	0.19	0.02	463.26	0.02	4.98
Proteobacteria_Cl_Betaproteobacteria_Or_Burkholderiales_Fm_Aquabacteriaceae_Gn_Aquabacterium_Sp_Uncl_12530	0.2	0.02	459.41	0.03	3.64
Firmicutes_Cl_Bacilli_Or_Lactobacillales_Fm_Enterococcaceae_Gn_Enterococcus_Sp_Enterococcus faecalis_42836	0.2	0.02	457.09	0.03	3.97
Actinobacteria_Cl_Actinobacteria_Or_Actinomycetales_Fm_Corynebacteriaceae_Gn_Corynebacterium_Sp_Uncl_31464	0.22	0.03	453.01	0.03	0.73
Firmicutes_Cl_Bacilli_Or_Bacillales_Fm_Bacillaceae_Gn_Bacillus_Sp_Uncl_49284	0.23	0.03	424.88	0.03	0.49
Firmicutes_Cl_Bacilli_Or_Bacillales_Fm_Planococcaceae_Gn_Ureibacillus_Sp_Uncl_43820	0.2	0.02	411.95	0.03	2.97
Proteobacteria_Cl_Betaproteobacteria_Or_Burkholderiales_Fm_Aquabacteriaceae_Gn_Aquabacterium_Sp_Uncl_12745	0.2	0.02	411.95	0.03	4.33
Firmicutes_Cl_Bacilli_Or_Lactobacillales_Fm_Streptococcaceae_Gn_Streptococcus_Sp_Streptococcus mutans_44413	0.2	0.02	395.52	0.03	3.95
Firmicutes_Cl_Bacilli_Or_Bacillales_Fm_Bacillaceae_Gn_Oceanobacillus_Sp_Uncl_46414	0.2	0.03	348.17	0.03	2.16
Firmicutes_Cl_Bacilli_Or_Bacillales_Fm_Bacillaceae_Gn_Geobacillus_Sp_Uncl_46868	0.2	0.02	345.04	0.03	3.15
Proteobacteria_Cl_Betaproteobacteria_Or_Burkholderiales_Fm_Comamonadaceae_Gn_Diaphorobacter_Sp_Uncl_9668	0.2	0.03	344.14	0.03	2.24
Proteobacteria_Cl_Gammaproteobacteria_Or_Uncl_Fm_Uncl_Gn_sfB_Sp_Uncl_2471	0.2	0.02	339.68	0.03	3.38
GN04_Cl_MSB-5A5_Or_Uncl_Fm_Uncl_Gn_sfA_Sp_Uncl_57942	0.2	0.02	339.68	0.03	3.59
Firmicutes_Cl_Bacilli_Or_Bacillales_Fm_Bacillaceae_Gn_Bacillus_Sp_Uncl_49332	0.21	0.03	338.38	0.03	1.29
Gemmatimonadetes_Cl_Gemmatimonadetes_Or_Uncl_Fm_Uncl_Gn_sfA_Sp_Uncl_58073	0.19	0.02	318.63	0.02	4.91
Firmicutes_Cl_Bacilli_Or_Bacillales_Fm_Bacillaceae_Gn_Bacillus_Sp_Uncl_48877	0.22	0.03	298.94	0.03	0.9
Firmicutes_Cl_Bacilli_Or_Bacillales_Fm_Paenibacillaceae_Gn_Paenibacillus_Sp_Uncl_50051	0.19	0.02	298.94	0.03	4.36
Actinobacteria_Cl_Actinobacteria_Or_Actinomycetales_Fm_Pseudonocardiaceae_Gn_Saccharomonospora_Sp_Uncl_38130	0.21	0.03	298.8	0.03	1.26
Actinobacteria_Cl_Actinobacteria_Or_Actinomycetales_Fm_Micrococcaceae_Gn_Arthrobacter_Sp_Uncl_40292	0.2	0.02	283.32	0.03	3.07
Proteobacteria_Cl_Gammaproteobacteria_Or_Chromatiales_Fm_Chromatiaceae_Gn_Uncl_Sp_Uncl_1757	0.2	0.02	283.32	0.03	3.69
Actinobacteria_Cl_Actinobacteria_Or_Actinomycetales_Fm_Geodermatophilaceae_Gn_Geodermatophilus_Sp_Uncl_39208	0.19	0.02	267.56	0.03	4.73
Firmicutes_Cl_Bacilli_Or_Bacillales_Fm_Staphylococcaceae_Gn_Staphylococcus_Sp_Staphylococcus epidermidis_47376	0.2	0.03	251.97	0.03	2.32
Bacteroidetes_Cl_Sphingobacteria_Or_Sphingobacteriales_Fm_Flexibacteraceae_Gn_Cytophaga_Sp_Uncl_73689	0.19	0.02	250.21	0.03	4.23
Actinobacteria_Cl_Actinobacteria_Or_Actinomycetales_Fm_Pseudonocardiaceae_Gn_Saccharomonospora_Sp_Uncl_38395	0.23	0.03	239.7	0.03	0.25
Firmicutes_Cl_Bacilli_Or_Bacillales_Fm_Uncl_Gn_sfA_Sp_Uncl_48442	0.21	0.03	231	0.03	1.35
Firmicutes_Cl_Bacilli_Or_Bacillales_Fm_Bacillaceae_Gn_Bacillus_Sp_Uncl_48213	0.2	0.02	220.38	0.03	4.03
Firmicutes_Cl_Bacilli_Or_Bacillales_Fm_Bacillaceae_Gn_Bacillus_Sp_Uncl_48884	0.19	0.02	220.38	0.03	4.18
Proteobacteria_Cl_Betaproteobacteria_Or_Burkholderiales_Fm_Aquabacteriaceae_Gn_Aquabacterium_Sp_Uncl_11137	0.2	0.02	175.56	0.03	3.74
Proteobacteria_Cl_Alphaproteobacteria_Or_Rhizobiales_Fm_Uncl_Gn_sfA_Sp_Uncl_61775	0.21	0.03	175.23	0.03	2
Actinobacteria_Cl_Actinobacteria_Or_Actinomycetales_Fm_Corynebacteriaceae_Gn_Corynebacterium_Sp_Uncl_28691	0.21	0.03	169.75	0.03	1.78
Actinobacteria_Cl_Actinobacteria_Or_Actinomycetales_Fm_Cellulomonadaceae_Gn_Uncl_Sp_Uncl_41851	0.21	0.03	164.3	0.03	1.92
Firmicutes_Cl_Bacilli_Or_Bacillales_Fm_Bacillaceae_Gn_Bacillus_Sp_Bacillus amyloliquefaciens_49542	0.2	0.02	163.48	0.03	3.56
Firmicutes_Cl_Bacilli_Or_Bacillales_Fm_Bacillaceae_Gn_Bacillus_Sp_Uncl_49195	0.2	0.02	158.32	0.03	3.62
Firmicutes_Cl_Bacilli_Or_Lactobacillales_Fm_Enterococcaceae_Gn_Enterococcus_Sp_Uncl_42511	0.23	0.03	153.75	0.03	0.37
Firmicutes_Cl_Bacilli_Or_Bacillales_Fm_Bacillaceae_Gn_Bacillus_Sp_Uncl_49423	0.21	0.03	153.47	0.03	1.62
Actinobacteria_Cl_Actinobacteria_Or_Actinomycetales_Fm_Corynebacteriaceae_Gn_Corynebacterium_Sp_Uncl_35383	0.19	0.02	148.91	0.03	4.28
Actinobacteria_Cl_Actinobacteria_Or_Solirubrobacterales_Fm_Conexibacteraceae_Gn_Uncl_Sp_Uncl_41500	0.2	0.02	140.78	0.03	3.18
Actinobacteria_Cl_Actinobacteria_Or_Actinomycetales_Fm_Corynebacteriaceae_Gn_Corynebacterium_Sp_Uncl_36137	0.21	0.03	137.65	0.03	1.07
Firmicutes_Cl_Clostridia_Or_Clostridiales_Fm_Clostridiales Family XI. Incertae Sedis_Gn_Uncl_Sp_Uncl_69280	0.19	0.02	134.01	0.03	4.56
Firmicutes_Cl_Bacilli_Or_Bacillales_Fm_Bacillaceae_Gn_Bacillus_Sp_Bacillus flexus_46811	0.19	0.02	130.55	0.03	4.48
Actinobacteria_Cl_Actinobacteria_Or_Acidimicrobiales_Fm_Acidimicrobiaceae_Gn_Uncl_Sp_Uncl_42676	0.21	0.03	129.82	0.03	1.24
Actinobacteria_Cl_Actinobacteria_Or_Actinomycetales_Fm_Corynebacteriaceae_Gn_Corynebacterium_Sp_Uncl_30536	0.2	0.03	126.79	0.03	2.68
Actinobacteria_Cl_Actinobacteria_Or_Actinomycetales_Fm_Cellulomonadaceae_Gn_Uncl_Sp_Uncl_37966	0.2	0.02	126.6	0.03	3.77
Bacteroidetes_Cl_Flavobacteria_Or_Flavobacteriales_Fm_Corymorphaceae_Gn_Uncl_Sp_Uncl_65875	0.23	0.03	126.53	0.03	0.81
Proteobacteria_Cl_Betaproteobacteria_Or_Burkholderiales_Fm_Aquabacteriaceae_Gn_Aquabacterium_Sp_Uncl_11964	0.2	0.03	126.53	0.03	2.5
Bacteroidetes_Cl_Bacteroidia_Or_Bacteroidales_Fm_RikenellaceaeII_Gn_Uncl_Sp_Uncl_69873	0.2	0.02	126.53	0.03	3.54
Firmicutes_Cl_Bacilli_Or_Bacillales_Fm_Bacillaceae_Gn_Bacillus_Sp_Uncl_48325	0.19	0.02	124.14	0.03	4.78
Firmicutes_Cl_Bacilli_Or_Bacillales_Fm_Bacillaceae_Gn_Bacillus_Sp_Uncl_43855	0.2	0.03	121.16	0.03	2.1
Bacteroidetes_Cl_Bacteroidia_Or_Bacteroidales_Fm_RikenellaceaeII_Gn_Uncl_Sp_Uncl_69770	0.23	0.03	117.59	0.03	0.61
Planctomycetes_Cl_Planctomycea_Or_Gemmatales_Fm_Gemmataceae_Gn_Uncl_Sp_Uncl_57015	0.22	0.03	117.59	0.03	0.7
Firmicutes_Cl_Bacilli_Or_Bacillales_Fm_Bacillaceae_Gn_Bacillus_Sp_Uncl_48837	0.22	0.03	117.43	0.03	0.87
Actinobacteria_Cl_Actinobacteria_Or_Actinomycetales_Fm_Corynebacteriaceae_Gn_Corynebacterium_Sp_Uncl_30849	0.2	0.03	115.6	0.03	2.66
Proteobacteria_Cl_Alphaproteobacteria_Or_Rhodospirillales_Fm_Rhodospirillaceae_Gn_Uncl_Sp_Uncl_61333	0.2	0.02	115.25	0.03	3.82
Proteobacteria_Cl_Betaproteobacteria_Or_Burkholderiales_Fm_Comamonadaceae_Gn_Diaphorobacter_Sp_Uncl_9828	0.2	0.02	115.25	0.03	4.71
Actinobacteria_Cl_Actinobacteria_Or_Actinomycetales_Fm_Mycobacteriaceae_Gn_Mycobacterium_Sp_Uncl_37726	0.19	0.02	114.89	0.03	4.63
Proteobacteria_Cl_Gammaproteobacteria_Or_Xanthomonadales_Fm_Xanthomonadaceae_Gn_Dyella_Sp_Dyella ginsengisoli_17021	0.2	0.02	114.89	0.03	4.68
Firmicutes_Cl_Bacilli_Or_Bacillales_Fm_Bacillaceae_Gn_Bacillus_Sp_Bacillus fumarioli_47052	0.22	0.03	109.69	0.03	0.93
Actinobacteria_Cl_Actinobacteria_Or_Actinomycetales_Fm_Corynebacteriaceae_Gn_Corynebacterium_Sp_Uncl_31823	0.2	0.02	109.69	0.03	3
Proteobacteria_Cl_Gammaproteobacteria_Or_Chromatiales_Fm_Chromatiaceae_Gn_Uncl_Sp_Uncl_3235	0.21	0.03	107.96	0.03	1.7
Firmicutes_Cl_Bacilli_Or_Bacillales_Fm_Bacillaceae_Gn_Bacillus_Sp_Uncl_44076	0.2	0.02	107.46	0.03	3.13
Firmicutes_Cl_Bacilli_Or_Bacillales_Fm_Bacillaceae_Gn_Bacillus_Sp_Uncl_48338	0.21	0.03	107.33	0.03	2.26
Firmicutes_Cl_Bacilli_Or_Bacillales_Fm_Bacillaceae_Gn_Bacillus_Sp_Uncl_48263	0.2	0.02	105.87	0.03	4
Planctomycetes_Cl_Planctomycea_Or_Planctomycetales_Fm_Planctomycetaceae_Gn_Planctomyces_Sp_Uncl_56973	0.2	0.02	103.02	0.03	3.31
Firmicutes_Cl_Bacilli_Or_Bacillales_Fm_Paenibacillaceae_Gn_Paenibacillus_Sp_Uncl_50895	0.19	0.02	102.9	0.02	4.96
Firmicutes_Cl_Bacilli_Or_Bacillales_Fm_Bacillaceae_Gn_Bacillus_Sp_Uncl_48966	0.21	0.03	101.59	0.03	1.97
Actinobacteria_Cl_Actinobacteria_Or_Actinomycetales_Fm_Corynebacteriaceae_Gn_Corynebacterium_Sp_Uncl_34161	0.22	0.03	98.82	0.03	0.64
Firmicutes_Cl_Bacilli_Or_Bacillales_Fm_Bacillaceae_Gn_Uncl_Sp_Uncl_48070	0.2	0.03	98.82	0.03	2.87
Actinobacteria_Cl_Actinobacteria_Or_Actinomycetales_Fm_Corynebacteriaceae_Gn_Corynebacterium_Sp_Uncl_34359	0.2	0.02	97.61	0.03	4.1
Proteobacteria_Cl_Betaproteobacteria_Or_Burkholderiales_Fm_Alcaligenaceae_Gn_Uncl_Sp_Uncl_15566	0.2	0.02	97	0.03	3.05
Actinobacteria_Cl_Actinobacteria_Or_Actinomycetales_Fm_Corynebacteriaceae_Gn_Corynebacterium_Sp_Uncl_29861	0.19	0.02	93.37	0.03	4.61
Firmicutes_Cl_Bacilli_Or_Bacillales_Fm_Bacillaceae_Gn_Geobacillus_Sp_Uncl_47405	0.22	0.03	91.55	0.03	1.04
Proteobacteria_Cl_Gammaproteobacteria_Or_Pseudomonadales_Fm_Pseudomonadaceae_Gn_Pseudomonas_Sp_Uncl_2003	0.19	0.02	89.99	0.02	4.93
Actinobacteria_Cl_Actinobacteria_Or_Actinomycetales_Fm_Streptomycetaceae_Gn_Streptomyces_Sp_Uncl_39549	0.2	0.03	88.73	0.03	2.13
Proteobacteria_Cl_Betaproteobacteria_Or_Burkholderiales_Fm_Aquabacteriaceae_Gn_Aquabacterium_Sp_Uncl_12094	0.26	0.03	86.85	0.03	0.03
Actinobacteria_Cl_Actinobacteria_Or_Actinomycetales_Fm_Micrococcaceae_Gn_Arthrobacter_Sp_Uncl_40394	0.23	0.03	86.85	0.03	0.52
Proteobacteria_Cl_Alphaproteobacteria_Or_Sphingomonadales_Fm_Sphingomonadaceae_Gn_Novosphingobium_Sp_Uncl_60638	0.21	0.03	86.85	0.03	1.48
Firmicutes_Cl_Bacilli_Or_Bacillales_Fm_Bacillaceae_Gn_Geobacillus_Sp_Uncl_46615	0.19	0.02	86.76	0.02	5.01
Proteobacteria_Cl_Deltaproteobacteria_Or_Myxococcales_Fm_Haliangiaceae_Gn_Uncl_Sp_Uncl_51982	0.19	0.02	85.27	0.03	4.53
Bacteroidetes_Cl_Sphingobacteria_Or_Sphingobacteriales_Fm_Chitinophagaceae_Gn_Uncl_Sp_Uncl_75685	0.21	0.03	83.92	0.03	1.46
Proteobacteria_Cl_Alphaproteobacteria_Or_Rhizobiales_Fm_Phyllobacteriaceae_Gn_Mesorhizobium_Sp_Uncl_62898	0.2	0.02	83.92	0.03	4.76
Actinobacteria_Cl_Actinobacteria_Or_Actinomycetales_Fm_Corynebacteriaceae_Gn_Corynebacterium_Sp_Uncl_30177	0.21	0.03	82.45	0.03	1.86
Firmicutes_Cl_Bacilli_Or_Bacillales_Fm_Staphylococcaceae_Gn_Staphylococcus_Sp_Uncl_46420	0.22	0.03	81.7	0.03	0.75
Firmicutes_Cl_Bacilli_Or_Bacillales_Fm_Bacillaceae_Gn_Oceanobacillus_Sp_Uncl_46193	0.2	0.02	81.1	0.03	3.8
Bacteroidetes_Cl_Bacteroidia_Or_Bacteroidales_Fm_RikenellaceaeII_Gn_Uncl_Sp_Uncl_69931	0.21	0.03	79.88	0.03	2.18
Planctomycetes_Cl_Planctomycea_Or_Gemmatales_Fm_Isosphaeraceae_Gn_Uncl_Sp_Uncl_57583	0.2	0.02	79.8	0.03	4.25
Firmicutes_Cl_Bacilli_Or_Bacillales_Fm_Bacillaceae_Gn_Bacillus_Sp_Uncl_48246	0.21	0.03	78.54	0.03	1.43
Actinobacteria_Cl_Actinobacteria_Or_Actinomycetales_Fm_Corynebacteriaceae_Gn_Corynebacterium_Sp_Uncl_35165	0.2	0.03	77.87	0.03	2.58
Actinobacteria_Cl_Actinobacteria_Or_Actinomycetales_Fm_Thermomonosporaceae_Gn_Actinomadura_Sp_Uncl_42129	0.21	0.03	76.83	0.03	1.59
Proteobacteria_Cl_Alphaproteobacteria_Or_Rhodospirillales_Fm_Rhodospirillaceae_Gn_Uncl_Sp_Uncl_59290	0.21	0.03	76.83	0.03	1.94
Proteobacteria_Cl_Gammaproteobacteria_Or_Chromatiales_Fm_Sinobacteraceae_Gn_Uncl_Sp_Uncl_3239	0.19	0.02	76.83	0.03	4.31
Firmicutes_Cl_Bacilli_Or_Lactobacillales_Fm_Streptococcaceae_Gn_Streptococcus_Sp_Uncl_44942	0.2	0.02	75.52	0.03	3.87
Actinobacteria_Cl_Actinobacteria_Or_Actinomycetales_Fm_Corynebacteriaceae_Gn_Corynebacterium_Sp_Uncl_33258	0.21	0.03	74.98	0.03	1.12
Gemmatimonadetes_Cl_Gemmatimonadetes_Or_Uncl_Fm_Uncl_Gn_sfA_Sp_Uncl_58725	0.21	0.03	72.85	0.03	1.4
Actinobacteria_Cl_Actinobacteria_Or_Actinomycetales_Fm_Actinomycetaceae_Gn_Actinomyces_Sp_Uncl_40442	0.19	0.02	72.79	0.03	4.81
Gemmatimonadetes_Cl_Gemmatimonadetes_Or_Uncl_Fm_Uncl_Gn_sfM_Sp_Uncl_57982	0.23	0.03	71.73	0.03	0.28
Firmicutes_Cl_Bacilli_Or_Bacillales_Fm_Bacillaceae_Gn_Bacillus_Sp_Uncl_48497	0.2	0.03	71.73	0.03	2.34
Planctomycetes_Cl_Planctomycea_Or_Planctomycetales_Fm_Planctomycetaceae_Gn_Uncl_Sp_Uncl_56890	0.24	0.03	70.77	0.03	0.13
Firmicutes_Cl_Bacilli_Or_Bacillales_Fm_Bacillaceae_Gn_Bacillus_Sp_Uncl_43705	0.24	0.03	70.71	0.03	0.19
Proteobacteria_Cl_Alphaproteobacteria_Or_Rhodospirillales_Fm_Rhodospirillaceae_Gn_Uncl_Sp_Uncl_59705	0.21	0.03	69.78	0.03	1.51
Actinobacteria_Cl_Actinobacteria_Or_Actinomycetales_Fm_Corynebacteriaceae_Gn_Corynebacterium_Sp_Uncl_32497	0.24	0.03	69.72	0.03	0.16
Firmicutes_Cl_Bacilli_Or_Bacillales_Fm_Bacillaceae_Gn_Bacillus_Sp_Uncl_49745	0.23	0.03	69.72	0.03	0.34
TM7_Cl_TM7-3_Or_Uncl_Fm_Uncl_Gn_sfA_Sp_Uncl_76857	0.2	0.02	66.95	0.03	4.88
Firmicutes_Cl_Bacilli_Or_Bacillales_Fm_Bacillaceae_Gn_Bacillus_Sp_Uncl_47566	0.22	0.03	66.01	0.03	0.67
Proteobacteria_Cl_Betaproteobacteria_Or_Burkholderiales_Fm_Aquabacteriaceae_Gn_Aquabacterium_Sp_Uncl_13782	0.2	0.02	65.19	0.03	4.2
Firmicutes_Cl_Bacilli_Or_Bacillales_Fm_Bacillaceae_Gn_Bacillus_Sp_Uncl_49796	0.2	0.02	64.72	0.03	4.15
Firmicutes_Cl_Bacilli_Or_Bacillales_Fm_Bacillaceae_Gn_Geobacillus_Sp_Uncl_47824	0.19	0.02	64.35	0.03	4.86
Firmicutes_Cl_Bacilli_Or_Bacillales_Fm_Bacillaceae_Gn_Bacillus_Sp_Uncl_43470	0.2	0.02	63.48	0.03	3.26
Firmicutes_Cl_Bacilli_Or_Bacillales_Fm_Planococcaceae_Gn_Uncl_Sp_Uncl_43763	0.19	0.02	61.89	0.03	4.41
Firmicutes_Cl_Bacilli_Or_Bacillales_Fm_Bacillaceae_Gn_Bacillus_Sp_Uncl_48660	0.21	0.03	60.77	0.03	1.89
Planctomycetes_Cl_Planctomycea_Or_Planctomycetales_Fm_Planctomycetaceae_Gn_Uncl_Sp_Uncl_57004	0.22	0.03	60.43	0.03	0.98
Firmicutes_Cl_Bacilli_Or_Bacillales_Fm_Bacillaceae_Gn_Bacillus_Sp_Uncl_48955	0.2	0.03	60.38	0.03	2.42
Gemmatimonadetes_Cl_Gemmatimonadetes_Or_Uncl_Fm_Uncl_Gn_sfA_Sp_Uncl_57916	0.2	0.03	57.58	0.03	2.61
Actinobacteria_Cl_Actinobacteria_Or_Actinomycetales_Fm_Streptomycetaceae_Gn_Streptomyces_Sp_Uncl_38506	0.2	0.02	56.95	0.03	3.41
Firmicutes_Cl_Bacilli_Or_Bacillales_Fm_Bacillaceae_Gn_Geobacillus_Sp_Uncl_47434	0.2	0.03	56.27	0.03	2.89
Actinobacteria_Cl_Actinobacteria_Or_Actinomycetales_Fm_Nocardiopsaceae_Gn_Thermobifida_Sp_Thermobifida fusca_41872	0.23	0.03	56.01	0.03	0.43
Proteobacteria_Cl_Betaproteobacteria_Or_Burkholderiales_Fm_Comamonadaceae_Gn_Diaphorobacter_Sp_Uncl_8086	0.2	0.03	55.05	0.03	2.63
Proteobacteria_Cl_Gammaproteobacteria_Or_Methylococcales_Fm_Methylococcaceae_Gn_Methylocaldum_Sp_Uncl_2743	0.2	0.03	55.05	0.03	2.79
Firmicutes_Cl_Bacilli_Or_Bacillales_Fm_Bacillaceae_Gn_Bacillus_Sp_Uncl_49820	0.21	0.03	55.02	0.03	2.02
Actinobacteria_Cl_Actinobacteria_Or_Actinomycetales_Fm_Corynebacteriaceae_Gn_Corynebacterium_Sp_Uncl_31022	0.2	0.03	53.86	0.03	2.39
Proteobacteria_Cl_Betaproteobacteria_Or_Burkholderiales_Fm_Comamonadaceae_Gn_Diaphorobacter_Sp_Uncl_10397	0.23	0.03	53.72	0.03	1.15
Firmicutes_Cl_Bacilli_Or_Bacillales_Fm_Bacillaceae_Gn_Bacillus_Sp_Uncl_49135	0.2	0.03	53.28	0.03	2.29
Actinobacteria_Cl_Actinobacteria_Or_Actinomycetales_Fm_Corynebacteriaceae_Gn_Corynebacterium_Sp_Uncl_35719	0.21	0.03	53.24	0.03	1.81
Actinobacteria_Cl_Actinobacteria_Or_Actinomycetales_Fm_Thermomonosporaceae_Gn_Actinomadura_Sp_Uncl_42139	0.2	0.02	52.12	0.03	2.94
Firmicutes_Cl_Bacilli_Or_Bacillales_Fm_Bacillaceae_Gn_Geobacillus_Sp_Uncl_46330	0.2	0.03	50.55	0.03	2.74
Firmicutes_Cl_Clostridia_Or_Clostridiales_Fm_Ruminococcaceae_Gn_Faecalibacterium_Sp_Uncl_25600	0.2	0.02	50.04	0.03	3.46
Actinobacteria_Cl_Actinobacteria_Or_Actinomycetales_Fm_Corynebacteriaceae_Gn_Corynebacterium_Sp_Uncl_30652	0.2	0.02	50.01	0.03	3.23
Proteobacteria_Cl_Betaproteobacteria_Or_Burkholderiales_Fm_Alcaligenaceae_Gn_Bordetella_Sp_Uncl_14888	0.2	0.02	49.94	0.03	4.66
Proteobacteria_Cl_Alphaproteobacteria_Or_Rhizobiales_Fm_Hyphomicrobiaceae_Gn_Uncl_Sp_Uncl_59029	0.2	0.02	49.54	0.03	3.85
Actinobacteria_Cl_Actinobacteria_Or_Actinomycetales_Fm_Corynebacteriaceae_Gn_Corynebacterium_Sp_Uncl_34708	0.21	0.03	49.51	0.03	1.54
Firmicutes_Cl_Bacilli_Or_Bacillales_Fm_Bacillaceae_Gn_Bacillus_Sp_Uncl_48727	0.2	0.03	49.02	0.03	2.55
Proteobacteria_Cl_Alphaproteobacteria_Or_Rhizobiales_Fm_Hyphomicrobiaceae_Gn_Pedomicrobium_Sp_Uncl_59555	0.21	0.03	47.63	0.03	1.73
Actinobacteria_Cl_Actinobacteria_Or_Actinomycetales_Fm_Corynebacteriaceae_Gn_Corynebacterium_Sp_Uncl_33873	0.2	0.02	47.63	0.03	4.13
Proteobacteria_Cl_Gammaproteobacteria_Or_Chromatiales_Fm_Sinobacteraceae_Gn_Uncl_Sp_Uncl_2379	0.2	0.02	46.7	0.03	2.92
Firmicutes_Cl_Bacilli_Or_Bacillales_Fm_Bacillaceae_Gn_Geobacillus_Sp_Uncl_47040	0.23	0.03	44.6	0.03	0.58
Proteobacteria_Cl_Gammaproteobacteria_Or_Chromatiales_Fm_Chromatiaceae_Gn_Uncl_Sp_Uncl_1551	0.21	0.03	44.22	0.03	2.08
Proteobacteria_Cl_Gammaproteobacteria_Or_Legionellales_Fm_Coxiellaceae_Gn_Uncl_Sp_Uncl_2409	0.2	0.02	44.22	0.03	3.92
Planctomycetes_Cl_Planctomycea_Or_Planctomycetales_Fm_Planctomycetaceae_Gn_Uncl_Sp_Uncl_57143	0.25	0.03	43.44	0.03	0.1
Bacteroidetes_Cl_Sphingobacteria_Or_Sphingobacteriales_Fm_Rhodothermaceae_Gn_Uncl_Sp_Uncl_56900	0.21	0.03	42.32	0.03	1.32
Firmicutes_Cl_Bacilli_Or_Bacillales_Fm_Bacillaceae_Gn_Geobacillus_Sp_Uncl_47044	0.2	0.03	41.94	0.03	2.47
Actinobacteria_Cl_Actinobacteria_Or_MC47_Fm_Uncl_Gn_sfA_Sp_Uncl_42275	0.23	0.03	40.22	0.03	0.46
Proteobacteria_Cl_Gammaproteobacteria_Or_Xanthomonadales_Fm_Xanthomonadaceae_Gn_Dyella_Sp_Uncl_17015	0.22	0.03	38.08	0.03	1.18
Actinobacteria_Cl_Actinobacteria_Or_Actinomycetales_Fm_Thermomonosporaceae_Gn_Actinomadura_Sp_Uncl_41194	0.19	0.02	37.99	0.03	4.58
Actinobacteria_Cl_Actinobacteria_Or_Actinomycetales_Fm_Corynebacteriaceae_Gn_Corynebacterium_Sp_Uncl_33502	0.23	0.03	37.77	0.03	0.4
Planctomycetes_Cl_Planctomycea_Or_Gemmatales_Fm_Isosphaeraceae_Gn_Uncl_Sp_Uncl_57616	0.21	0.03	36.93	0.03	1.65
Proteobacteria_Cl_Alphaproteobacteria_Or_Rhizobiales_Fm_Phyllobacteriaceae_Gn_Uncl_Sp_Uncl_62538	0.2	0.02	36.37	0.03	3.67
Bacteroidetes_Cl_Bacteroidia_Or_Bacteroidales_Fm_Prevotellaceae_Gn_Prevotella_Sp_Uncl_66978	0.21	0.03	35.34	0.03	2.21
Proteobacteria_Cl_Gammaproteobacteria_Or_Chromatiales_Fm_Sinobacteraceae_Gn_Uncl_Sp_Uncl_16792	0.2	0.03	34.83	0.03	2.71
Planctomycetes_Cl_Planctomycea_Or_Planctomycetales_Fm_Planctomycetaceae_Gn_Planctomyces_Sp_Uncl_57357	0.24	0.03	33.88	0.03	0.31
Actinobacteria_Cl_Actinobacteria_Or_Actinomycetales_Fm_Corynebacteriaceae_Gn_Corynebacterium_Sp_Uncl_28641	0.21	0.03	33.65	0.03	2.37
Planctomycetes_Cl_Planctomycea_Or_Planctomycetales_Fm_Planctomycetaceae_Gn_Planctomyces_Sp_Uncl_56651	0.2	0.02	33.65	0.03	4.08
Proteobacteria_Cl_Alphaproteobacteria_Or_Rhizobiales_Fm_Hyphomicrobiaceae_Gn_Devosia_Sp_Uncl_61256	0.23	0.03	33.42	0.03	0.55
Planctomycetes_Cl_Planctomycea_Or_Gemmatales_Fm_Isosphaeraceae_Gn_Uncl_Sp_Uncl_57019	0.21	0.03	32.75	0.03	1.37
Actinobacteria_Cl_Actinobacteria_Or_Acidimicrobiales_Fm_Acidimicrobiaceae_Gn_Uncl_Sp_Uncl_42818	0.22	0.03	32.54	0.03	1.01
Firmicutes_Cl_Bacilli_Or_Bacillales_Fm_Paenibacillaceae_Gn_Paenibacillus_Sp_Uncl_50911	0.21	0.03	31.89	0.03	2.05
Firmicutes_Cl_Bacilli_Or_Bacillales_Fm_Bacillaceae_Gn_Bacillus_Sp_Bacillus badius_42987	0.21	0.03	31.89	0.03	2.53
Proteobacteria_Cl_Betaproteobacteria_Or_Burkholderiales_Fm_Comamonadaceae_Gn_Diaphorobacter_Sp_Uncl_9938	0.2	0.02	31.1	0.03	3.44
Firmicutes_Cl_Bacilli_Or_Bacillales_Fm_Planococcaceae_Gn_Uncl_Sp_Uncl_43605	0.2	0.02	31.01	0.03	4.05
Firmicutes_Cl_Bacilli_Or_Bacillales_Fm_Alicyclobacillaceae_Gn_Alicyclobacillus_Sp_Uncl_49737	0.21	0.03	30.71	0.03	1.83
Actinobacteria_Cl_Actinobacteria_Or_Actinomycetales_Fm_Cellulomonadaceae_Gn_Uncl_Sp_Uncl_41198	0.2	0.02	30.51	0.03	4.46
Firmicutes_Cl_Bacilli_Or_Bacillales_Fm_Bacillaceae_Gn_Uncl_Sp_Uncl_47170	0.2	0.02	29.78	0.03	3.2
Planctomycetes_Cl_Planctomycea_Or_Gemmatales_Fm_Isosphaeraceae_Gn_Isosphaera_Sp_Uncl_57308	0.22	0.03	28.89	0.03	0.84
Firmicutes_Cl_Bacilli_Or_Bacillales_Fm_Bacillaceae_Gn_Bacillus_Sp_Uncl_43550	0.21	0.03	27.91	0.03	1.67
Actinobacteria_Cl_Actinobacteria_Or_Actinomycetales_Fm_Corynebacteriaceae_Gn_Corynebacterium_Sp_Uncl_30996	0.21	0.03	27.6	0.03	1.56
Actinobacteria_Cl_Actinobacteria_Or_Actinomycetales_Fm_Corynebacteriaceae_Gn_Corynebacterium_Sp_Uncl_34389	0.22	0.03	27.44	0.03	1.1
Bacteroidetes_Cl_Flavobacteria_Or_Flavobacteriales_Fm_Flavobacteriaceae_Gn_Uncl_Sp_Uncl_66297	0.21	0.03	27.44	0.03	2.81
Actinobacteria_Cl_Actinobacteria_Or_Actinomycetales_Fm_Corynebacteriaceae_Gn_Corynebacterium_Sp_Uncl_36091	0.2	0.02	26.13	0.03	3.1
Proteobacteria_Cl_Betaproteobacteria_Or_Burkholderiales_Fm_Comamonadaceae_Gn_Diaphorobacter_Sp_Uncl_9376	0.22	0.03	25.72	0.03	1.75
Firmicutes_Cl_Bacilli_Or_Bacillales_Fm_Bacillaceae_Gn_Bacillus_Sp_Uncl_48112	0.21	0.03	25.71	0.03	2.45
Actinobacteria_Cl_Actinobacteria_Or_Actinomycetales_Fm_Cellulomonadaceae_Gn_Uncl_Sp_Uncl_40335	0.2	0.02	24.55	0.03	4.43
Firmicutes_Cl_Bacilli_Or_Bacillales_Fm_Bacillaceae_Gn_Bacillus_Sp_Uncl_49710	0.22	0.03	23.48	0.03	0.95
Firmicutes_Cl_Clostridia_Or_Clostridiales_Fm_Veillonellaceae_Gn_Desulfosporomusa_Sp_Uncl_50137	0.2	0.02	21.62	0.03	3.9
TM7_Cl_TM7-3_Or_EW055_Fm_Uncl_Gn_sfA_Sp_Uncl_77069	0.21	0.03	21.33	0.03	2.84
Proteobacteria_Cl_Alphaproteobacteria_Or_Rhizobiales_Fm_Hyphomicrobiaceae_Gn_Devosia_Sp_Uncl_60472	0.25	0.03	20.35	0.03	0.07
Actinobacteria_Cl_Actinobacteria_Or_Actinomycetales_Fm_Corynebacteriaceae_Gn_Uncl_Sp_Uncl_38291	0.2	0.03	18.63	0.03	2.76
Groups BUCKET & THERMOPHILIC
Average dissimilarity = 19.00
	Group BUCKET	Group THERMOPHILIC
Taxa	Av.Abund	Av.Abund	Av.Diss	Diss/SD	Contrib%	Cum.%	Difference
Greater Avg. Abundance in BUCKET
Firmicutes_Cl_Clostridia_Or_Clostridiales_Fm_Ruminococcaceae_Gn_Faecalibacterium_Sp_Uncl_26525	0.11	0.03	0.01	3.4	0.03	3.47	0.08
Bacteroidetes_Cl_Bacteroidia_Or_Bacteroidales_Fm_Porphyromonadaceae_Gn_Parabacteroides_Sp_Parabacteroides distasonis_69646	0.1	0.02	0.01	2.67	0.03	3.63	0.08
Firmicutes_Cl_Clostridia_Or_Clostridiales_Fm_Ruminococcaceae_Gn_Faecalibacterium_Sp_Uncl_25829	0.1	0.03	0	2.43	0.03	4.72	0.07
Firmicutes_Cl_Clostridia_Or_Clostridiales_Fm_Lachnospiraceae_Gn_Blautia_Sp_Uncl_21489	0.13	0.05	0.01	2.39	0.03	4.17	0.08
Firmicutes_Cl_Clostridia_Or_Clostridiales_Fm_Lachnospiraceae_Gn_Blautia_Sp_Ruminococcus obeum_21016	0.14	0.06	0	2.33	0.03	4.54	0.08
Firmicutes_Cl_Clostridia_Or_Clostridiales_Fm_Ruminococcaceae_Gn_Faecalibacterium_Sp_Uncl_25395	0.12	0.04	0	2.3	0.03	5	0.08
Firmicutes_Cl_Clostridia_Or_Clostridiales_Fm_Lachnospiraceae_Gn_Blautia_Sp_Uncl_21605	0.13	0.05	0.01	2.29	0.03	3.55	0.08
Firmicutes_Cl_Clostridia_Or_Clostridiales_Fm_Ruminococcaceae_Gn_Faecalibacterium_Sp_Uncl_25811	0.12	0.04	0.01	2.28	0.03	4.04	0.08
Firmicutes_Cl_Clostridia_Or_Clostridiales_Fm_Lachnospiraceae_Gn_Blautia_Sp_Ruminococcus obeum_21194	0.13	0.04	0.01	2.27	0.03	2.74	0.09
Firmicutes_Cl_Clostridia_Or_Clostridiales_Fm_Lachnospiraceae_Gn_Blautia_Sp_Ruminococcus obeum_21411	0.14	0.05	0.01	2.26	0.03	3.72	0.09
Firmicutes_Cl_Clostridia_Or_Clostridiales_Fm_Lachnospiraceae_Gn_Coprococcus_Sp_Uncl_19641	0.13	0.05	0	2.25	0.03	4.46	0.08
Firmicutes_Cl_Clostridia_Or_Clostridiales_Fm_Lachnospiraceae_Gn_Blautia_Sp_Ruminococcus obeum_21316	0.14	0.05	0.01	2.24	0.03	3.36	0.09
Firmicutes_Cl_Clostridia_Or_Clostridiales_Fm_Ruminococcaceae_Gn_Faecalibacterium_Sp_Uncl_24883	0.12	0.04	0	2.2	0.03	4.88	0.08
Firmicutes_Cl_Clostridia_Or_Clostridiales_Fm_Lachnospiraceae_Gn_Blautia_Sp_Ruminococcus obeum_20799	0.15	0.06	0.01	2.17	0.03	2.3	0.09
Firmicutes_Cl_Clostridia_Or_Clostridiales_Fm_Lachnospiraceae_Gn_Coprococcus_Sp_Uncl_20176	0.13	0.05	0.01	2.17	0.03	3.9	0.08
Firmicutes_Cl_Clostridia_Or_Clostridiales_Fm_Lachnospiraceae_Gn_Coprococcus_Sp_Uncl_20299	0.13	0.05	0.01	2.17	0.03	3.96	0.08
Firmicutes_Cl_Clostridia_Or_Clostridiales_Fm_Lachnospiraceae_Gn_Coprococcus_Sp_Uncl_20491	0.13	0.05	0.01	2.16	0.03	3.93	0.08
Firmicutes_Cl_Clostridia_Or_Clostridiales_Fm_Lachnospiraceae_Gn_Uncl_Sp_Uncl_21391	0.14	0.06	0.01	2.12	0.03	2.63	0.08
Firmicutes_Cl_Clostridia_Or_Clostridiales_Fm_Lachnospiraceae_Gn_Blautia_Sp_Ruminococcus obeum_21554	0.14	0.06	0.01	2.11	0.03	4.25	0.08
Firmicutes_Cl_Clostridia_Or_Clostridiales_Fm_Ruminococcaceae_Gn_Uncl_Sp_Uncl_22360	0.12	0.04	0.01	2.1	0.03	3.31	0.08
Firmicutes_Cl_Clostridia_Or_Clostridiales_Fm_Lachnospiraceae_Gn_Uncl_Sp_Uncl_21279	0.13	0.05	0.01	2.05	0.03	3.88	0.08
Firmicutes_Cl_Clostridia_Or_Clostridiales_Fm_Lachnospiraceae_Gn_Blautia_Sp_Uncl_18315	0.14	0.06	0	2.04	0.03	4.56	0.08
Firmicutes_Cl_Clostridia_Or_Clostridiales_Fm_Lachnospiraceae_Gn_Coprococcus_Sp_Uncl_20078	0.14	0.06	0	2.03	0.03	4.51	0.08
Firmicutes_Cl_Clostridia_Or_Clostridiales_Fm_Lachnospiraceae_Gn_Uncl_Sp_Uncl_18970	0.13	0.06	0.01	1.96	0.03	3.5	0.07
Firmicutes_Cl_Clostridia_Or_Clostridiales_Fm_Lachnospiraceae_Gn_Roseburia_Sp_Eubacterium rectale_17788	0.14	0.06	0.01	1.87	0.03	3.25	0.08
Bacteroidetes_Cl_Bacteroidia_Or_Bacteroidales_Fm_Prevotellaceae_Gn_Prevotella_Sp_Uncl_67526	0.12	0.04	0	1.86	0.03	4.95	0.08
Firmicutes_Cl_Clostridia_Or_Clostridiales_Fm_Ruminococcaceae_Gn_Faecalibacterium_Sp_Uncl_24691	0.14	0.07	0	1.82	0.03	4.49	0.07
Firmicutes_Cl_Clostridia_Or_Clostridiales_Fm_Ruminococcaceae_Gn_Faecalibacterium_Sp_Uncl_26167	0.15	0.08	0	1.81	0.03	4.64	0.07
Firmicutes_Cl_Clostridia_Or_Clostridiales_Fm_Ruminococcaceae_Gn_Faecalibacterium_Sp_Uncl_26175	0.14	0.06	0	1.76	0.03	4.9	0.08
Firmicutes_Cl_Clostridia_Or_Clostridiales_Fm_Ruminococcaceae_Gn_Faecalibacterium_Sp_Uncl_26321	0.15	0.08	0.01	1.76	0.03	3.23	0.07
Bacteroidetes_Cl_Bacteroidia_Or_Bacteroidales_Fm_RikenellaceaeII_Gn_Uncl_Sp_Uncl_69246	0.12	0.05	0.01	1.76	0.03	4.14	0.07
Firmicutes_Cl_Clostridia_Or_Clostridiales_Fm_Catabacteriaceae_Gn_Uncl_Sp_Uncl_69411	0.12	0.05	0	1.74	0.03	4.35	0.07
Firmicutes_Cl_Clostridia_Or_Clostridiales_Fm_Ruminococcaceae_Gn_Faecalibacterium_Sp_Uncl_26377	0.17	0.09	0.01	1.69	0.03	2.69	0.08
Firmicutes_Cl_Clostridia_Or_Clostridiales_Fm_Ruminococcaceae_Gn_Faecalibacterium_Sp_Uncl_26018	0.14	0.07	0	1.67	0.03	4.8	0.07
Firmicutes_Cl_Clostridia_Or_Clostridiales_Fm_Ruminococcaceae_Gn_Faecalibacterium_Sp_Faecalibacterium prausnitzii_24932	0.15	0.08	0	1.66	0.03	4.67	0.07
Firmicutes_Cl_Clostridia_Or_Clostridiales_Fm_Ruminococcaceae_Gn_Faecalibacterium_Sp_Faecalibacterium prausnitzii_25352	0.16	0.08	0.01	1.62	0.03	3.74	0.08
Firmicutes_Cl_Clostridia_Or_Clostridiales_Fm_Ruminococcaceae_Gn_Faecalibacterium_Sp_Faecalibacterium prausnitzii_26613	0.17	0.1	0.01	1.57	0.03	3.82	0.07
Greater Avg. Abundance in THERMOPHILIC
Firmicutes_Cl_Clostridia_Or_OPB54_Fm_Uncl_Gn_sfA_Sp_Uncl_58669	0.08	0.18	0.01	2.4	0.03	1.93	-0.1
Actinobacteria_Cl_Actinobacteria_Or_Uncl_Fm_Uncl_Gn_sfF_Sp_Uncl_58484	0.11	0.21	0.01	2.35	0.03	1.28	-0.1
Firmicutes_Cl_Clostridia_Or_Clostridiales_Fm_Peptococcaceae_Gn_Desulfotomaculum_Sp_Uncl_48212	0.11	0.19	0.01	2.34	0.03	3.53	-0.08
Firmicutes_Cl_Clostridia_Or_BSA2B-08_Fm_Uncl_Gn_sfB_Sp_Uncl_57828	0.13	0.21	0.01	2.29	0.03	2.86	-0.08
Firmicutes_Cl_Bacilli_Or_Bacillales_Fm_Bacillaceae_Gn_Bacillus_Sp_Uncl_48877	0.14	0.22	0.01	2.22	0.03	3.69	-0.08
Firmicutes_Cl_Clostridia_Or_MBA08_Fm_Uncl_Gn_sfA_Sp_Uncl_58422	0.13	0.26	0.01	2.2	0.05	0.29	-0.13
Firmicutes_Cl_Bacilli_Or_Bacillales_Fm_Bacillaceae_Gn_Geobacillus_Sp_Uncl_47405	0.11	0.2	0.01	2.19	0.03	2.24	-0.09
Actinobacteria_Cl_Actinobacteria_Or_Actinomycetales_Fm_Microbacteriaceae_Gn_Agromyces_Sp_Uncl_38524	0.12	0.2	0.01	2.17	0.03	4.09	-0.08
Firmicutes_Cl_Bacilli_Or_Bacillales_Fm_Bacillaceae_Gn_Bacillus_Sp_Bacillus badius_42987	0.12	0.2	0.01	2.16	0.03	3.8	-0.08
Firmicutes_Cl_Bacilli_Or_Bacillales_Fm_Bacillaceae_Gn_Geobacillus_Sp_Uncl_46510	0.09	0.19	0.01	2.16	0.03	1.42	-0.1
Firmicutes_Cl_Bacilli_Or_Bacillales_Fm_Bacillaceae_Gn_Geobacillus_Sp_Uncl_46615	0.1	0.21	0.01	2.16	0.04	0.83	-0.11
Firmicutes_Cl_Bacilli_Or_Bacillales_Fm_Uncl_Gn_sfB_Sp_Uncl_48342	0.13	0.21	0.01	2.14	0.03	3.66	-0.08
Firmicutes_Cl_Bacilli_Or_Bacillales_Fm_Bacillaceae_Gn_Geobacillus_Sp_Uncl_47598	0.1	0.2	0.01	2.14	0.03	1.01	-0.1
Firmicutes_Cl_Clostridia_Or_Clostridiales_Fm_Clostridiales Family XI. Incertae Sedis_Gn_Uncl_Sp_Uncl_69280	0.13	0.23	0.01	2.14	0.03	1.21	-0.1
Firmicutes_Cl_Clostridia_Or_Clostridiales_Fm_Peptococcaceae_Gn_Desulfotomaculum_Sp_Uncl_48382	0.12	0.2	0.01	2.13	0.03	3.06	-0.08
Firmicutes_Cl_Bacilli_Or_Bacillales_Fm_Bacillaceae_Gn_Bacillus_Sp_Uncl_49710	0.13	0.23	0.01	2.1	0.03	1.45	-0.1
Firmicutes_Cl_Bacilli_Or_Bacillales_Fm_Uncl_Gn_sfA_Sp_Uncl_43395	0.1	0.19	0.01	2.04	0.03	1.84	-0.09
Firmicutes_Cl_Clostridia_Or_Clostridiales_Fm_Symbiobacteriaceae_Gn_Symbiobacterium_Sp_Uncl_49267	0.11	0.21	0.01	2	0.03	1.32	-0.1
Firmicutes_Cl_Bacilli_Or_Bacillales_Fm_Paenibacillaceae_Gn_Paenibacillus_Sp_Uncl_50518	0.1	0.18	0.01	1.99	0.03	4.06	-0.08
Firmicutes_Cl_Clostridia_Or_1B07_Fm_Uncl_Gn_sfB_Sp_Uncl_58463	0.1	0.18	0.01	1.98	0.03	4.22	-0.08
Firmicutes_Cl_Bacilli_Or_Bacillales_Fm_Uncl_Gn_sfA_Sp_Uncl_43680	0.11	0.2	0.01	1.98	0.03	2.83	-0.09
Firmicutes_Cl_Bacilli_Or_Bacillales_Fm_Bacillaceae_Gn_Bacillus_Sp_Uncl_48153	0.09	0.17	0.01	1.95	0.03	3.44	-0.08
Firmicutes_Cl_Clostridia_Or_Clostridiales_Fm_Clostridiales Family XI. Incertae Sedis_Gn_Uncl_Sp_Uncl_69336	0.15	0.24	0.01	1.95	0.03	3.17	-0.09
Firmicutes_Cl_Clostridia_Or_Clostridiales_Fm_Clostridiales Family XI. Incertae Sedis_Gn_Uncl_Sp_Uncl_69236	0.1	0.21	0.01	1.93	0.04	0.65	-0.11
Firmicutes_Cl_Bacilli_Or_Bacillales_Fm_Bacillaceae_Gn_Geobacillus_Sp_Uncl_46148	0.09	0.18	0.01	1.92	0.03	2.06	-0.09
Actinobacteria_Cl_Actinobacteria_Or_Actinomycetales_Fm_Corynebacteriaceae_Gn_Corynebacterium_Sp_Uncl_34464	0.15	0.24	0.01	1.92	0.03	2.97	-0.09
Firmicutes_Cl_Bacilli_Or_Bacillales_Fm_Bacillaceae_Gn_Geobacillus_Sp_Uncl_47044	0.1	0.24	0.01	1.9	0.05	0.2	-0.14
Firmicutes_Cl_Bacilli_Or_Bacillales_Fm_Paenibacillaceae_Gn_Paenibacillus_Sp_Uncl_50383	0.09	0.19	0.01	1.89	0.03	1.61	-0.1
Firmicutes_Cl_Bacilli_Or_Bacillales_Fm_Bacillaceae_Gn_Geobacillus_Sp_Uncl_47064	0.07	0.19	0.01	1.88	0.04	0.38	-0.12
Proteobacteria_Cl_Betaproteobacteria_Or_Burkholderiales_Fm_Aquabacteriaceae_Gn_Aquabacterium_Sp_Uncl_12094	0.14	0.26	0.01	1.88	0.04	0.5	-0.12
Proteobacteria_Cl_Betaproteobacteria_Or_Burkholderiales_Fm_Comamonadaceae_Gn_Diaphorobacter_Sp_Uncl_9376	0.12	0.2	0.01	1.87	0.03	3.42	-0.08
Firmicutes_Cl_Bacilli_Or_Bacillales_Fm_Bacillaceae_Gn_Bacillus_Sp_Uncl_49888	0.09	0.16	0	1.85	0.03	4.43	-0.07
Firmicutes_Cl_Bacilli_Or_Lactobacillales_Fm_Streptococcaceae_Gn_Streptococcus_Sp_Streptococcus mutans_45862	0.13	0.21	0	1.85	0.03	4.59	-0.08
Firmicutes_Cl_Bacilli_Or_Bacillales_Fm_Bacillaceae_Gn_Uncl_Sp_Uncl_49403	0.1	0.19	0.01	1.85	0.03	2.42	-0.09
Actinobacteria_Cl_Actinobacteria_Or_Actinomycetales_Fm_Corynebacteriaceae_Gn_Corynebacterium_Sp_Uncl_35254	0.14	0.23	0.01	1.85	0.03	3.11	-0.09
Firmicutes_Cl_Bacilli_Or_Bacillales_Fm_Bacillaceae_Gn_Geobacillus_Sp_Uncl_46893	0.11	0.2	0.01	1.85	0.03	2.39	-0.09
Firmicutes_Cl_Bacilli_Or_Bacillales_Fm_Planococcaceae_Gn_Ureibacillus_Sp_Ureibacillus thermosphaericus_42820	0.1	0.18	0	1.84	0.03	4.69	-0.08
Firmicutes_Cl_Bacilli_Or_Bacillales_Fm_Bacillaceae_Gn_Geobacillus_Sp_Uncl_47628	0.12	0.21	0.01	1.84	0.03	2.94	-0.09
Firmicutes_Cl_Clostridia_Or_Halanaerobiales_Fm_Halanaerobiaceae_Gn_Uncl_Sp_Uncl_52092	0.12	0.2	0	1.83	0.03	4.41	-0.08
Firmicutes_Cl_Bacilli_Or_Bacillales_Fm_Bacillaceae_Gn_Bacillus_Sp_Uncl_49327	0.13	0.22	0.01	1.83	0.03	2.36	-0.09
Firmicutes_Cl_Bacilli_Or_Bacillales_Fm_Bacillaceae_Gn_Bacillus_Sp_Bacillus badius_43781	0.1	0.19	0.01	1.83	0.03	2.77	-0.09
Firmicutes_Cl_Bacilli_Or_Bacillales_Fm_Bacillaceae_Gn_Geobacillus_Sp_Uncl_46330	0.13	0.24	0.01	1.83	0.04	0.69	-0.11
Firmicutes_Cl_Bacilli_Or_Bacillales_Fm_Staphylococcaceae_Gn_Staphylococcus_Sp_Staphylococcus epidermidis_46244	0.15	0.24	0.01	1.82	0.03	1.87	-0.09
Firmicutes_Cl_Bacilli_Or_Bacillales_Fm_Staphylococcaceae_Gn_Staphylococcus_Sp_Staphylococcus epidermidis_46886	0.13	0.22	0.01	1.82	0.03	3.14	-0.09
Firmicutes_Cl_Bacilli_Or_Bacillales_Fm_Bacillaceae_Gn_Geobacillus_Sp_Uncl_46868	0.12	0.24	0.01	1.81	0.04	0.46	-0.12
Firmicutes_Cl_Bacilli_Or_Bacillales_Fm_Bacillaceae_Gn_Lentibacillus_Sp_Uncl_46631	0.12	0.22	0.01	1.8	0.03	1.68	-0.1
Firmicutes_Cl_Bacilli_Or_Bacillales_Fm_Bacillaceae_Gn_Geobacillus_Sp_Uncl_47710	0.09	0.2	0.01	1.8	0.04	0.61	-0.11
Firmicutes_Cl_Bacilli_Or_Bacillales_Fm_Bacillaceae_Gn_Bacillus_Sp_Uncl_46919	0.09	0.18	0.01	1.78	0.03	2.45	-0.09
Firmicutes_Cl_Bacilli_Or_Bacillales_Fm_Bacillaceae_Gn_Geobacillus_Sp_Uncl_47197	0.11	0.2	0.01	1.78	0.03	1.78	-0.09
Firmicutes_Cl_Clostridia_Or_Clostridiales_Fm_Peptococcaceae_Gn_Desulfotomaculum_Sp_Uncl_48912	0.1	0.18	0.01	1.77	0.03	3.85	-0.08
Actinobacteria_Cl_Actinobacteria_Or_Actinomycetales_Fm_Corynebacteriaceae_Gn_Corynebacterium_Sp_Uncl_35512	0.15	0.24	0.01	1.77	0.03	2.57	-0.09
Firmicutes_Cl_Bacilli_Or_Bacillales_Fm_Bacillaceae_Gn_Bacillus_Sp_Uncl_48528	0.12	0.2	0	1.76	0.03	4.33	-0.08
Firmicutes_Cl_Bacilli_Or_Bacillales_Fm_Bacillaceae_Gn_Geobacillus_Sp_Uncl_47824	0.13	0.22	0.01	1.76	0.03	2	-0.09
Firmicutes_Cl_Clostridia_Or_Clostridiales_Fm_Catabacteriaceae_Gn_Uncl_Sp_Uncl_70175	0.13	0.22	0.01	1.76	0.03	2.03	-0.09
Gemmatimonadetes_Cl_Gemmatimonadetes_Or_Uncl_Fm_Uncl_Gn_sfM_Sp_Uncl_57982	0.15	0.24	0.01	1.75	0.03	1.65	-0.09
Firmicutes_Cl_Bacilli_Or_Bacillales_Fm_Bacillaceae_Gn_Bacillus_Sp_Uncl_48966	0.12	0.22	0.01	1.75	0.03	1.9	-0.1
Firmicutes_Cl_Bacilli_Or_Bacillales_Fm_Bacillaceae_Gn_Geobacillus_Sp_Uncl_47040	0.15	0.29	0.01	1.75	0.05	0.16	-0.14
Firmicutes_Cl_Bacilli_Or_Bacillales_Fm_Bacillaceae_Gn_Geobacillus_Sp_Uncl_46075	0.13	0.22	0.01	1.74	0.03	2.8	-0.09
Firmicutes_Cl_Bacilli_Or_Bacillales_Fm_Bacillaceae_Gn_Bacillus_Sp_Uncl_46643	0.08	0.17	0.01	1.74	0.03	3.2	-0.09
Firmicutes_Cl_Bacilli_Or_Bacillales_Fm_Bacillaceae_Gn_Geobacillus_Sp_Uncl_46301	0.14	0.21	0.01	1.73	0.03	4.3	-0.07
Firmicutes_Cl_Bacilli_Or_Bacillales_Fm_Bacillaceae_Gn_Bacillus_Sp_Uncl_43022	0.09	0.18	0.01	1.73	0.03	2.18	-0.09
Actinobacteria_Cl_Actinobacteria_Or_Actinomycetales_Fm_Corynebacteriaceae_Gn_Corynebacterium_Sp_Uncl_29693	0.16	0.25	0.01	1.73	0.03	2.6	-0.09
Firmicutes_Cl_Bacilli_Or_Bacillales_Fm_Planococcaceae_Gn_Sporosarcina_Sp_Uncl_43798	0.13	0.21	0	1.72	0.03	4.82	-0.08
Firmicutes_Cl_Bacilli_Or_Lactobacillales_Fm_Streptococcaceae_Gn_Streptococcus_Sp_Streptococcus mutans_44413	0.16	0.25	0.01	1.72	0.03	1.74	-0.09
Firmicutes_Cl_Bacilli_Or_Bacillales_Fm_Alicyclobacillaceae_Gn_Alicyclobacillus_Sp_Uncl_49737	0.15	0.24	0.01	1.72	0.03	2.72	-0.09
Firmicutes_Cl_Bacilli_Or_Bacillales_Fm_Bacillaceae_Gn_Geobacillus_Sp_Uncl_47134	0.13	0.23	0.01	1.72	0.03	1.35	-0.1
Actinobacteria_Cl_Actinobacteria_Or_Actinomycetales_Fm_Corynebacteriaceae_Gn_Corynebacterium_Sp_Uncl_31464	0.17	0.27	0.01	1.72	0.03	1.58	-0.1
Firmicutes_Cl_Bacilli_Or_Bacillales_Fm_Bacillaceae_Gn_Geobacillus_Sp_Uncl_45931	0.08	0.19	0.01	1.72	0.04	0.54	-0.11
Firmicutes_Cl_Bacilli_Or_Bacillales_Fm_Planococcaceae_Gn_Ureibacillus_Sp_Uncl_43820	0.11	0.21	0.01	1.71	0.04	0.87	-0.1
Firmicutes_Cl_Bacilli_Or_Bacillales_Fm_Bacillaceae_Gn_Geobacillus_Sp_Uncl_47255	0.1	0.21	0.01	1.71	0.04	0.94	-0.11
Firmicutes_Cl_Bacilli_Or_Bacillales_Fm_Bacillaceae_Gn_Geobacillus_Sp_Uncl_47810	0.09	0.2	0.01	1.71	0.04	0.72	-0.11
Firmicutes_Cl_Bacilli_Or_Bacillales_Fm_Bacillaceae_Gn_Geobacillus_Sp_Uncl_47434	0.1	0.24	0.01	1.71	0.05	0.25	-0.14
Actinobacteria_Cl_Actinobacteria_Or_Actinomycetales_Fm_Corynebacteriaceae_Gn_Corynebacterium_Sp_Uncl_28691	0.17	0.25	0.01	1.7	0.03	3.39	-0.08
Actinobacteria_Cl_Actinobacteria_Or_Actinomycetales_Fm_Corynebacteriaceae_Gn_Corynebacterium_Sp_Uncl_31163	0.15	0.23	0.01	1.7	0.03	3.34	-0.08
Firmicutes_Cl_Bacilli_Or_Bacillales_Fm_Bacillaceae_Gn_Bacillus_Sp_Bacillus amyloliquefaciens_49542	0.14	0.23	0.01	1.7	0.03	2.48	-0.09
Firmicutes_Cl_Bacilli_Or_Bacillales_Fm_Bacillaceae_Gn_Bacillus_Sp_Bacillus pseudofirmus_48744	0.12	0.22	0.01	1.7	0.03	1.38	-0.1
Firmicutes_Cl_Bacilli_Or_Bacillales_Fm_Bacillaceae_Gn_Uncl_Sp_Uncl_47170	0.1	0.27	0.01	1.7	0.06	0.06	-0.17
Actinobacteria_Cl_Actinobacteria_Or_Actinomycetales_Fm_Corynebacteriaceae_Gn_Corynebacterium_Sp_Uncl_35066	0.16	0.23	0	1.69	0.03	4.98	-0.07
Actinobacteria_Cl_Actinobacteria_Or_Actinomycetales_Fm_Corynebacteriaceae_Gn_Corynebacterium_Sp_Uncl_33671	0.16	0.24	0.01	1.69	0.03	4.01	-0.08
Actinobacteria_Cl_Actinobacteria_Or_Actinomycetales_Fm_Corynebacteriaceae_Gn_Corynebacterium_Sp_Uncl_30536	0.16	0.24	0	1.69	0.03	4.38	-0.08
Firmicutes_Cl_Bacilli_Or_Bacillales_Fm_Staphylococcaceae_Gn_Staphylococcus_Sp_Uncl_46420	0.18	0.26	0.01	1.69	0.03	2.92	-0.08
Firmicutes_Cl_Bacilli_Or_Bacillales_Fm_Bacillaceae_Gn_Bacillus_Sp_Uncl_46268	0.09	0.17	0.01	1.69	0.03	3.98	-0.08
Actinobacteria_Cl_Actinobacteria_Or_Actinomycetales_Fm_Corynebacteriaceae_Gn_Corynebacterium_Sp_Uncl_35045	0.14	0.23	0.01	1.69	0.03	2.33	-0.09
Actinobacteria_Cl_Actinobacteria_Or_Actinomycetales_Fm_Corynebacteriaceae_Gn_Corynebacterium_Sp_Uncl_33873	0.15	0.24	0.01	1.69	0.03	2.66	-0.09
Firmicutes_Cl_Bacilli_Or_Bacillales_Fm_Bacillaceae_Gn_Oceanobacillus_Sp_Uncl_47147	0.09	0.19	0.01	1.69	0.03	1.08	-0.1
Actinobacteria_Cl_Actinobacteria_Or_Actinomycetales_Fm_Nocardiopsaceae_Gn_Streptomonospora_Sp_Uncl_41497	0.06	0.14	0.01	1.68	0.03	4.12	-0.08
Firmicutes_Cl_Bacilli_Or_Bacillales_Fm_Bacillaceae_Gn_Bacillus_Sp_Uncl_48246	0.15	0.24	0.01	1.68	0.03	3.09	-0.09
Actinobacteria_Cl_Actinobacteria_Or_Actinomycetales_Fm_Pseudonocardiaceae_Gn_Pseudonocardia_Sp_Uncl_38030	0.06	0.13	0	1.67	0.03	4.93	-0.07
Actinobacteria_Cl_Actinobacteria_Or_Actinomycetales_Fm_Cellulomonadaceae_Gn_Uncl_Sp_Uncl_41198	0.06	0.14	0.01	1.67	0.03	3.28	-0.08
Firmicutes_Cl_Bacilli_Or_Bacillales_Fm_Bacillaceae_Gn_Uncl_Sp_Uncl_49045	0.08	0.18	0.01	1.67	0.03	1.52	-0.1
Firmicutes_Cl_Bacilli_Or_Bacillales_Fm_Paenibacillaceae_Gn_Paenibacillus_Sp_Uncl_50857	0.11	0.19	0.01	1.66	0.03	4.2	-0.08
Actinobacteria_Cl_Actinobacteria_Or_Actinomycetales_Fm_Corynebacteriaceae_Gn_Corynebacterium_Sp_Uncl_34161	0.17	0.26	0.01	1.66	0.03	1.97	-0.09
Firmicutes_Cl_Bacilli_Or_Bacillales_Fm_Bacillaceae_Gn_Uncl_Sp_Uncl_48070	0.11	0.21	0.01	1.66	0.03	1.81	-0.1
Proteobacteria_Cl_Betaproteobacteria_Or_Burkholderiales_Fm_Comamonadaceae_Gn_Diaphorobacter_Sp_Uncl_7732	0.12	0.2	0.01	1.65	0.03	3.61	-0.08
Chloroflexi_Cl_Anaerolineae_Or_Anaerolineales_Fm_Anaerolinaceae_Gn_A4b_Sp_Uncl_53690	0.14	0.23	0.01	1.65	0.03	3.03	-0.09
Firmicutes_Cl_Bacilli_Or_Bacillales_Fm_Bacillaceae_Gn_Bacillus_Sp_Uncl_48837	0.16	0.26	0.01	1.65	0.03	1.04	-0.1
Firmicutes_Cl_Bacilli_Or_Bacillales_Fm_Staphylococcaceae_Gn_Staphylococcus_Sp_Uncl_46522	0.14	0.23	0.01	1.64	0.03	3	-0.09
Firmicutes_Cl_Bacilli_Or_Bacillales_Fm_Bacillaceae_Gn_Bacillus_Sp_Uncl_48884	0.14	0.22	0	1.63	0.03	4.62	-0.08
Firmicutes_Cl_Bacilli_Or_Bacillales_Fm_Bacillaceae_Gn_Bacillus_Sp_Uncl_49332	0.15	0.24	0.01	1.63	0.03	2.21	-0.09
Proteobacteria_Cl_Betaproteobacteria_Or_Burkholderiales_Fm_Aquabacteriaceae_Gn_Aquabacterium_Sp_Uncl_14041	0.14	0.23	0.01	1.63	0.03	3.58	-0.09
Actinobacteria_Cl_Actinobacteria_Or_Actinomycetales_Fm_Corynebacteriaceae_Gn_Corynebacterium_Sp_Uncl_32497	0.19	0.3	0.01	1.63	0.04	0.57	-0.11
Actinobacteria_Cl_Actinobacteria_Or_Actinomycetales_Fm_Corynebacteriaceae_Gn_Corynebacterium_Sp_Uncl_33502	0.17	0.28	0.01	1.63	0.04	0.9	-0.11
Actinobacteria_Cl_Actinobacteria_Or_Actinomycetales_Fm_Corynebacteriaceae_Gn_Corynebacterium_Sp_Uncl_35719	0.17	0.27	0.01	1.61	0.03	1.48	-0.1
Proteobacteria_Cl_Betaproteobacteria_Or_Burkholderiales_Fm_Aquabacteriaceae_Gn_Aquabacterium_Sp_Uncl_11612	0.14	0.24	0.01	1.6	0.03	1.55	-0.1
Firmicutes_Cl_Bacilli_Or_Bacillales_Fm_Staphylococcaceae_Gn_Staphylococcus_Sp_Staphylococcus epidermidis_47376	0.15	0.26	0.01	1.6	0.04	0.8	-0.11
Firmicutes_Cl_Bacilli_Or_Lactobacillales_Fm_Streptococcaceae_Gn_Streptococcus_Sp_Uncl_44217	0.15	0.23	0.01	1.57	0.03	4.28	-0.08
Firmicutes_Cl_Bacilli_Or_Bacillales_Fm_Bacillaceae_Gn_Bacillus_Sp_Uncl_49745	0.16	0.26	0.01	1.57	0.03	1.15	-0.1
Actinobacteria_Cl_Actinobacteria_Or_Actinomycetales_Fm_Corynebacteriaceae_Gn_Corynebacterium_Sp_Uncl_36137	0.16	0.26	0.01	1.57	0.03	1.25	-0.1
Actinobacteria_Cl_Actinobacteria_Or_Actinomycetales_Fm_Corynebacteriaceae_Gn_Corynebacterium_Sp_Uncl_33258	0.17	0.27	0.01	1.57	0.03	2.27	-0.1
Firmicutes_Cl_Bacilli_Or_Bacillales_Fm_Thermoactinomycetaceae_Gn_Planifilum_Sp_Uncl_49350	0.1	0.22	0.01	1.57	0.04	0.42	-0.12
Firmicutes_Cl_Bacilli_Or_Lactobacillales_Fm_Enterococcaceae_Gn_Enterococcus_Sp_Uncl_42511	0.18	0.27	0.01	1.56	0.03	2.12	-0.09
Actinobacteria_Cl_Actinobacteria_Or_Actinomycetales_Fm_Corynebacteriaceae_Gn_Corynebacterium_Sp_Uncl_34708	0.17	0.27	0.01	1.56	0.03	1.11	-0.1
Firmicutes_Cl_Bacilli_Or_Lactobacillales_Fm_Streptococcaceae_Gn_Streptococcus_Sp_Uncl_44518	0.16	0.24	0	1.55	0.03	4.85	-0.08
Proteobacteria_Cl_Alphaproteobacteria_Or_Rhodospirillales_Fm_Rhodospirillaceae_Gn_Uncl_Sp_Uncl_59290	0.03	0.12	0.01	1.55	0.03	2.54	-0.09
Firmicutes_Cl_Bacilli_Or_Lactobacillales_Fm_Enterococcaceae_Gn_Enterococcus_Sp_Enterococcus faecalis_42836	0.16	0.25	0.01	1.54	0.03	2.51	-0.09
Actinobacteria_Cl_Actinobacteria_Or_Actinomycetales_Fm_Corynebacteriaceae_Gn_Corynebacterium_Sp_Uncl_34389	0.16	0.26	0.01	1.52	0.03	1.71	-0.1
Proteobacteria_Cl_Betaproteobacteria_Or_Burkholderiales_Fm_Aquabacteriaceae_Gn_Aquabacterium_Sp_Uncl_12351	0.15	0.23	0.01	1.51	0.03	3.77	-0.08
Actinobacteria_Cl_Actinobacteria_Or_Actinomycetales_Fm_Corynebacteriaceae_Gn_Corynebacterium_Sp_Uncl_30996	0.16	0.25	0.01	1.49	0.03	2.89	-0.09
Firmicutes_Cl_Bacilli_Or_Bacillales_Fm_Bacillaceae_Gn_Geobacillus_Sp_Uncl_46097	0.06	0.2	0.01	1.49	0.05	0.11	-0.14
Proteobacteria_Cl_Betaproteobacteria_Or_Burkholderiales_Fm_Aquabacteriaceae_Gn_Aquabacterium_Sp_Uncl_10606	0.13	0.21	0	1.48	0.03	4.77	-0.08
Firmicutes_Cl_Bacilli_Or_Bacillales_Fm_Thermoactinomycetaceae_Gn_Planifilum_Sp_Planifilum fulgidum_49169	0.08	0.21	0.01	1.46	0.04	0.34	-0.13
Firmicutes_Cl_Bacilli_Or_Turicibacterales_Fm_Turicibacteraceae_Gn_Turicibacter_Sp_Uncl_42642	0.12	0.19	0	1.45	0.03	4.75	-0.07
Proteobacteria_Cl_Betaproteobacteria_Or_Burkholderiales_Fm_Aquabacteriaceae_Gn_Aquabacterium_Sp_Uncl_11964	0.16	0.25	0.01	1.45	0.03	2.15	-0.09
Actinobacteria_Cl_Actinobacteria_Or_Actinomycetales_Fm_Nocardiopsaceae_Gn_Thermobifida_Sp_Thermobifida fusca_41872	0.1	0.21	0.01	1.45	0.04	0.76	-0.11
Actinobacteria_Cl_Actinobacteria_Or_Actinomycetales_Fm_Pseudonocardiaceae_Gn_Saccharomonospora_Sp_Uncl_38395	0.06	0.16	0.01	1.41	0.03	2.09	-0.1
Firmicutes_Cl_Bacilli_Or_Bacillales_Fm_Bacillaceae_Gn_Bacillus_Sp_Uncl_43347	0.1	0.2	0.01	1.36	0.04	0.98	-0.1
Firmicutes_Cl_Bacilli_Or_Bacillales_Fm_Paenibacillaceae_Gn_Paenibacillus_Sp_Uncl_50051	0.08	0.17	0.01	1.16	0.03	1.18	-0.09
Groups BUCKET & CURING
Average dissimilarity = 23.17
	Group BUCKET	Group CURING
Taxa	Av.Abund	Av.Abund	Av.Diss	Diss/SD	Contrib%	Cum.%	Difference
Greater Avg. Abundance in BUCKET
Firmicutes_Cl_Clostridia_Or_Clostridiales_Fm_Ruminococcaceae_Gn_Faecalibacterium_Sp_Faecalibacterium prausnitzii_24492	0.16	0.03	0.01	14.14	0.03	2.28	0.13
Firmicutes_Cl_Clostridia_Or_Clostridiales_Fm_Ruminococcaceae_Gn_Faecalibacterium_Sp_Uncl_24796	0.16	0.03	0.01	13.76	0.03	2.08	0.13
Firmicutes_Cl_Clostridia_Or_Clostridiales_Fm_Ruminococcaceae_Gn_Faecalibacterium_Sp_Faecalibacterium prausnitzii_26430	0.15	0.03	0.01	11.61	0.03	4.09	0.12
Firmicutes_Cl_Clostridia_Or_Clostridiales_Fm_Ruminococcaceae_Gn_Faecalibacterium_Sp_Faecalibacterium prausnitzii_25605	0.15	0.03	0.01	11.6	0.03	2.01	0.12
Firmicutes_Cl_Clostridia_Or_Clostridiales_Fm_Ruminococcaceae_Gn_Faecalibacterium_Sp_Faecalibacterium prausnitzii_24807	0.15	0.02	0.01	11.09	0.03	2.99	0.13
Firmicutes_Cl_Clostridia_Or_Clostridiales_Fm_Ruminococcaceae_Gn_Faecalibacterium_Sp_Uncl_25179	0.14	0.02	0.01	11.03	0.03	4.57	0.12
Firmicutes_Cl_Clostridia_Or_Clostridiales_Fm_Ruminococcaceae_Gn_Faecalibacterium_Sp_Uncl_25944	0.14	0.02	0.01	10.75	0.03	3.74	0.12
Firmicutes_Cl_Clostridia_Or_Clostridiales_Fm_Ruminococcaceae_Gn_Faecalibacterium_Sp_Uncl_26020	0.13	0.02	0.01	10.74	0.03	4.82	0.11
Firmicutes_Cl_Clostridia_Or_Clostridiales_Fm_Ruminococcaceae_Gn_Faecalibacterium_Sp_Uncl_24668	0.15	0.03	0.01	10.7	0.03	3.77	0.12
Firmicutes_Cl_Clostridia_Or_Clostridiales_Fm_Ruminococcaceae_Gn_Faecalibacterium_Sp_Faecalibacterium prausnitzii_26172	0.15	0.03	0.01	10.64	0.03	5.01	0.12
Firmicutes_Cl_Clostridia_Or_Clostridiales_Fm_Ruminococcaceae_Gn_Faecalibacterium_Sp_Faecalibacterium prausnitzii_24932	0.15	0.02	0.01	10.43	0.03	2.42	0.13
Firmicutes_Cl_Clostridia_Or_Clostridiales_Fm_Ruminococcaceae_Gn_Faecalibacterium_Sp_Uncl_26018	0.14	0.02	0.01	10.42	0.03	2.96	0.12
Firmicutes_Cl_Clostridia_Or_Clostridiales_Fm_Ruminococcaceae_Gn_Faecalibacterium_Sp_Uncl_26061	0.13	0.02	0.01	10.29	0.03	4.94	0.11
Firmicutes_Cl_Clostridia_Or_Clostridiales_Fm_Ruminococcaceae_Gn_Faecalibacterium_Sp_Faecalibacterium prausnitzii_26219	0.17	0.05	0.01	9.92	0.03	4.41	0.12
Firmicutes_Cl_Clostridia_Or_Clostridiales_Fm_Ruminococcaceae_Gn_Faecalibacterium_Sp_Faecalibacterium prausnitzii_25348	0.14	0.02	0.01	9.82	0.03	4.25	0.12
Firmicutes_Cl_Clostridia_Or_Clostridiales_Fm_Ruminococcaceae_Gn_Faecalibacterium_Sp_Uncl_24691	0.14	0.02	0.01	9.49	0.03	4.6	0.12
Firmicutes_Cl_Clostridia_Or_Clostridiales_Fm_Ruminococcaceae_Gn_Faecalibacterium_Sp_Faecalibacterium prausnitzii_26613	0.17	0.03	0.01	9.27	0.04	1.44	0.14
Firmicutes_Cl_Clostridia_Or_Clostridiales_Fm_Ruminococcaceae_Gn_Faecalibacterium_Sp_Uncl_24805	0.15	0.03	0.01	9.21	0.03	4.88	0.12
Firmicutes_Cl_Clostridia_Or_Clostridiales_Fm_Ruminococcaceae_Gn_Faecalibacterium_Sp_Faecalibacterium prausnitzii_24535	0.16	0.04	0.01	9.18	0.03	3.55	0.12
Firmicutes_Cl_Clostridia_Or_Clostridiales_Fm_Ruminococcaceae_Gn_Faecalibacterium_Sp_Faecalibacterium prausnitzii_24729	0.15	0.03	0.01	8.94	0.03	4.98	0.12
Firmicutes_Cl_Clostridia_Or_Clostridiales_Fm_Ruminococcaceae_Gn_Faecalibacterium_Sp_Faecalibacterium prausnitzii_25352	0.16	0.02	0.01	8.92	0.04	1.51	0.14
Firmicutes_Cl_Clostridia_Or_Clostridiales_Fm_Ruminococcaceae_Gn_Faecalibacterium_Sp_Uncl_26321	0.15	0.02	0.01	8.48	0.04	1.62	0.13
Firmicutes_Cl_Clostridia_Or_Clostridiales_Fm_Ruminococcaceae_Gn_Faecalibacterium_Sp_Faecalibacterium prausnitzii_25882	0.15	0.03	0.01	8.32	0.03	3.9	0.12
Firmicutes_Cl_Clostridia_Or_Clostridiales_Fm_Ruminococcaceae_Gn_Faecalibacterium_Sp_Uncl_26167	0.15	0.03	0.01	8.27	0.03	4.54	0.12
Firmicutes_Cl_Clostridia_Or_Clostridiales_Fm_Ruminococcaceae_Gn_Faecalibacterium_Sp_Uncl_24839	0.14	0.02	0.01	7.68	0.03	4.76	0.12
Firmicutes_Cl_Clostridia_Or_Clostridiales_Fm_Ruminococcaceae_Gn_Faecalibacterium_Sp_Faecalibacterium prausnitzii_26120	0.14	0.02	0.01	7.67	0.03	4.51	0.12
Firmicutes_Cl_Clostridia_Or_Clostridiales_Fm_Lachnospiraceae_Gn_Blautia_Sp_Ruminococcus obeum_20799	0.15	0.03	0.01	7.66	0.03	4.03	0.12
Firmicutes_Cl_Clostridia_Or_Clostridiales_Fm_Ruminococcaceae_Gn_Faecalibacterium_Sp_Faecalibacterium prausnitzii_25805	0.15	0.03	0.01	7.52	0.03	2.86	0.12
Firmicutes_Cl_Clostridia_Or_Clostridiales_Fm_Ruminococcaceae_Gn_Faecalibacterium_Sp_Faecalibacterium prausnitzii_25361	0.14	0.02	0.01	7.05	0.03	3.58	0.12
Firmicutes_Cl_Clostridia_Or_Clostridiales_Fm_Ruminococcaceae_Gn_Faecalibacterium_Sp_Uncl_26377	0.17	0.03	0.01	6.91	0.04	1.66	0.14
Greater Avg. Abundance in CURING
Acidobacteria_Cl_Acidobacteria_Or_Acidobacteriales_Fm_Acidobacteriaceae_Gn_Uncl_Sp_Uncl_51059	0.03	0.23	0.01	21.9	0.05	0.23	-0.2
Gemmatimonadetes_Cl_Gemmatimonadetes_Or_Uncl_Fm_Uncl_Gn_sfA_Sp_Uncl_58073	0.03	0.25	0.01	14.45	0.06	0.12	-0.22
Gemmatimonadetes_Cl_Gemmatimonadetes_Or_Uncl_Fm_Uncl_Gn_sfA_Sp_Uncl_57928	0.11	0.28	0.01	13.82	0.05	0.37	-0.17
Proteobacteria_Cl_Gammaproteobacteria_Or_Chromatiales_Fm_Sinobacteraceae_Gn_Steroidobacter_Sp_Uncl_16114	0.07	0.22	0.01	13.2	0.04	1.21	-0.15
Planctomycetes_Cl_Planctomycea_Or_Planctomycetales_Fm_Planctomycetaceae_Gn_Uncl_Sp_Uncl_57004	0.06	0.22	0.01	12.94	0.04	0.59	-0.16
Planctomycetes_Cl_Planctomycea_Or_Planctomycetales_Fm_Planctomycetaceae_Gn_Uncl_Sp_Uncl_57513	0.06	0.19	0.01	12.79	0.03	2.66	-0.13
Planctomycetes_Cl_Planctomycea_Or_Gemmatales_Fm_Gemmataceae_Gn_Uncl_Sp_Uncl_57015	0.08	0.21	0.01	12.68	0.04	1.55	-0.13
Planctomycetes_Cl_Planctomycea_Or_Planctomycetales_Fm_Planctomycetaceae_Gn_Uncl_Sp_Uncl_56885	0.05	0.18	0.01	12.22	0.04	1.48	-0.13
Gemmatimonadetes_Cl_Gemmatimonadetes_Or_Uncl_Fm_Uncl_Gn_sfA_Sp_Uncl_58725	0.12	0.25	0.01	11.05	0.03	2.18	-0.13
Planctomycetes_Cl_Planctomycea_Or_Planctomycetales_Fm_Planctomycetaceae_Gn_Uncl_Sp_Uncl_56890	0.1	0.25	0.01	11.02	0.04	0.79	-0.15
Proteobacteria_Cl_Alphaproteobacteria_Or_Rhodospirillales_Fm_Rhodospirillaceae_Gn_Uncl_Sp_Uncl_60016	0.05	0.24	0.01	10.95	0.05	0.28	-0.19
Actinobacteria_Cl_Actinobacteria_Or_MC47_Fm_Uncl_Gn_sfA_Sp_Uncl_42275	0.13	0.28	0.01	10.72	0.04	0.63	-0.15
Planctomycetes_Cl_Planctomycea_Or_Planctomycetales_Fm_Planctomycetaceae_Gn_Uncl_Sp_Uncl_56506	0.08	0.2	0.01	10.52	0.03	4.7	-0.12
Actinobacteria_Cl_Actinobacteria_Or_Actinomycetales_Fm_Thermomonosporaceae_Gn_Actinomadura_Sp_Actinomadura vinacea_41394	0.04	0.18	0.01	10.38	0.04	1.25	-0.14
Planctomycetes_Cl_Planctomycea_Or_Planctomycetales_Fm_Planctomycetaceae_Gn_Uncl_Sp_Uncl_57143	0.13	0.26	0.01	10.24	0.04	1.73	-0.13
Proteobacteria_Cl_Gammaproteobacteria_Or_Chromatiales_Fm_Sinobacteraceae_Gn_Uncl_Sp_Uncl_3239	0.1	0.24	0.01	9.96	0.04	1.76	-0.14
Proteobacteria_Cl_Gammaproteobacteria_Or_Chromatiales_Fm_Sinobacteraceae_Gn_Uncl_Sp_Uncl_16792	0.05	0.22	0.01	9.78	0.05	0.32	-0.17
Actinobacteria_Cl_Actinobacteria_Or_Actinomycetales_Fm_Streptomycetaceae_Gn_Streptomyces_Sp_Uncl_38959	0.04	0.17	0.01	9.73	0.03	2.45	-0.13
Proteobacteria_Cl_Alphaproteobacteria_Or_Rhodospirillales_Fm_Rhodospirillaceae_Gn_Uncl_Sp_Uncl_59705	0.06	0.27	0.01	9.59	0.06	0.18	-0.21
Actinobacteria_Cl_Actinobacteria_Or_Actinomycetales_Fm_Cellulomonadaceae_Gn_Uncl_Sp_Uncl_41851	0.07	0.23	0.01	9.53	0.04	0.5	-0.16
Proteobacteria_Cl_Betaproteobacteria_Or_Methylophilales_Fm_Methylophilaceae_Gn_Uncl_Sp_Uncl_16490	0.11	0.25	0.01	9.46	0.04	1.29	-0.14
Gemmatimonadetes_Cl_Gemmatimonadetes_Or_Uncl_Fm_Uncl_Gn_sfA_Sp_Uncl_58571	0.09	0.22	0.01	9.35	0.03	2.22	-0.13
Gemmatimonadetes_Cl_Gemmatimonadetes_Or_Uncl_Fm_Uncl_Gn_sfA_Sp_Uncl_58094	0.09	0.21	0.01	9.25	0.03	2.62	-0.12
Planctomycetes_Cl_Planctomycea_Or_Planctomycetales_Fm_Planctomycetaceae_Gn_Uncl_Sp_Uncl_57613	0.06	0.21	0.01	9.11	0.04	1.1	-0.15
Actinobacteria_Cl_Actinobacteria_Or_Actinomycetales_Fm_Thermomonosporaceae_Gn_Actinomadura_Sp_Uncl_42129	0.07	0.24	0.01	8.96	0.05	0.41	-0.17
Proteobacteria_Cl_Deltaproteobacteria_Or_Myxococcales_Fm_Myxococcaceae_Gn_Anaeromyxobacter_Sp_Uncl_58637	0.07	0.19	0.01	8.89	0.03	3.8	-0.12
Gemmatimonadetes_Cl_Gemmatimonadetes_Or_Uncl_Fm_Uncl_Gn_sfA_Sp_Uncl_58004	0.04	0.18	0.01	8.74	0.04	0.98	-0.14
TM7_Cl_TM7-1_Or_Uncl_Fm_Uncl_Gn_sfA_Sp_Uncl_76109	0.09	0.22	0.01	8.5	0.03	2.69	-0.13
Actinobacteria_Cl_Actinobacteria_Or_Actinomycetales_Fm_Thermomonosporaceae_Gn_Actinomadura_Sp_Uncl_41538	0.04	0.17	0.01	8.5	0.03	2.76	-0.13
Actinobacteria_Cl_Actinobacteria_Or_Actinomycetales_Fm_Thermomonosporaceae_Gn_Actinomadura_Sp_Uncl_42067	0.04	0.17	0.01	8.44	0.03	3.02	-0.13
Planctomycetes_Cl_Planctomycea_Or_Planctomycetales_Fm_Planctomycetaceae_Gn_Uncl_Sp_Uncl_54140	0.03	0.15	0.01	7.98	0.03	4.85	-0.12
Actinobacteria_Cl_Actinobacteria_Or_Acidimicrobiales_Fm_Acidimicrobiaceae_Gn_Uncl_Sp_Uncl_42676	0.12	0.24	0.01	7.88	0.03	3.51	-0.12
Proteobacteria_Cl_Alphaproteobacteria_Or_Rhodospirillales_Fm_Rhodospirillaceae_Gn_Uncl_Sp_Uncl_59290	0.03	0.26	0.01	7.74	0.06	0.06	-0.23
Actinobacteria_Cl_Actinobacteria_Or_Actinomycetales_Fm_Micromonosporaceae_Gn_Uncl_Sp_Uncl_41900	0.05	0.19	0.01	7.52	0.04	1.33	-0.14
Actinobacteria_Cl_Actinobacteria_Or_Actinomycetales_Fm_Thermomonosporaceae_Gn_Actinomadura_Sp_Uncl_41436	0.05	0.17	0.01	7.44	0.03	2.35	-0.12
Proteobacteria_Cl_Gammaproteobacteria_Or_Chromatiales_Fm_Chromatiaceae_Gn_Uncl_Sp_Uncl_3235	0.12	0.25	0.01	7.36	0.04	1.97	-0.13
Actinobacteria_Cl_Actinobacteria_Or_Actinomycetales_Fm_Thermomonosporaceae_Gn_Actinomadura_Sp_Uncl_42139	0.08	0.23	0.01	7.34	0.04	0.95	-0.15
Actinobacteria_Cl_Actinobacteria_Or_Actinomycetales_Fm_Thermomonosporaceae_Gn_Actinomadura_Sp_Uncl_41589	0.06	0.19	0.01	7.32	0.04	1.69	-0.13
Gemmatimonadetes_Cl_Gemmatimonadetes_Or_Uncl_Fm_Uncl_Gn_sfM_Sp_Uncl_57982	0.15	0.27	0.01	7.07	0.03	3.15	-0.12
Actinobacteria_Cl_Actinobacteria_Or_Acidimicrobiales_Fm_Acidimicrobiaceae_Gn_Uncl_Sp_Uncl_43581	0.08	0.2	0.01	7.06	0.03	3.22	-0.12
Actinobacteria_Cl_Actinobacteria_Or_Actinomycetales_Fm_Nocardiopsaceae_Gn_Streptomonospora_Sp_Uncl_41497	0.06	0.19	0.01	6.82	0.03	2.32	-0.13
Proteobacteria_Cl_Betaproteobacteria_Or_Rhodocyclales_Fm_Rhodocyclaceae_Gn_Methyloversatilis_Sp_Uncl_17389	0.09	0.25	0.01	6.66	0.04	0.46	-0.16
Actinobacteria_Cl_Actinobacteria_Or_koll13_Fm_Uncl_Gn_sfD_Sp_Uncl_41962	0.07	0.2	0.01	6.65	0.03	2.49	-0.13
Proteobacteria_Cl_Alphaproteobacteria_Or_Rhizobiales_Fm_Hyphomicrobiaceae_Gn_Pedomicrobium_Sp_Uncl_59555	0.09	0.24	0.01	6.6	0.04	0.71	-0.15
Proteobacteria_Cl_Betaproteobacteria_Or_Burkholderiales_Fm_Aquabacteriaceae_Gn_Aquabacterium_Sp_Uncl_12094	0.14	0.29	0.01	6.49	0.04	0.87	-0.15
Proteobacteria_Cl_Gammaproteobacteria_Or_Chromatiales_Fm_Sinobacteraceae_Gn_Uncl_Sp_Uncl_17055	0.04	0.17	0.01	6.48	0.03	3.32	-0.13
Actinobacteria_Cl_Actinobacteria_Or_Actinomycetales_Fm_Thermomonosporaceae_Gn_Actinomadura_Sp_Uncl_41194	0.07	0.22	0.01	6.28	0.04	0.83	-0.15
Planctomycetes_Cl_Planctomycea_Or_Planctomycetales_Fm_Planctomycetaceae_Gn_Planctomyces_Sp_Uncl_57357	0.12	0.25	0.01	6.25	0.03	2.56	-0.13
Actinobacteria_Cl_Actinobacteria_Or_Actinomycetales_Fm_Cellulomonadaceae_Gn_Uncl_Sp_Uncl_41198	0.06	0.22	0.01	6.1	0.04	0.54	-0.16
Proteobacteria_Cl_Gammaproteobacteria_Or_Chromatiales_Fm_Sinobacteraceae_Gn_Uncl_Sp_Uncl_2314	0.04	0.19	0.01	5.93	0.04	0.75	-0.15
Bacteroidetes_Cl_Flavobacteria_Or_Flavobacteriales_Fm_Corymorphaceae_Gn_Uncl_Sp_Uncl_65875	0.14	0.26	0.01	5.52	0.03	3.09	-0.12
Actinobacteria_Cl_Actinobacteria_Or_Actinomycetales_Fm_Cellulomonadaceae_Gn_Uncl_Sp_Uncl_41132	0.04	0.16	0.01	5.51	0.03	4.38	-0.12
Proteobacteria_Cl_Gammaproteobacteria_Or_Xanthomonadales_Fm_Xanthomonadaceae_Gn_Lysobacter_Sp_Uncl_16234	0.08	0.2	0.01	5.51	0.03	3.67	-0.12
Actinobacteria_Cl_Actinobacteria_Or_Actinomycetales_Fm_Micromonosporaceae_Gn_Uncl_Sp_Uncl_42004	0.07	0.19	0.01	5.41	0.03	3.45	-0.12
Actinobacteria_Cl_Actinobacteria_Or_Actinomycetales_Fm_Cellulomonadaceae_Gn_Uncl_Sp_Uncl_37747	0.06	0.19	0.01	5.33	0.03	2.92	-0.13
Bacteroidetes_Cl_Flavobacteria_Or_Flavobacteriales_Fm_Flavobacteriaceae_Gn_Uncl_Sp_Uncl_66297	0.11	0.24	0.01	5.06	0.04	1.58	-0.13
Actinobacteria_Cl_Actinobacteria_Or_Actinomycetales_Fm_Nocardiopsaceae_Gn_Thermobifida_Sp_Thermobifida fusca_41872	0.1	0.22	0.01	5.05	0.03	3.48	-0.12
Actinobacteria_Cl_Actinobacteria_Or_Acidimicrobiales_Fm_Acidimicrobiaceae_Gn_Uncl_Sp_Uncl_42818	0.1	0.24	0.01	5.04	0.04	1.4	-0.14
Proteobacteria_Cl_Gammaproteobacteria_Or_Xanthomonadales_Fm_Xanthomonadaceae_Gn_Uncl_Sp_Uncl_17354	0.04	0.17	0.01	5.03	0.03	2.72	-0.13
TM7_Cl_TM7-3_Or_EW055_Fm_Uncl_Gn_sfA_Sp_Uncl_77069	0.09	0.21	0.01	4.84	0.03	3.19	-0.12
Actinobacteria_Cl_Actinobacteria_Or_Actinomycetales_Fm_Pseudonocardiaceae_Gn_Saccharomonospora_Sp_Uncl_38395	0.06	0.19	0.01	4.75	0.03	3.41	-0.13
Bacteroidetes_Cl_Flavobacteria_Or_Flavobacteriales_Fm_Corymorphaceae_Gn_Uncl_Sp_Uncl_66697	0.1	0.22	0.01	4.6	0.03	3.87	-0.12
Proteobacteria_Cl_Betaproteobacteria_Or_Burkholderiales_Fm_Alcaligenaceae_Gn_Uncl_Sp_Uncl_15527	0.09	0.21	0.01	4.55	0.03	4.13	-0.12
Bacteroidetes_Cl_Sphingobacteria_Or_Sphingobacteriales_Fm_Flexibacteraceae_Gn_Uncl_Sp_Uncl_66127	0.11	0.25	0.01	4.53	0.04	1.9	-0.14
Actinobacteria_Cl_Actinobacteria_Or_Actinomycetales_Fm_Pseudonocardiaceae_Gn_Uncl_Sp_Uncl_42052	0.05	0.17	0.01	4.45	0.03	4.63	-0.12
Actinobacteria_Cl_Actinobacteria_Or_Actinomycetales_Fm_Pseudonocardiaceae_Gn_Uncl_Sp_Uncl_38218	0.02	0.14	0.01	4.21	0.03	4.47	-0.12
Proteobacteria_Cl_Betaproteobacteria_Or_Burkholderiales_Fm_Alcaligenaceae_Gn_Bordetella_Sp_Uncl_14971	0.07	0.19	0.01	4.19	0.03	2.52	-0.12
Bacteroidetes_Cl_Flavobacteria_Or_Flavobacteriales_Fm_Flavobacteriaceae_Gn_Flavobacterium_Sp_Uncl_66263	0.1	0.25	0.01	4.19	0.04	1.06	-0.15
TM7_Cl_TM7-1_Or_Uncl_Fm_Uncl_Gn_sfC_Sp_Uncl_77085	0.02	0.17	0.01	4	0.04	0.91	-0.15
Actinobacteria_Cl_Actinobacteria_Or_Actinomycetales_Fm_Intrasporangiaceae_Gn_Uncl_Sp_Uncl_40716	0.06	0.18	0.01	3.99	0.03	3.25	-0.12
Proteobacteria_Cl_Alphaproteobacteria_Or_Rhizobiales_Fm_Uncl_Gn_sfA_Sp_Uncl_59946	0.08	0.2	0.01	3.97	0.03	2.79	-0.12
Bacteroidetes_Cl_Sphingobacteria_Or_Sphingobacteriales_Fm_Flexibacteraceae_Gn_Cytophaga_Sp_Uncl_73689	0.09	0.21	0.01	3.93	0.03	3.71	-0.12
Proteobacteria_Cl_Alphaproteobacteria_Or_Rhizobiales_Fm_Phyllobacteriaceae_Gn_Uncl_Sp_Uncl_62133	0.06	0.19	0.01	3.84	0.04	1.87	-0.13
Actinobacteria_Cl_Actinobacteria_Or_Actinomycetales_Fm_Streptomycetaceae_Gn_Streptomyces_Sp_Uncl_39911	0.05	0.17	0.01	3.77	0.03	4.44	-0.12
Actinobacteria_Cl_Actinobacteria_Or_Actinomycetales_Fm_Mycobacteriaceae_Gn_Mycobacterium_Sp_Uncl_37907	0.04	0.16	0.01	3.71	0.03	4.19	-0.12
Proteobacteria_Cl_Betaproteobacteria_Or_Burkholderiales_Fm_Alcaligenaceae_Gn_Bordetella_Sp_Uncl_15702	0.07	0.2	0.01	3.7	0.03	2.82	-0.13
Proteobacteria_Cl_Betaproteobacteria_Or_Burkholderiales_Fm_Alcaligenaceae_Gn_Bordetella_Sp_Uncl_14593	0.07	0.21	0.01	3.64	0.04	1.37	-0.14
Proteobacteria_Cl_Betaproteobacteria_Or_Burkholderiales_Fm_Alcaligenaceae_Gn_Achromobacter_Sp_Uncl_15241	0.06	0.19	0.01	3.62	0.04	1.83	-0.13
Proteobacteria_Cl_Betaproteobacteria_Or_Burkholderiales_Fm_Alcaligenaceae_Gn_Bordetella_Sp_Uncl_14988	0.07	0.2	0.01	3.57	0.03	3.35	-0.13
Proteobacteria_Cl_Betaproteobacteria_Or_Burkholderiales_Fm_Alcaligenaceae_Gn_Bordetella_Sp_Uncl_14594	0.09	0.21	0.01	3.54	0.03	3.64	-0.12
Actinobacteria_Cl_Actinobacteria_Or_Actinomycetales_Fm_Streptomycetaceae_Gn_Streptomyces_Sp_Uncl_40093	0.06	0.17	0.01	3.52	0.03	4.79	-0.11
Proteobacteria_Cl_Betaproteobacteria_Or_Burkholderiales_Fm_Alcaligenaceae_Gn_Achromobacter_Sp_Uncl_14880	0.07	0.2	0.01	3.5	0.03	2.39	-0.13
Proteobacteria_Cl_Betaproteobacteria_Or_Burkholderiales_Fm_Alcaligenaceae_Gn_Achromobacter_Sp_Uncl_14833	0.05	0.18	0.01	3.49	0.03	2.04	-0.13
Proteobacteria_Cl_Gammaproteobacteria_Or_Oceanospirillales_Fm_Halomonadaceae_Gn_Halomonas_Sp_Uncl_57408	0.08	0.2	0.01	3.48	0.03	4.66	-0.12
Bacteroidetes_Cl_Sphingobacteria_Or_Sphingobacteriales_Fm_Chitinophagaceae_Gn_Uncl_Sp_Uncl_75685	0.11	0.23	0.01	3.46	0.03	4.06	-0.12
Proteobacteria_Cl_Alphaproteobacteria_Or_Rhizobiales_Fm_Hyphomicrobiaceae_Gn_Devosia_Sp_Uncl_61256	0.08	0.21	0.01	3.44	0.03	3.12	-0.13
Proteobacteria_Cl_Gammaproteobacteria_Or_Xanthomonadales_Fm_Xanthomonadaceae_Gn_Uncl_Sp_Uncl_16505	0.04	0.2	0.01	3.31	0.04	0.67	-0.16
Proteobacteria_Cl_Alphaproteobacteria_Or_Rhizobiales_Fm_Hyphomicrobiaceae_Gn_Devosia_Sp_Uncl_60472	0.09	0.24	0.01	3.28	0.04	1.18	-0.15
Proteobacteria_Cl_Alphaproteobacteria_Or_Rhizobiales_Fm_Phyllobacteriaceae_Gn_Uncl_Sp_Uncl_62819	0.09	0.22	0.01	3.23	0.03	2.11	-0.13
Proteobacteria_Cl_Betaproteobacteria_Or_Burkholderiales_Fm_Alcaligenaceae_Gn_Uncl_Sp_Uncl_15256	0.07	0.19	0.01	3.21	0.03	3.61	-0.12
Proteobacteria_Cl_Betaproteobacteria_Or_Burkholderiales_Fm_Alcaligenaceae_Gn_Achromobacter_Sp_Uncl_15854	0.06	0.18	0.01	3.15	0.03	4.73	-0.12
Actinobacteria_Cl_Actinobacteria_Or_Actinomycetales_Fm_Streptomycetaceae_Gn_Streptomyces_Sp_Uncl_39714	0.05	0.17	0.01	3.15	0.03	3.84	-0.12
Proteobacteria_Cl_Betaproteobacteria_Or_Burkholderiales_Fm_Alcaligenaceae_Gn_Alcaligenes_Sp_Uncl_15890	0.07	0.19	0.01	3.12	0.03	4	-0.12
Proteobacteria_Cl_Betaproteobacteria_Or_Burkholderiales_Fm_Alcaligenaceae_Gn_Bordetella_Sp_Uncl_14490	0.08	0.2	0.01	3.11	0.03	4.16	-0.12
Proteobacteria_Cl_Betaproteobacteria_Or_Burkholderiales_Fm_Alcaligenaceae_Gn_Achromobacter_Sp_Uncl_15063	0.07	0.19	0.01	3.05	0.03	3.38	-0.12
Proteobacteria_Cl_Gammaproteobacteria_Or_Oceanospirillales_Fm_Halomonadaceae_Gn_Halomonas_Sp_Uncl_57634	0.05	0.18	0.01	3.01	0.04	1.8	-0.13
Proteobacteria_Cl_Betaproteobacteria_Or_Burkholderiales_Fm_Alcaligenaceae_Gn_Bordetella_Sp_Uncl_14888	0.08	0.21	0.01	2.97	0.04	1.94	-0.13
Actinobacteria_Cl_Actinobacteria_Or_Actinomycetales_Fm_Streptomycetaceae_Gn_Streptomyces_Sp_Uncl_39916	0.03	0.15	0.01	2.92	0.03	3.05	-0.12
Proteobacteria_Cl_Gammaproteobacteria_Or_Oceanospirillales_Fm_Halomonadaceae_Gn_Halomonas_Sp_Uncl_57592	0.07	0.21	0.01	2.81	0.04	1.02	-0.14
Proteobacteria_Cl_Alphaproteobacteria_Or_Rhizobiales_Fm_Phyllobacteriaceae_Gn_Mesorhizobium_Sp_Uncl_62898	0.08	0.22	0.01	2.79	0.04	1.14	-0.14
Proteobacteria_Cl_Betaproteobacteria_Or_Burkholderiales_Fm_Alcaligenaceae_Gn_Uncl_Sp_Uncl_14802	0.09	0.22	0.01	2.69	0.03	2.15	-0.13
Proteobacteria_Cl_Betaproteobacteria_Or_Burkholderiales_Fm_Aquabacteriaceae_Gn_Aquabacterium_Sp_Uncl_13782	0.1	0.23	0.01	2.52	0.03	2.59	-0.13
Actinobacteria_Cl_Actinobacteria_Or_Actinomycetales_Fm_Streptomycetaceae_Gn_Streptomyces_Sp_Uncl_39810	0.05	0.16	0.01	2.46	0.03	4.35	-0.11
Actinobacteria_Cl_Actinobacteria_Or_Actinomycetales_Fm_Micrococcaceae_Gn_Arthrobacter_Sp_Uncl_40394	0.1	0.23	0.01	2.41	0.03	2.25	-0.13
Actinobacteria_Cl_Actinobacteria_Or_Actinomycetales_Fm_Streptomycetaceae_Gn_Streptomyces_Sp_Uncl_40102	0.04	0.16	0.01	2.37	0.03	3.97	-0.12
Proteobacteria_Cl_Gammaproteobacteria_Or_Oceanospirillales_Fm_Halomonadaceae_Gn_Halomonas_Sp_Uncl_57144	0.08	0.2	0.01	2.37	0.03	3.28	-0.12
Actinobacteria_Cl_Actinobacteria_Or_Actinomycetales_Fm_Streptomycetaceae_Gn_Streptomyces_Sp_Uncl_39190	0.05	0.17	0.01	2.34	0.03	4.91	-0.12
Actinobacteria_Cl_Actinobacteria_Or_Actinomycetales_Fm_Streptomycetaceae_Gn_Streptomyces_Sp_Uncl_40100	0.05	0.17	0.01	2.33	0.03	3.93	-0.12
Actinobacteria_Cl_Actinobacteria_Or_Actinomycetales_Fm_Streptomycetaceae_Gn_Streptomyces_Sp_Uncl_38962	0.04	0.16	0.01	2.31	0.03	4.22	-0.12
Actinobacteria_Cl_Actinobacteria_Or_Actinomycetales_Fm_Streptomycetaceae_Gn_Streptomyces_Sp_Uncl_40023	0.02	0.14	0.01	2.19	0.03	4.28	-0.12
Actinobacteria_Cl_Actinobacteria_Or_Actinomycetales_Fm_Streptomycetaceae_Gn_Streptomyces_Sp_Uncl_40081	0.03	0.15	0.01	2.17	0.03	4.32	-0.12
Bacteroidetes_Cl_Sphingobacteria_Or_Sphingobacteriales_Fm_Sphingobacteriaceae_Gn_Parapedobacter_Sp_Uncl_66917	0.06	0.18	0.01	2.14	0.03	2.89	-0.12
Groups THERMOPHILIC & CURING
Average dissimilarity = 17.21
	Group THERMOPHILIC	Group CURING
Taxa	Av.Abund	Av.Abund	Av.Diss	Diss/SD	Contrib%	Cum.%	Difference
Greater Avg. Abundance in THERMOPHILIC
Firmicutes_Cl_Bacilli_Or_Bacillales_Fm_Bacillaceae_Gn_Geobacillus_Sp_Uncl_46097	0.2	0.07	0.01	1.43	0.05	0.47	0.13
Firmicutes_Cl_Bacilli_Or_Bacillales_Fm_Bacillaceae_Gn_Uncl_Sp_Uncl_47170	0.27	0.16	0.01	1.28	0.04	2.39	0.11
Greater Avg. Abundance in CURING
Planctomycetes_Cl_Planctomycea_Or_Gemmatales_Fm_Gemmataceae_Gn_Uncl_Sp_Uncl_57015	0.09	0.21	0.01	9.52	0.05	1.56	-0.12
TM7_Cl_TM7-1_Or_Uncl_Fm_Uncl_Gn_sfA_Sp_Uncl_76109	0.09	0.22	0.01	8.05	0.05	1.75	-0.13
Planctomycetes_Cl_Planctomycea_Or_Planctomycetales_Fm_Planctomycetaceae_Gn_Uncl_Sp_Uncl_56506	0.06	0.2	0.01	7.7	0.05	0.98	-0.14
Proteobacteria_Cl_Betaproteobacteria_Or_Rhodocyclales_Fm_Rhodocyclaceae_Gn_Methyloversatilis_Sp_Uncl_17389	0.08	0.25	0.01	7.51	0.06	0.06	-0.17
Planctomycetes_Cl_Planctomycea_Or_Planctomycetales_Fm_Planctomycetaceae_Gn_Uncl_Sp_Uncl_57004	0.09	0.22	0.01	7.12	0.05	1.28	-0.13
Planctomycetes_Cl_Planctomycea_Or_Planctomycetales_Fm_Planctomycetaceae_Gn_Planctomyces_Sp_Uncl_57357	0.11	0.25	0.01	6.84	0.05	0.63	-0.14
Gemmatimonadetes_Cl_Gemmatimonadetes_Or_Uncl_Fm_Uncl_Gn_sfA_Sp_Uncl_58004	0.06	0.18	0.01	6.77	0.05	1.85	-0.12
Bacteroidetes_Cl_Sphingobacteria_Or_Sphingobacteriales_Fm_Flexibacteraceae_Gn_Uncl_Sp_Uncl_66127	0.11	0.25	0.01	6.53	0.05	1.13	-0.14
Bacteroidetes_Cl_Bacteroidia_Or_Bacteroidales_Fm_RikenellaceaeII_Gn_Uncl_Sp_Uncl_69483	0.06	0.18	0.01	6.11	0.04	3.16	-0.12
Planctomycetes_Cl_Planctomycea_Or_Planctomycetales_Fm_Planctomycetaceae_Gn_Uncl_Sp_Uncl_57613	0.09	0.21	0.01	6.04	0.04	2.08	-0.12
Gemmatimonadetes_Cl_Gemmatimonadetes_Or_Uncl_Fm_Uncl_Gn_sfA_Sp_Uncl_58073	0.09	0.25	0.01	5.98	0.06	0.19	-0.16
Planctomycetes_Cl_Planctomycea_Or_Planctomycetales_Fm_Planctomycetaceae_Gn_Uncl_Sp_Uncl_56885	0.05	0.18	0.01	5.78	0.05	0.93	-0.13
Planctomycetes_Cl_Planctomycea_Or_Planctomycetales_Fm_Planctomycetaceae_Gn_Uncl_Sp_Uncl_57513	0.07	0.19	0.01	5.68	0.04	2.17	-0.12
Proteobacteria_Cl_Betaproteobacteria_Or_Burkholderiales_Fm_Alcaligenaceae_Gn_Uncl_Sp_Uncl_14729	0.08	0.21	0.01	5.63	0.05	1.66	-0.13
TM7_Cl_TM7-3_Or_EW055_Fm_Uncl_Gn_sfA_Sp_Uncl_77069	0.1	0.21	0.01	5.62	0.04	3.86	-0.11
Proteobacteria_Cl_Gammaproteobacteria_Or_Chromatiales_Fm_Sinobacteraceae_Gn_Uncl_Sp_Uncl_16792	0.07	0.22	0.01	5.57	0.06	0.36	-0.15
Proteobacteria_Cl_Betaproteobacteria_Or_Methylophilales_Fm_Methylophilaceae_Gn_Uncl_Sp_Uncl_16490	0.1	0.25	0.01	5.53	0.06	0.25	-0.15
Bacteroidetes_Cl_Sphingobacteria_Or_Sphingobacteriales_Fm_Flammeovirgaceae_Gn_Uncl_Sp_Uncl_73553	0.09	0.19	0.01	5.45	0.04	4.54	-0.1
Bacteroidetes_Cl_Flavobacteria_Or_Flavobacteriales_Fm_Flavobacteriaceae_Gn_Uncl_Sp_Uncl_66297	0.12	0.24	0.01	5.17	0.04	2.25	-0.12
Proteobacteria_Cl_Gammaproteobacteria_Or_Chromatiales_Fm_Sinobacteraceae_Gn_Uncl_Sp_Uncl_17055	0.05	0.17	0.01	4.86	0.04	3.12	-0.12
Planctomycetes_Cl_Planctomycea_Or_Planctomycetales_Fm_Planctomycetaceae_Gn_Uncl_Sp_Uncl_54140	0.04	0.15	0.01	4.85	0.04	4.5	-0.11
Proteobacteria_Cl_Alphaproteobacteria_Or_Rhizobiales_Fm_Hyphomicrobiaceae_Gn_Uncl_Sp_Uncl_59828	0.1	0.21	0.01	4.78	0.04	3.74	-0.11
Bacteroidetes_Cl_Flavobacteria_Or_Flavobacteriales_Fm_Corymorphaceae_Gn_Uncl_Sp_Uncl_66697	0.09	0.22	0.01	4.77	0.05	1.71	-0.13
Actinobacteria_Cl_Actinobacteria_Or_Actinomycetales_Fm_Micromonosporaceae_Gn_Uncl_Sp_Uncl_41900	0.08	0.19	0.01	4.73	0.04	2.9	-0.11
Proteobacteria_Cl_Betaproteobacteria_Or_Burkholderiales_Fm_Comamonadaceae_Gn_Uncl_Sp_Uncl_15803	0.06	0.16	0.01	4.64	0.04	4.86	-0.1
Planctomycetes_Cl_Planctomycea_Or_Planctomycetales_Fm_Planctomycetaceae_Gn_Uncl_Sp_Uncl_54859	0.03	0.13	0.01	4.55	0.04	4.94	-0.1
Proteobacteria_Cl_Gammaproteobacteria_Or_Chromatiales_Fm_Sinobacteraceae_Gn_Uncl_Sp_Uncl_3096	0.04	0.14	0.01	4.26	0.04	4.9	-0.1
Bacteroidetes_Cl_Flavobacteria_Or_Flavobacteriales_Fm_Flavobacteriaceae_Gn_Flavobacterium_Sp_Uncl_66263	0.11	0.25	0.01	4.2	0.05	0.73	-0.14
Bacteroidetes_Cl_Bacteroidia_Or_Bacteroidales_Fm_Prevotellaceae_Gn_Prevotella_Sp_Uncl_67104	0.07	0.17	0.01	4.15	0.04	4.03	-0.1
Proteobacteria_Cl_Betaproteobacteria_Or_Burkholderiales_Fm_Alcaligenaceae_Gn_Bordetella_Sp_Uncl_14988	0.09	0.2	0.01	4.11	0.04	4.62	-0.11
Proteobacteria_Cl_Betaproteobacteria_Or_Burkholderiales_Fm_Alcaligenaceae_Gn_Bordetella_Sp_Uncl_15702	0.08	0.2	0.01	4.09	0.04	2.12	-0.12
Bacteroidetes_Cl_Bacteroidia_Or_Bacteroidales_Fm_RikenellaceaeII_Gn_Uncl_Sp_Uncl_68181	0.08	0.19	0.01	4.07	0.04	4.78	-0.11
Bacteroidetes_Cl_Bacteroidia_Or_Bacteroidales_Fm_Prevotellaceae_Gn_Prevotella_Sp_Uncl_67610	0.06	0.19	0.01	4.07	0.05	1.52	-0.13
Proteobacteria_Cl_Betaproteobacteria_Or_Burkholderiales_Fm_Alcaligenaceae_Gn_Achromobacter_Sp_Uncl_14573	0.05	0.17	0.01	4.06	0.04	2.99	-0.12
Proteobacteria_Cl_Alphaproteobacteria_Or_Rhizobiales_Fm_Hyphomicrobiaceae_Gn_Pedomicrobium_Sp_Uncl_59555	0.11	0.24	0.01	4.03	0.05	1.47	-0.13
Proteobacteria_Cl_Betaproteobacteria_Or_Burkholderiales_Fm_Alcaligenaceae_Gn_Achromobacter_Sp_Uncl_15241	0.06	0.19	0.01	4.01	0.05	1.03	-0.13
Proteobacteria_Cl_Betaproteobacteria_Or_Burkholderiales_Fm_Alcaligenaceae_Gn_Uncl_Sp_Uncl_15527	0.1	0.21	0.01	4	0.04	4.74	-0.11
Bacteroidetes_Cl_Bacteroidia_Or_Bacteroidales_Fm_Prevotellaceae_Gn_Prevotella_Sp_Uncl_67354	0.05	0.17	0.01	3.98	0.04	3.24	-0.12
Proteobacteria_Cl_Betaproteobacteria_Or_Burkholderiales_Fm_Alcaligenaceae_Gn_Achromobacter_Sp_Uncl_14833	0.05	0.18	0.01	3.98	0.05	1.08	-0.13
Proteobacteria_Cl_Alphaproteobacteria_Or_Rhodobacterales_Fm_Rhodobacteraceae_Gn_Uncl_Sp_Uncl_62578	0.08	0.19	0.01	3.97	0.04	4.82	-0.11
Proteobacteria_Cl_Gammaproteobacteria_Or_Chromatiales_Fm_Sinobacteraceae_Gn_Uncl_Sp_Uncl_2314	0.06	0.19	0.01	3.96	0.05	0.83	-0.13
Acidobacteria_Cl_Acidobacteria_Or_Acidobacteriales_Fm_Acidobacteriaceae_Gn_Uncl_Sp_Uncl_51059	0.06	0.23	0.01	3.94	0.06	0.13	-0.17
Proteobacteria_Cl_Betaproteobacteria_Or_Burkholderiales_Fm_Alcaligenaceae_Gn_Achromobacter_Sp_Uncl_15105	0.06	0.17	0.01	3.93	0.04	3.28	-0.11
Proteobacteria_Cl_Betaproteobacteria_Or_Burkholderiales_Fm_Alcaligenaceae_Gn_Bordetella_Sp_Uncl_14593	0.08	0.21	0.01	3.92	0.05	0.88	-0.13
Bacteroidetes_Cl_Bacteroidia_Or_Bacteroidales_Fm_Prevotellaceae_Gn_Prevotella_Sp_Uncl_67541	0.05	0.17	0.01	3.91	0.04	2.21	-0.12
Bacteroidetes_Cl_Bacteroidia_Or_Bacteroidales_Fm_RikenellaceaeII_Gn_Uncl_Sp_Uncl_66657	0.06	0.19	0.01	3.91	0.05	1.37	-0.13
Proteobacteria_Cl_Gammaproteobacteria_Or_Xanthomonadales_Fm_Xanthomonadaceae_Gn_Lysobacter_Sp_Uncl_16234	0.08	0.2	0.01	3.87	0.04	2.34	-0.12
Proteobacteria_Cl_Betaproteobacteria_Or_Burkholderiales_Fm_Alcaligenaceae_Gn_Bordetella_Sp_Uncl_14594	0.09	0.21	0.01	3.86	0.05	1.61	-0.12
Bacteroidetes_Cl_Sphingobacteria_Or_Sphingobacteriales_Fm_Chitinophagaceae_Gn_Uncl_Sp_Uncl_75672	0.07	0.18	0.01	3.79	0.04	2.95	-0.11
Proteobacteria_Cl_Betaproteobacteria_Or_Burkholderiales_Fm_Alcaligenaceae_Gn_Achromobacter_Sp_Uncl_14434	0.06	0.17	0.01	3.79	0.04	2.86	-0.11
Bacteroidetes_Cl_Sphingobacteria_Or_Sphingobacteriales_Fm_Chitinophagaceae_Gn_Uncl_Sp_Uncl_74948	0.08	0.2	0.01	3.79	0.04	2.47	-0.12
Proteobacteria_Cl_Betaproteobacteria_Or_Burkholderiales_Fm_Alcaligenaceae_Gn_Achromobacter_Sp_Uncl_14510	0.06	0.17	0.01	3.78	0.04	3.41	-0.11
Proteobacteria_Cl_Betaproteobacteria_Or_Burkholderiales_Fm_Alcaligenaceae_Gn_Achromobacter_Sp_Uncl_14691	0.05	0.16	0.01	3.73	0.04	2.78	-0.11
Proteobacteria_Cl_Betaproteobacteria_Or_Burkholderiales_Fm_Alcaligenaceae_Gn_Bordetella_Sp_Uncl_14490	0.08	0.2	0.01	3.73	0.04	2.43	-0.12
Bacteroidetes_Cl_Bacteroidia_Or_Bacteroidales_Fm_Prevotellaceae_Gn_Prevotella_Sp_Uncl_67811	0.05	0.16	0.01	3.72	0.04	3.7	-0.11
Proteobacteria_Cl_Deltaproteobacteria_Or_Syntrophobacterales_Fm_Syntrophobacteraceae_Gn_Uncl_Sp_Uncl_52105	0.11	0.22	0.01	3.71	0.04	3.53	-0.11
Proteobacteria_Cl_Betaproteobacteria_Or_Burkholderiales_Fm_Alcaligenaceae_Gn_Uncl_Sp_Uncl_15256	0.07	0.19	0.01	3.71	0.05	2.03	-0.12
Proteobacteria_Cl_Betaproteobacteria_Or_Burkholderiales_Fm_Alcaligenaceae_Gn_Bordetella_Sp_Uncl_14971	0.07	0.19	0.01	3.68	0.05	1.99	-0.12
Bacteroidetes_Cl_Bacteroidia_Or_Bacteroidales_Fm_Prevotellaceae_Gn_Prevotella_Sp_Prevotella copri_67535	0.06	0.18	0.01	3.67	0.04	3.07	-0.12
Proteobacteria_Cl_Betaproteobacteria_Or_Burkholderiales_Fm_Alcaligenaceae_Gn_Achromobacter_Sp_Uncl_14880	0.07	0.2	0.01	3.67	0.05	1.94	-0.13
Proteobacteria_Cl_Betaproteobacteria_Or_Burkholderiales_Fm_Alcaligenaceae_Gn_Achromobacter_Sp_Uncl_15854	0.07	0.18	0.01	3.64	0.04	2.69	-0.11
Proteobacteria_Cl_Betaproteobacteria_Or_Burkholderiales_Fm_Alcaligenaceae_Gn_Bordetella_Sp_Uncl_14811	0.06	0.17	0.01	3.61	0.04	3.78	-0.11
Proteobacteria_Cl_Betaproteobacteria_Or_Burkholderiales_Fm_Alcaligenaceae_Gn_Achromobacter_Sp_Uncl_15474	0.06	0.17	0.01	3.55	0.04	3.82	-0.11
Proteobacteria_Cl_Betaproteobacteria_Or_Burkholderiales_Fm_Alcaligenaceae_Gn_Bordetella_Sp_Uncl_15578	0.06	0.17	0.01	3.54	0.04	3.94	-0.11
Proteobacteria_Cl_Betaproteobacteria_Or_Burkholderiales_Fm_Alcaligenaceae_Gn_Achromobacter_Sp_Uncl_15063	0.07	0.19	0.01	3.54	0.04	2.3	-0.12
Bacteroidetes_Cl_Flavobacteria_Or_Flavobacteriales_Fm_Flavobacteriaceae_Gn_Chryseobacterium_Sp_Uncl_63089	0.08	0.18	0.01	3.53	0.04	4.58	-0.1
Bacteroidetes_Cl_Bacteroidia_Or_Bacteroidales_Fm_Prevotellaceae_Gn_Prevotella_Sp_Uncl_67806	0.06	0.17	0.01	3.52	0.04	4.07	-0.11
Proteobacteria_Cl_Gammaproteobacteria_Or_Chromatiales_Fm_Sinobacteraceae_Gn_Uncl_Sp_Uncl_3239	0.11	0.24	0.01	3.48	0.05	1.9	-0.13
Bacteroidetes_Cl_Bacteroidia_Or_Bacteroidales_Fm_Prevotellaceae_Gn_Prevotella_Sp_Uncl_67249	0.06	0.17	0.01	3.47	0.04	2.6	-0.11
Proteobacteria_Cl_Alphaproteobacteria_Or_Rhodospirillales_Fm_Rhodospirillaceae_Gn_Uncl_Sp_Uncl_60016	0.11	0.24	0.01	3.47	0.05	1.23	-0.13
Proteobacteria_Cl_Gammaproteobacteria_Or_Oceanospirillales_Fm_Halomonadaceae_Gn_Halomonas_Sp_Uncl_57634	0.03	0.18	0.01	3.43	0.06	0.3	-0.15
Bacteroidetes_Cl_Bacteroidia_Or_Bacteroidales_Fm_Prevotellaceae_Gn_Prevotella_Sp_Uncl_67528	0.06	0.17	0.01	3.34	0.04	3.45	-0.11
Proteobacteria_Cl_Betaproteobacteria_Or_Burkholderiales_Fm_Alcaligenaceae_Gn_Uncl_Sp_Uncl_15281	0.09	0.19	0.01	3.32	0.04	4.66	-0.1
Proteobacteria_Cl_Betaproteobacteria_Or_Burkholderiales_Fm_Alcaligenaceae_Gn_Alcaligenes_Sp_Uncl_15890	0.08	0.19	0.01	3.32	0.04	3.66	-0.11
Proteobacteria_Cl_Betaproteobacteria_Or_Burkholderiales_Fm_Alcaligenaceae_Gn_Uncl_Sp_Uncl_14360	0.07	0.17	0.01	3.31	0.04	4.15	-0.1
Proteobacteria_Cl_Betaproteobacteria_Or_Burkholderiales_Fm_Alcaligenaceae_Gn_Uncl_Sp_Uncl_14857	0.07	0.2	0.01	3.31	0.05	1.42	-0.13
Actinobacteria_Cl_Actinobacteria_Or_Actinomycetales_Fm_Pseudonocardiaceae_Gn_Uncl_Sp_Uncl_38218	0.03	0.14	0.01	3.29	0.04	4.31	-0.11
Proteobacteria_Cl_Betaproteobacteria_Or_Burkholderiales_Fm_Alcaligenaceae_Gn_Achromobacter_Sp_Uncl_14737	0.06	0.18	0.01	3.29	0.04	3.03	-0.12
Proteobacteria_Cl_Betaproteobacteria_Or_Burkholderiales_Fm_Alcaligenaceae_Gn_Uncl_Sp_Uncl_14802	0.09	0.22	0.01	3.23	0.05	1.18	-0.13
Bacteroidetes_Cl_Bacteroidia_Or_Bacteroidales_Fm_Prevotellaceae_Gn_Prevotella_Sp_Uncl_67657	0.06	0.16	0.01	3.22	0.04	5.02	-0.1
Bacteroidetes_Cl_Sphingobacteria_Or_Sphingobacteriales_Fm_Chitinophagaceae_Gn_Uncl_Sp_Uncl_75685	0.12	0.23	0.01	3.2	0.04	2.56	-0.11
Proteobacteria_Cl_Betaproteobacteria_Or_Burkholderiales_Fm_Alcaligenaceae_Gn_Uncl_Sp_Uncl_15889	0.1	0.22	0.01	3.17	0.04	2.82	-0.12
Proteobacteria_Cl_Alphaproteobacteria_Or_Rhizobiales_Fm_Hyphomicrobiaceae_Gn_Devosia_Sp_Uncl_61256	0.1	0.21	0.01	3.13	0.04	4.19	-0.11
Proteobacteria_Cl_Alphaproteobacteria_Or_Rhodospirillales_Fm_Rhodospirillaceae_Gn_Uncl_Sp_Uncl_59705	0.12	0.27	0.01	3.1	0.05	0.41	-0.15
Bacteroidetes_Cl_Sphingobacteria_Or_Sphingobacteriales_Fm_Chitinophagaceae_Gn_Uncl_Sp_Uncl_75703	0.04	0.14	0.01	3.05	0.04	4.39	-0.1
Proteobacteria_Cl_Betaproteobacteria_Or_Burkholderiales_Fm_Alcaligenaceae_Gn_Bordetella_Sp_Uncl_14888	0.08	0.21	0.01	2.98	0.05	1.32	-0.13
TM7_Cl_TM7-1_Or_Uncl_Fm_Uncl_Gn_sfC_Sp_Uncl_77085	0.05	0.17	0.01	2.92	0.04	2.73	-0.12
Proteobacteria_Cl_Gammaproteobacteria_Or_Xanthomonadales_Fm_Xanthomonadaceae_Gn_Uncl_Sp_Uncl_17354	0.06	0.17	0.01	2.9	0.04	4.98	-0.11
Proteobacteria_Cl_Gammaproteobacteria_Or_Oceanospirillales_Fm_Halomonadaceae_Gn_Halomonas_Sp_Uncl_57592	0.07	0.21	0.01	2.88	0.05	0.52	-0.14
Proteobacteria_Cl_Betaproteobacteria_Or_Burkholderiales_Fm_Alcaligenaceae_Gn_Uncl_Sp_Uncl_15153	0.08	0.2	0.01	2.57	0.04	3.58	-0.12
Proteobacteria_Cl_Gammaproteobacteria_Or_Oceanospirillales_Fm_Halomonadaceae_Gn_Halomonas_Sp_Uncl_57144	0.06	0.2	0.01	2.56	0.05	0.57	-0.14
Proteobacteria_Cl_Alphaproteobacteria_Or_Rhodospirillales_Fm_Rhodospirillaceae_Gn_Uncl_Sp_Uncl_59290	0.12	0.26	0.01	2.4	0.05	0.68	-0.14
Bacteroidetes_Cl_Sphingobacteria_Or_Sphingobacteriales_Fm_Sphingobacteriaceae_Gn_Parapedobacter_Sp_Uncl_66917	0.05	0.18	0.01	2.29	0.05	0.78	-0.13
Proteobacteria_Cl_Betaproteobacteria_Or_Burkholderiales_Fm_Aquabacteriaceae_Gn_Aquabacterium_Sp_Uncl_13782	0.12	0.23	0.01	2.28	0.04	3.62	-0.11
Actinobacteria_Cl_Actinobacteria_Or_Actinomycetales_Fm_Streptomycetaceae_Gn_Streptomyces_Sp_Uncl_39111	0.06	0.17	0.01	2.28	0.04	3.99	-0.11
Proteobacteria_Cl_Gammaproteobacteria_Or_Xanthomonadales_Fm_Xanthomonadaceae_Gn_Uncl_Sp_Uncl_16505	0.08	0.2	0.01	2.21	0.05	1.8	-0.12
Actinobacteria_Cl_Actinobacteria_Or_Actinomycetales_Fm_Streptomycetaceae_Gn_Streptomyces_Sp_Uncl_38900	0.07	0.17	0.01	2.16	0.04	4.11	-0.1
Actinobacteria_Cl_Actinobacteria_Or_Actinomycetales_Fm_Streptomycetaceae_Gn_Streptomyces_Sp_Uncl_40102	0.05	0.16	0.01	2.14	0.04	3.9	-0.11
Actinobacteria_Cl_Actinobacteria_Or_Actinomycetales_Fm_Streptomycetaceae_Gn_Streptomyces_Sp_Uncl_40100	0.06	0.17	0.01	2.13	0.04	3.33	-0.11
Actinobacteria_Cl_Actinobacteria_Or_Actinomycetales_Fm_Streptomycetaceae_Gn_Streptomyces_Sp_Uncl_40023	0.02	0.14	0.01	2.11	0.04	2.65	-0.12
Actinobacteria_Cl_Actinobacteria_Or_Actinomycetales_Fm_Streptomycetaceae_Gn_Streptomyces_Sp_Uncl_39810	0.06	0.16	0.01	2.09	0.04	4.43	-0.1
Actinobacteria_Cl_Actinobacteria_Or_Actinomycetales_Fm_Streptomycetaceae_Gn_Streptomyces_Sp_Uncl_40081	0.04	0.15	0.01	2.09	0.04	2.52	-0.11
Actinobacteria_Cl_Actinobacteria_Or_Actinomycetales_Fm_Streptomycetaceae_Gn_Streptomyces_Sp_Uncl_38962	0.05	0.16	0.01	2.08	0.04	3.37	-0.11
Actinobacteria_Cl_Actinobacteria_Or_Actinomycetales_Fm_Streptomycetaceae_Gn_Streptomyces_Sp_Uncl_39151	0.04	0.14	0.01	2.07	0.04	4.35	-0.1
Actinobacteria_Cl_Actinobacteria_Or_Actinomycetales_Fm_Thermomonosporaceae_Gn_Actinomadura_Sp_Uncl_41194	0.11	0.22	0.01	2.05	0.04	3.49	-0.11
Actinobacteria_Cl_Actinobacteria_Or_Actinomycetales_Fm_Streptomycetaceae_Gn_Streptomyces_Sp_Uncl_39190	0.06	0.17	0.01	2.05	0.04	4.27	-0.11
Actinobacteria_Cl_Actinobacteria_Or_Actinomycetales_Fm_Streptomycetaceae_Gn_Streptomyces_Sp_Uncl_39492	0.03	0.14	0.01	2.03	0.04	4.7	-0.11
Actinobacteria_Cl_Actinobacteria_Or_Actinomycetales_Fm_Streptomycetaceae_Gn_Streptomyces_Sp_Uncl_40019	0.03	0.14	0.01	2	0.04	3.2	-0.11
Actinobacteria_Cl_Actinobacteria_Or_Actinomycetales_Fm_Streptomycetaceae_Gn_Streptomyces_Sp_Uncl_39905	0.04	0.14	0.01	1.97	0.04	4.23	-0.1
Actinobacteria_Cl_Actinobacteria_Or_Actinomycetales_Fm_Streptomycetaceae_Gn_Streptomyces_Sp_Uncl_39683	0.02	0.13	0.01	1.89	0.04	4.46	-0.11
Groups BUCKET & BAGGED
Average dissimilarity = 22.21
	Group BUCKET	Group BAGGED
Taxa	Av.Abund	Av.Abund	Av.Diss	Diss/SD	Contrib%	Cum.%	Difference
Greater Avg. Abundance in BUCKET
Firmicutes_Cl_Clostridia_Or_Clostridiales_Fm_Ruminococcaceae_Gn_Faecalibacterium_Sp_Faecalibacterium prausnitzii_24492	0.16	0.02	0.01	14.37	0.04	2.38	0.14
Firmicutes_Cl_Clostridia_Or_Clostridiales_Fm_Ruminococcaceae_Gn_Faecalibacterium_Sp_Uncl_24796	0.16	0.02	0.01	14.09	0.04	2.27	0.14
Firmicutes_Cl_Clostridia_Or_Clostridiales_Fm_Ruminococcaceae_Gn_Faecalibacterium_Sp_Uncl_26167	0.15	0.02	0.01	13.25	0.04	2.7	0.13
Firmicutes_Cl_Clostridia_Or_Clostridiales_Fm_Ruminococcaceae_Gn_Faecalibacterium_Sp_Faecalibacterium prausnitzii_26430	0.15	0.03	0.01	12.75	0.03	3.3	0.12
Firmicutes_Cl_Clostridia_Or_Clostridiales_Fm_Ruminococcaceae_Gn_Faecalibacterium_Sp_Faecalibacterium prausnitzii_25823	0.15	0.03	0.01	12.71	0.03	4.42	0.12
Firmicutes_Cl_Clostridia_Or_Clostridiales_Fm_Ruminococcaceae_Gn_Faecalibacterium_Sp_Faecalibacterium prausnitzii_25605	0.15	0.02	0.01	11.81	0.04	2.41	0.13
Firmicutes_Cl_Clostridia_Or_Clostridiales_Fm_Ruminococcaceae_Gn_Faecalibacterium_Sp_Faecalibacterium prausnitzii_26172	0.15	0.03	0.01	11.56	0.03	4.01	0.12
Firmicutes_Cl_Clostridia_Or_Clostridiales_Fm_Ruminococcaceae_Gn_Faecalibacterium_Sp_Uncl_26020	0.13	0.02	0.01	11.4	0.03	4.85	0.11
Firmicutes_Cl_Clostridia_Or_Clostridiales_Fm_Ruminococcaceae_Gn_Faecalibacterium_Sp_Faecalibacterium prausnitzii_26112	0.14	0.03	0.01	11.31	0.03	4.65	0.11
Firmicutes_Cl_Clostridia_Or_Clostridiales_Fm_Ruminococcaceae_Gn_Faecalibacterium_Sp_Faecalibacterium prausnitzii_24807	0.15	0.02	0.01	11.18	0.03	3.05	0.13
Firmicutes_Cl_Clostridia_Or_Clostridiales_Fm_Ruminococcaceae_Gn_Faecalibacterium_Sp_Uncl_24668	0.15	0.02	0.01	11.11	0.03	3.47	0.13
Firmicutes_Cl_Clostridia_Or_Clostridiales_Fm_Ruminococcaceae_Gn_Faecalibacterium_Sp_Faecalibacterium prausnitzii_25336	0.15	0.03	0.01	10.95	0.03	3.78	0.12
Firmicutes_Cl_Clostridia_Or_Clostridiales_Fm_Ruminococcaceae_Gn_Faecalibacterium_Sp_Uncl_25944	0.14	0.02	0.01	10.86	0.03	4.08	0.12
Firmicutes_Cl_Clostridia_Or_Clostridiales_Fm_Ruminococcaceae_Gn_Faecalibacterium_Sp_Uncl_26018	0.14	0.02	0.01	10.82	0.03	3.26	0.12
Firmicutes_Cl_Clostridia_Or_Clostridiales_Fm_Ruminococcaceae_Gn_Faecalibacterium_Sp_Faecalibacterium prausnitzii_26565	0.14	0.02	0.01	10.58	0.03	4.45	0.12
Firmicutes_Cl_Clostridia_Or_Clostridiales_Fm_Ruminococcaceae_Gn_Faecalibacterium_Sp_Faecalibacterium prausnitzii_24932	0.15	0.02	0.01	10.52	0.04	2.59	0.13
Firmicutes_Cl_Clostridia_Or_Clostridiales_Fm_Ruminococcaceae_Gn_Faecalibacterium_Sp_Uncl_24691	0.14	0.02	0.01	10.36	0.03	3.37	0.12
Firmicutes_Cl_Clostridia_Or_Clostridiales_Fm_Ruminococcaceae_Gn_Faecalibacterium_Sp_Faecalibacterium prausnitzii_25348	0.14	0.02	0.01	9.98	0.03	3.84	0.12
Firmicutes_Cl_Clostridia_Or_Clostridiales_Fm_Ruminococcaceae_Gn_Faecalibacterium_Sp_Faecalibacterium prausnitzii_24535	0.16	0.04	0.01	9.9	0.03	3.88	0.12
Firmicutes_Cl_Clostridia_Or_Clostridiales_Fm_Ruminococcaceae_Gn_Faecalibacterium_Sp_Uncl_24805	0.15	0.02	0.01	9.88	0.03	3.61	0.13
Firmicutes_Cl_Clostridia_Or_Clostridiales_Fm_Ruminococcaceae_Gn_Faecalibacterium_Sp_Faecalibacterium prausnitzii_26613	0.17	0.02	0.01	9.8	0.04	0.94	0.15
Firmicutes_Cl_Clostridia_Or_Clostridiales_Fm_Ruminococcaceae_Gn_Faecalibacterium_Sp_Uncl_26440	0.14	0.02	0.01	9.65	0.03	4.91	0.12
Firmicutes_Cl_Clostridia_Or_Clostridiales_Fm_Ruminococcaceae_Gn_Faecalibacterium_Sp_Faecalibacterium prausnitzii_24729	0.15	0.03	0.01	9.44	0.03	4.38	0.12
Firmicutes_Cl_Clostridia_Or_Clostridiales_Fm_Ruminococcaceae_Gn_Faecalibacterium_Sp_Faecalibacterium prausnitzii_25352	0.16	0.02	0.01	9.09	0.04	1.63	0.14
Firmicutes_Cl_Clostridia_Or_Clostridiales_Fm_Ruminococcaceae_Gn_Faecalibacterium_Sp_Faecalibacterium prausnitzii_25882	0.15	0.03	0.01	8.8	0.04	3.02	0.12
Firmicutes_Cl_Clostridia_Or_Clostridiales_Fm_Ruminococcaceae_Gn_Faecalibacterium_Sp_Uncl_26321	0.15	0.02	0.01	8.62	0.04	1.93	0.13
Firmicutes_Cl_Clostridia_Or_Clostridiales_Fm_Ruminococcaceae_Gn_Faecalibacterium_Sp_Faecalibacterium prausnitzii_26219	0.17	0.04	0.01	8.42	0.03	3.23	0.13
Firmicutes_Cl_Clostridia_Or_Clostridiales_Fm_Ruminococcaceae_Gn_Faecalibacterium_Sp_Faecalibacterium prausnitzii_26120	0.14	0.02	0.01	8.28	0.03	3.95	0.12
Firmicutes_Cl_Clostridia_Or_Clostridiales_Fm_Ruminococcaceae_Gn_Faecalibacterium_Sp_Faecalibacterium prausnitzii_25805	0.15	0.02	0.01	7.98	0.04	2.52	0.13
Firmicutes_Cl_Clostridia_Or_Clostridiales_Fm_Ruminococcaceae_Gn_Faecalibacterium_Sp_Uncl_26377	0.17	0.03	0.01	7.27	0.04	1.25	0.14
Firmicutes_Cl_Clostridia_Or_Clostridiales_Fm_Ruminococcaceae_Gn_Faecalibacterium_Sp_Faecalibacterium prausnitzii_25361	0.14	0.02	0.01	7.25	0.03	3.71	0.12
Firmicutes_Cl_Clostridia_Or_Clostridiales_Fm_Ruminococcaceae_Gn_Faecalibacterium_Sp_Uncl_25160	0.14	0.02	0.01	6.56	0.03	4.88	0.12
Firmicutes_Cl_Clostridia_Or_Clostridiales_Fm_Ruminococcaceae_Gn_Faecalibacterium_Sp_Uncl_26175	0.14	0.02	0.01	6.47	0.03	4.81	0.12
Greater Avg. Abundance in BAGGED
Proteobacteria_Cl_Gammaproteobacteria_Or_Xanthomonadales_Fm_Xanthomonadaceae_Gn_Uncl_Sp_Uncl_16858	0.01	0.17	0.01	21.29	0.04	0.28	-0.16
Planctomycetes_Cl_Planctomycea_Or_Gemmatales_Fm_Isosphaeraceae_Gn_Uncl_Sp_Uncl_57247	0.04	0.17	0.01	19.67	0.03	3.19	-0.13
Planctomycetes_Cl_Planctomycea_Or_Gemmatales_Fm_Isosphaeraceae_Gn_Uncl_Sp_Uncl_57583	0.05	0.2	0.01	19	0.04	0.9	-0.15
Actinobacteria_Cl_Actinobacteria_Or_Actinomycetales_Fm_Streptomycetaceae_Gn_Streptomyces_Sp_Uncl_39215	0.02	0.16	0.01	16.48	0.04	1.1	-0.14
Actinobacteria_Cl_Actinobacteria_Or_Actinomycetales_Fm_Streptomycetaceae_Gn_Streptomyces_Sp_Uncl_39250	0.02	0.17	0.01	16.46	0.04	0.62	-0.15
Planctomycetes_Cl_Planctomycea_Or_Gemmatales_Fm_Isosphaeraceae_Gn_Uncl_Sp_Uncl_56605	0.05	0.19	0.01	16.07	0.04	0.98	-0.14
Planctomycetes_Cl_Planctomycea_Or_Planctomycetales_Fm_Planctomycetaceae_Gn_Uncl_Sp_Uncl_56890	0.1	0.24	0.01	15.13	0.04	1.02	-0.14
Actinobacteria_Cl_Actinobacteria_Or_Actinomycetales_Fm_Nakamurellaceae_Gn_Uncl_Sp_Uncl_37963	0.02	0.19	0.01	15.04	0.05	0.05	-0.17
Planctomycetes_Cl_Planctomycea_Or_Planctomycetales_Fm_Planctomycetaceae_Gn_Uncl_Sp_Uncl_57513	0.06	0.19	0.01	14.75	0.04	2.84	-0.13
Actinobacteria_Cl_Actinobacteria_Or_Actinomycetales_Fm_Streptomycetaceae_Gn_Streptomyces_Sp_Uncl_40081	0.03	0.18	0.01	14.55	0.04	0.74	-0.15
Planctomycetes_Cl_Planctomycea_Or_Gemmatales_Fm_Isosphaeraceae_Gn_Uncl_Sp_Uncl_57019	0.05	0.21	0.01	14.55	0.04	0.32	-0.16
Planctomycetes_Cl_Planctomycea_Or_Planctomycetales_Fm_Planctomycetaceae_Gn_Uncl_Sp_Uncl_54859	0.03	0.16	0.01	14.25	0.04	2.48	-0.13
Acidobacteria_Cl_Acidobacteria_Or_Acidobacteriales_Fm_Acidobacteriaceae_Gn_Uncl_Sp_Uncl_51059	0.03	0.19	0.01	14.18	0.04	0.19	-0.16
Gemmatimonadetes_Cl_Gemmatimonadetes_Or_Uncl_Fm_Uncl_Gn_sfA_Sp_Uncl_58073	0.03	0.19	0.01	14.18	0.04	0.36	-0.16
Planctomycetes_Cl_Planctomycea_Or_Gemmatales_Fm_Isosphaeraceae_Gn_Uncl_Sp_Uncl_57616	0.09	0.21	0.01	13.99	0.03	3.98	-0.12
Planctomycetes_Cl_Planctomycea_Or_Planctomycetales_Fm_Planctomycetaceae_Gn_Uncl_Sp_Uncl_54140	0.03	0.17	0.01	13.96	0.04	2.01	-0.14
Planctomycetes_Cl_Planctomycea_Or_Planctomycetales_Fm_Planctomycetaceae_Gn_Uncl_Sp_Uncl_57004	0.06	0.22	0.01	13.83	0.04	0.23	-0.16
Actinobacteria_Cl_Actinobacteria_Or_Actinomycetales_Fm_Streptomycetaceae_Gn_Streptomyces_Sp_Uncl_39521	0.03	0.17	0.01	13.47	0.04	0.82	-0.14
Planctomycetes_Cl_Planctomycea_Or_Planctomycetales_Fm_Planctomycetaceae_Gn_Uncl_Sp_Uncl_56885	0.05	0.18	0.01	13.28	0.04	2.56	-0.13
Planctomycetes_Cl_Planctomycea_Or_Gemmatales_Fm_Gemmataceae_Gn_Uncl_Sp_Uncl_57015	0.08	0.22	0.01	13.25	0.04	0.78	-0.14
Actinobacteria_Cl_Actinobacteria_Or_Actinomycetales_Fm_Streptomycetaceae_Gn_Streptomyces_Sp_Uncl_38514	0.03	0.18	0.01	13.2	0.04	0.58	-0.15
Actinobacteria_Cl_Actinobacteria_Or_Actinomycetales_Fm_Streptomycetaceae_Gn_Streptomyces_Sp_Uncl_39771	0.04	0.17	0.01	13	0.04	2.23	-0.13
Actinobacteria_Cl_Actinobacteria_Or_Actinomycetales_Fm_Streptomycetaceae_Gn_Streptomyces_Sp_Uncl_39412	0.02	0.16	0.01	12.79	0.04	1.71	-0.14
Bacteroidetes_Cl_Sphingobacteria_Or_Sphingobacteriales_Fm_Sphingobacteriaceae_Gn_Uncl_Sp_Uncl_66924	0.02	0.16	0.01	12.49	0.04	1.67	-0.14
Planctomycetes_Cl_Planctomycea_Or_Planctomycetales_Fm_Planctomycetaceae_Gn_Uncl_Sp_Uncl_57613	0.06	0.19	0.01	12.39	0.04	2.66	-0.13
Actinobacteria_Cl_Actinobacteria_Or_Actinomycetales_Fm_Streptomycetaceae_Gn_Streptomyces_Sp_Uncl_39683	0.03	0.16	0.01	12.31	0.03	3.16	-0.13
Planctomycetes_Cl_Planctomycea_Or_Gemmatales_Fm_Isosphaeraceae_Gn_Isosphaera_Sp_Uncl_57308	0.08	0.22	0.01	12.27	0.04	1.41	-0.14
Actinobacteria_Cl_Actinobacteria_Or_Actinomycetales_Fm_Streptomycetaceae_Gn_Streptomyces_Sp_Uncl_38866	0.03	0.16	0.01	11.96	0.04	2.08	-0.13
Actinobacteria_Cl_Actinobacteria_Or_Actinomycetales_Fm_Streptomycetaceae_Gn_Streptomyces_Sp_Uncl_40019	0.03	0.17	0.01	11.93	0.04	1.14	-0.14
Actinobacteria_Cl_Actinobacteria_Or_Actinomycetales_Fm_Streptomycetaceae_Gn_Streptomyces_Sp_Uncl_39790	0.03	0.16	0.01	11.78	0.04	2.05	-0.13
Actinobacteria_Cl_Actinobacteria_Or_Actinomycetales_Fm_Streptomycetaceae_Gn_Streptomyces_Sp_Uncl_39765	0.04	0.17	0.01	11.64	0.03	3.4	-0.13
Actinobacteria_Cl_Actinobacteria_Or_Actinomycetales_Fm_Streptomycetaceae_Gn_Streptomyces_Sp_Uncl_38956	0.03	0.15	0.01	11.55	0.03	4.48	-0.12
Actinobacteria_Cl_Actinobacteria_Or_Actinomycetales_Fm_Streptomycetaceae_Gn_Streptomyces_Sp_Uncl_38808	0.05	0.17	0.01	11.55	0.03	4.15	-0.12
Actinobacteria_Cl_Actinobacteria_Or_Actinomycetales_Fm_Streptomycetaceae_Gn_Streptomyces_Sp_Uncl_40023	0.02	0.16	0.01	11.05	0.04	1.9	-0.14
Proteobacteria_Cl_Gammaproteobacteria_Or_Chromatiales_Fm_Sinobacteraceae_Gn_Steroidobacter_Sp_Uncl_16114	0.07	0.19	0.01	10.99	0.03	4.78	-0.12
Actinobacteria_Cl_Actinobacteria_Or_Actinomycetales_Fm_Streptomycetaceae_Gn_Streptomyces_Sp_Uncl_38959	0.04	0.17	0.01	10.89	0.03	3.57	-0.13
Actinobacteria_Cl_Actinobacteria_Or_Actinomycetales_Fm_Pseudonocardiaceae_Gn_Saccharomonospora_Sp_Uncl_38395	0.06	0.23	0.01	10.87	0.05	0.14	-0.17
Actinobacteria_Cl_Actinobacteria_Or_Actinomycetales_Fm_Nakamurellaceae_Gn_Uncl_Sp_Uncl_37835	0.04	0.19	0.01	10.33	0.04	0.86	-0.15
Planctomycetes_Cl_Planctomycea_Or_Planctomycetales_Fm_Planctomycetaceae_Gn_Planctomyces_Sp_Uncl_56651	0.06	0.2	0.01	10.25	0.04	1.17	-0.14
Actinobacteria_Cl_Actinobacteria_Or_Actinomycetales_Fm_Thermomonosporaceae_Gn_Actinomadura_Sp_Actinomadura vinacea_41394	0.04	0.18	0.01	10.13	0.04	2.12	-0.14
Actinobacteria_Cl_Actinobacteria_Or_Actinomycetales_Fm_Streptomycetaceae_Gn_Streptomyces_Sp_Uncl_39917	0.03	0.16	0.01	10.01	0.04	1.78	-0.13
Proteobacteria_Cl_Gammaproteobacteria_Or_Chromatiales_Fm_Sinobacteraceae_Gn_Uncl_Sp_Uncl_16792	0.05	0.2	0.01	9.97	0.04	0.45	-0.15
Actinobacteria_Cl_Actinobacteria_Or_Actinomycetales_Fm_Streptomycetaceae_Gn_Streptomyces_Sp_Uncl_39332	0.03	0.16	0.01	9.87	0.04	2.73	-0.13
Actinobacteria_Cl_Actinobacteria_Or_Actinomycetales_Fm_Mycobacteriaceae_Gn_Mycobacterium_Sp_Uncl_37777	0.03	0.16	0.01	9.79	0.04	1.97	-0.13
Actinobacteria_Cl_Actinobacteria_Or_Actinomycetales_Fm_Cellulomonadaceae_Gn_Uncl_Sp_Uncl_37966	0.07	0.2	0.01	9.72	0.03	3.5	-0.13
Actinobacteria_Cl_Actinobacteria_Or_Actinomycetales_Fm_Streptomycetaceae_Gn_Streptomyces_Sp_Uncl_39129	0.03	0.15	0.01	9.63	0.03	4.58	-0.12
Actinobacteria_Cl_Actinobacteria_Or_Actinomycetales_Fm_Streptomycetaceae_Gn_Streptomyces_Sp_Uncl_39151	0.03	0.17	0.01	9.63	0.04	1.48	-0.14
Actinobacteria_Cl_Actinobacteria_Or_Actinomycetales_Fm_Streptomycetaceae_Gn_Streptomyces_Sp_Uncl_39190	0.05	0.19	0.01	9.54	0.04	1.52	-0.14
Actinobacteria_Cl_Actinobacteria_Or_Actinomycetales_Fm_Thermomonosporaceae_Gn_Actinomadura_Sp_Uncl_42129	0.07	0.21	0.01	9.46	0.04	1.82	-0.14
Actinobacteria_Cl_Actinobacteria_Or_Actinomycetales_Fm_Cellulomonadaceae_Gn_Uncl_Sp_Uncl_41851	0.07	0.21	0.01	9.43	0.04	1.6	-0.14
Actinobacteria_Cl_Actinobacteria_Or_Actinomycetales_Fm_Streptomycetaceae_Gn_Streptomyces_Sp_Uncl_38851	0.04	0.17	0.01	9.41	0.03	3.91	-0.13
Actinobacteria_Cl_Actinobacteria_Or_Actinomycetales_Fm_Streptomycetaceae_Gn_Streptomyces_Sp_Uncl_39909	0.06	0.18	0.01	9.37	0.03	4.68	-0.12
Actinobacteria_Cl_Actinobacteria_Or_Actinomycetales_Fm_Streptomycetaceae_Gn_Streptomyces_Sp_Uncl_39431	0.04	0.16	0.01	9.36	0.03	5.01	-0.12
Actinobacteria_Cl_Actinobacteria_Or_Actinomycetales_Fm_Streptomycetaceae_Gn_Streptomyces_Sp_Uncl_40100	0.05	0.19	0.01	9.25	0.04	1.21	-0.14
Actinobacteria_Cl_Actinobacteria_Or_Actinomycetales_Fm_Streptomycetaceae_Gn_Streptomyces_Sp_Uncl_39492	0.03	0.16	0.01	9.22	0.04	2.3	-0.13
Actinobacteria_Cl_Actinobacteria_Or_Actinomycetales_Fm_Streptomycetaceae_Gn_Streptomyces_Sp_Uncl_38936	0.04	0.16	0.01	9.14	0.03	3.64	-0.12
Actinobacteria_Cl_Actinobacteria_Or_Actinomycetales_Fm_Streptomycetaceae_Gn_Streptomyces_Sp_Uncl_39916	0.03	0.16	0.01	8.95	0.04	2.34	-0.13
Actinobacteria_Cl_Actinobacteria_Or_Actinomycetales_Fm_Streptomycetaceae_Gn_Streptomyces_Sp_Uncl_39228	0.04	0.18	0.01	8.83	0.04	2.19	-0.14
Actinobacteria_Cl_Actinobacteria_Or_Actinomycetales_Fm_Streptomycetaceae_Gn_Streptomyces_Sp_Uncl_40102	0.04	0.18	0.01	8.77	0.04	1.29	-0.14
Actinobacteria_Cl_Actinobacteria_Or_Actinomycetales_Fm_Streptomycetaceae_Gn_Streptomyces_Sp_Uncl_38962	0.04	0.18	0.01	8.77	0.04	1.33	-0.14
Actinobacteria_Cl_Actinobacteria_Or_Actinomycetales_Fm_Streptomycetaceae_Gn_Streptomyces_Sp_Uncl_39139	0.03	0.16	0.01	8.66	0.04	2.81	-0.13
Actinobacteria_Cl_Actinobacteria_Or_Actinomycetales_Fm_Streptomycetaceae_Gn_Streptomyces_Sp_Uncl_39394	0.03	0.16	0.01	8.64	0.03	3.54	-0.13
Actinobacteria_Cl_Actinobacteria_Or_Actinomycetales_Fm_Thermomonosporaceae_Gn_Actinomadura_Sp_Uncl_41436	0.05	0.17	0.01	8.61	0.03	3.12	-0.12
Actinobacteria_Cl_Actinobacteria_Or_Actinomycetales_Fm_Streptomycetaceae_Gn_Streptomyces_Sp_Uncl_39810	0.05	0.18	0.01	8.53	0.04	1.44	-0.13
Actinobacteria_Cl_Actinobacteria_Or_Actinomycetales_Fm_Nocardiopsaceae_Gn_Thermobifida_Sp_Thermobifida fusca_41872	0.1	0.23	0.01	8.49	0.04	2.16	-0.13
Actinobacteria_Cl_Actinobacteria_Or_Actinomycetales_Fm_Micromonosporaceae_Gn_Uncl_Sp_Uncl_42353	0.03	0.15	0.01	8.48	0.03	3.33	-0.12
Actinobacteria_Cl_Actinobacteria_Or_Actinomycetales_Fm_Streptomycetaceae_Gn_Streptomyces_Sp_Uncl_38603	0.04	0.16	0.01	8.39	0.03	3.74	-0.12
Actinobacteria_Cl_Actinobacteria_Or_Actinomycetales_Fm_Streptomycetaceae_Gn_Streptomyces_Sp_Uncl_38900	0.06	0.19	0.01	8.29	0.04	2.77	-0.13
Proteobacteria_Cl_Gammaproteobacteria_Or_Chromatiales_Fm_Sinobacteraceae_Gn_Uncl_Sp_Uncl_2314	0.04	0.19	0.01	8.26	0.04	1.06	-0.15
Proteobacteria_Cl_Alphaproteobacteria_Or_Rhodospirillales_Fm_Rhodospirillaceae_Gn_Uncl_Sp_Uncl_60016	0.05	0.19	0.01	8.24	0.04	1.37	-0.14
Actinobacteria_Cl_Actinobacteria_Or_Actinomycetales_Fm_Streptomycetaceae_Gn_Streptomyces_Sp_Uncl_38836	0.04	0.16	0.01	8.02	0.03	4.55	-0.12
Actinobacteria_Cl_Actinobacteria_Or_koll13_Fm_Uncl_Gn_sfD_Sp_Uncl_41962	0.07	0.19	0.01	7.78	0.03	4.18	-0.12
Proteobacteria_Cl_Deltaproteobacteria_Or_Myxococcales_Fm_Uncl_Gn_sfE_Sp_Uncl_52737	0.02	0.14	0.01	7.76	0.03	3.67	-0.12
Actinobacteria_Cl_Actinobacteria_Or_Actinomycetales_Fm_Streptomycetaceae_Gn_Streptomyces_Sp_Uncl_39111	0.05	0.18	0.01	7.68	0.04	2.95	-0.13
Actinobacteria_Cl_Actinobacteria_Or_Actinomycetales_Fm_Streptomycetaceae_Gn_Streptomyces_Sp_Uncl_39973	0.04	0.16	0.01	7.63	0.03	4.52	-0.12
Proteobacteria_Cl_Gammaproteobacteria_Or_Xanthomonadales_Fm_Xanthomonadaceae_Gn_Dyella_Sp_Uncl_17015	0.09	0.22	0.01	7.56	0.04	2.98	-0.13
Actinobacteria_Cl_Actinobacteria_Or_Actinomycetales_Fm_Pseudonocardiaceae_Gn_Pseudonocardia_Sp_Uncl_38439	0.04	0.16	0.01	7.31	0.03	4.71	-0.12
Actinobacteria_Cl_Actinobacteria_Or_Actinomycetales_Fm_Cellulomonadaceae_Gn_Uncl_Sp_Uncl_37747	0.06	0.19	0.01	7.14	0.04	2.45	-0.13
Actinobacteria_Cl_Actinobacteria_Or_Actinomycetales_Fm_Corynebacteriaceae_Gn_Corynebacterium_Sp_Uncl_31080	0.04	0.16	0.01	6.93	0.03	4.35	-0.12
Actinobacteria_Cl_Actinobacteria_Or_Actinomycetales_Fm_Geodermatophilaceae_Gn_Geodermatophilus_Sp_Uncl_39208	0.07	0.19	0.01	6.91	0.03	4.28	-0.12
Proteobacteria_Cl_Alphaproteobacteria_Or_Rhodospirillales_Fm_Rhodospirillaceae_Gn_Uncl_Sp_Uncl_59705	0.06	0.21	0.01	6.9	0.04	0.53	-0.15
Actinobacteria_Cl_Actinobacteria_Or_Actinomycetales_Fm_Streptomycetaceae_Gn_Streptomyces_Sp_Uncl_38637	0.04	0.16	0.01	6.54	0.03	4.98	-0.12
Actinobacteria_Cl_Actinobacteria_Or_Actinomycetales_Fm_Mycobacteriaceae_Gn_Mycobacterium_Sp_Uncl_38116	0.03	0.16	0.01	6.52	0.04	2.91	-0.13
Actinobacteria_Cl_Actinobacteria_Or_Actinomycetales_Fm_Streptomycetaceae_Gn_Streptomyces_Sp_Uncl_39714	0.05	0.19	0.01	6.39	0.04	1.75	-0.14
Actinobacteria_Cl_Actinobacteria_Or_Actinomycetales_Fm_Thermomonosporaceae_Gn_Actinomadura_Sp_Uncl_41194	0.07	0.19	0.01	6.37	0.03	3.43	-0.12
Proteobacteria_Cl_Gammaproteobacteria_Or_Chromatiales_Fm_Sinobacteraceae_Gn_Uncl_Sp_Uncl_3096	0.03	0.15	0.01	6.32	0.03	4.22	-0.12
Actinobacteria_Cl_Actinobacteria_Or_Actinomycetales_Fm_Pseudonocardiaceae_Gn_Uncl_Sp_Uncl_42052	0.05	0.19	0.01	6.17	0.04	1.86	-0.14
Actinobacteria_Cl_Actinobacteria_Or_Actinomycetales_Fm_Nocardiaceae_Gn_Nocardia_Sp_Uncl_38091	0.04	0.17	0.01	6.11	0.03	3.09	-0.13
Actinobacteria_Cl_Actinobacteria_Or_Actinomycetales_Fm_Mycobacteriaceae_Gn_Mycobacterium_Sp_Uncl_37907	0.04	0.18	0.01	6.1	0.04	0.7	-0.14
Actinobacteria_Cl_Actinobacteria_Or_Actinomycetales_Fm_Cellulomonadaceae_Gn_Uncl_Sp_Uncl_41198	0.06	0.2	0.01	6.1	0.04	1.56	-0.14
Proteobacteria_Cl_Alphaproteobacteria_Or_Rhodospirillales_Fm_Rhodospirillaceae_Gn_Uncl_Sp_Uncl_59290	0.03	0.21	0.01	5.96	0.05	0.1	-0.18
Proteobacteria_Cl_Alphaproteobacteria_Or_Rhizobiales_Fm_Phyllobacteriaceae_Gn_Chelativorans_Sp_Uncl_62163	0.04	0.16	0.01	5.59	0.03	4.05	-0.12
Actinobacteria_Cl_Actinobacteria_Or_Actinomycetales_Fm_Intrasporangiaceae_Gn_Uncl_Sp_Uncl_40716	0.06	0.18	0.01	5.53	0.03	4.75	-0.12
Proteobacteria_Cl_Alphaproteobacteria_Or_Rhizobiales_Fm_Hyphomicrobiaceae_Gn_Devosia_Sp_Uncl_61256	0.08	0.23	0.01	5.49	0.04	0.66	-0.15
Proteobacteria_Cl_Alphaproteobacteria_Or_Rhizobiales_Fm_Hyphomicrobiaceae_Gn_Pedomicrobium_Sp_Uncl_59555	0.09	0.21	0.01	5.45	0.03	4.94	-0.12
Actinobacteria_Cl_Actinobacteria_Or_Actinomycetales_Fm_Mycobacteriaceae_Gn_Mycobacterium_Sp_Uncl_37688	0.06	0.18	0.01	5.28	0.03	4.32	-0.12
Actinobacteria_Cl_Actinobacteria_Or_Actinomycetales_Fm_Corynebacteriaceae_Gn_Uncl_Sp_Uncl_38291	0.08	0.2	0.01	5.14	0.04	2.63	-0.12
Actinobacteria_Cl_Actinobacteria_Or_Acidimicrobiales_Fm_Acidimicrobiaceae_Gn_Uncl_Sp_Uncl_42818	0.1	0.22	0.01	5.05	0.03	4.25	-0.12
Actinobacteria_Cl_Actinobacteria_Or_Actinomycetales_Fm_Cellulomonadaceae_Gn_Uncl_Sp_Uncl_40335	0.04	0.2	0.01	5.04	0.04	0.49	-0.16
Proteobacteria_Cl_Alphaproteobacteria_Or_Rhizobiales_Fm_Hyphomicrobiaceae_Gn_Devosia_Sp_Uncl_60472	0.09	0.25	0.01	3.84	0.04	0.41	-0.16
Proteobacteria_Cl_Alphaproteobacteria_Or_Sphingomonadales_Fm_Erythrobacteraceae_Gn_Uncl_Sp_Uncl_61221	0.06	0.18	0.01	3.26	0.03	4.11	-0.12
Proteobacteria_Cl_Alphaproteobacteria_Or_Rhizobiales_Fm_Phyllobacteriaceae_Gn_Uncl_Sp_Uncl_61531	0.06	0.18	0.01	3.21	0.03	3.81	-0.12
Actinobacteria_Cl_Actinobacteria_Or_Actinomycetales_Fm_Micrococcaceae_Gn_Arthrobacter_Sp_Uncl_40394	0.1	0.23	0.01	3.04	0.04	2.88	-0.13
Firmicutes_Cl_Bacilli_Or_Bacillales_Fm_Bacillaceae_Gn_Oceanobacillus_Sp_Uncl_46566	0.11	0.23	0.01	2.77	0.03	4.61	-0.12
Groups THERMOPHILIC & BAGGED
Average dissimilarity = 16.64
	Group THERMOPHILIC	Group BAGGED
Taxa	Av.Abund	Av.Abund	Av.Diss	Diss/SD	Contrib%	Cum.%	Difference
Greater Avg. Abundance in BAGGED
Planctomycetes_Cl_Planctomycea_Or_Gemmatales_Fm_Isosphaeraceae_Gn_Singulisphaera_Sp_Singulisphaera acidiphila_56720	0.05	0.16	0.01	19.15	0.04	2.99	-0.11
Planctomycetes_Cl_Planctomycea_Or_Gemmatales_Fm_Isosphaeraceae_Gn_Uncl_Sp_Uncl_57247	0.04	0.17	0.01	18.27	0.05	2.16	-0.13
Proteobacteria_Cl_Gammaproteobacteria_Or_Xanthomonadales_Fm_Xanthomonadaceae_Gn_Uncl_Sp_Uncl_16858	0.01	0.17	0.01	17.41	0.06	0.12	-0.16
Actinobacteria_Cl_Actinobacteria_Or_Actinomycetales_Fm_Streptomycetaceae_Gn_Streptomyces_Sp_Uncl_39577	0.03	0.14	0.01	16.05	0.04	3.68	-0.11
Planctomycetes_Cl_Planctomycea_Or_Gemmatales_Fm_Isosphaeraceae_Gn_Uncl_Sp_Uncl_57019	0.06	0.21	0.01	15.32	0.06	0.18	-0.15
Actinobacteria_Cl_Actinobacteria_Or_Actinomycetales_Fm_Streptomycetaceae_Gn_Streptomyces_Sp_Uncl_39584	0.02	0.14	0.01	14.78	0.04	3.21	-0.12
Actinobacteria_Cl_Actinobacteria_Or_Actinomycetales_Fm_Streptomycetaceae_Gn_Streptomyces_Sp_Uncl_39319	0.03	0.14	0.01	14.08	0.04	3.85	-0.11
Actinobacteria_Cl_Actinobacteria_Or_Actinomycetales_Fm_Streptomycetaceae_Gn_Streptomyces_Sp_Uncl_40019	0.03	0.17	0.01	13.93	0.05	0.46	-0.14
Actinobacteria_Cl_Actinobacteria_Or_Actinomycetales_Fm_Streptomycetaceae_Gn_Streptomyces_Sp_Uncl_39250	0.02	0.17	0.01	13.9	0.06	0.24	-0.15
Bacteroidetes_Cl_Sphingobacteria_Or_Sphingobacteriales_Fm_Sphingobacteriaceae_Gn_Uncl_Sp_Uncl_66924	0.01	0.16	0.01	13.32	0.06	0.35	-0.15
Actinobacteria_Cl_Actinobacteria_Or_Actinomycetales_Fm_Streptomycetaceae_Gn_Streptomyces_Sp_Uncl_39683	0.02	0.16	0.01	12.99	0.05	0.88	-0.14
Actinobacteria_Cl_Actinobacteria_Or_Actinomycetales_Fm_Streptomycetaceae_Gn_Streptomyces_Sp_Uncl_39492	0.03	0.16	0.01	12.54	0.05	0.98	-0.13
Actinobacteria_Cl_Actinobacteria_Or_Actinomycetales_Fm_Streptomycetaceae_Gn_Streptomyces_Sp_Uncl_40081	0.04	0.18	0.01	12.28	0.06	0.4	-0.14
Actinobacteria_Cl_Actinobacteria_Or_Actinomycetales_Fm_Streptomycetaceae_Gn_Streptomyces_Sp_Uncl_39917	0.04	0.16	0.01	11.94	0.05	1.53	-0.12
Actinobacteria_Cl_Actinobacteria_Or_Actinomycetales_Fm_Streptomycetaceae_Gn_Streptomyces_Sp_Uncl_39156	0.02	0.14	0.01	11.83	0.04	2.85	-0.12
Planctomycetes_Cl_Planctomycea_Or_Gemmatales_Fm_Isosphaeraceae_Gn_Uncl_Sp_Uncl_57583	0.06	0.2	0.01	11.73	0.05	0.51	-0.14
Actinobacteria_Cl_Actinobacteria_Or_Actinomycetales_Fm_Streptomycetaceae_Gn_Streptomyces_Sp_Uncl_39905	0.04	0.16	0.01	11.63	0.05	1.87	-0.12
Actinobacteria_Cl_Actinobacteria_Or_Actinomycetales_Fm_Streptomycetaceae_Gn_Streptomyces_Sp_Uncl_39129	0.03	0.15	0.01	11.62	0.04	2.9	-0.12
Actinobacteria_Cl_Actinobacteria_Or_Actinomycetales_Fm_Nakamurellaceae_Gn_Uncl_Sp_Uncl_37963	0.03	0.19	0.01	11.38	0.06	0.06	-0.16
Actinobacteria_Cl_Actinobacteria_Or_Actinomycetales_Fm_Streptomycetaceae_Gn_Streptomyces_Sp_Uncl_39332	0.04	0.16	0.01	11.19	0.05	2.53	-0.12
Actinobacteria_Cl_Actinobacteria_Or_Actinomycetales_Fm_Streptomycetaceae_Gn_Streptomyces_Sp_Uncl_39126	0.03	0.14	0.01	11.03	0.04	4.06	-0.11
Actinobacteria_Cl_Actinobacteria_Or_Actinomycetales_Fm_Streptomycetaceae_Gn_Streptomyces_Sp_Uncl_39215	0.03	0.16	0.01	10.87	0.05	0.72	-0.13
Actinobacteria_Cl_Actinobacteria_Or_Actinomycetales_Fm_Streptomycetaceae_Gn_Streptomyces_Sp_Uncl_40023	0.02	0.16	0.01	10.77	0.05	0.93	-0.14
Actinobacteria_Cl_Actinobacteria_Or_Actinomycetales_Fm_Streptomycetaceae_Gn_Streptomyces_Sp_Uncl_39521	0.04	0.17	0.01	10.39	0.05	0.78	-0.13
Actinobacteria_Cl_Actinobacteria_Or_Actinomycetales_Fm_Streptomycetaceae_Gn_Streptomyces_Sp_Uncl_38603	0.04	0.16	0.01	10.18	0.05	2.58	-0.12
Actinobacteria_Cl_Actinobacteria_Or_Actinomycetales_Fm_Streptomycetaceae_Gn_Streptomyces_Sp_Uncl_39790	0.04	0.16	0.01	10.15	0.05	2.3	-0.12
Planctomycetes_Cl_Planctomycea_Or_Gemmatales_Fm_Gemmataceae_Gn_Uncl_Sp_Uncl_57015	0.09	0.22	0.01	10.14	0.05	0.62	-0.13
Actinobacteria_Cl_Actinobacteria_Or_Actinomycetales_Fm_Streptomycetaceae_Gn_Streptomyces_Sp_Uncl_38866	0.03	0.16	0.01	10.14	0.05	1.78	-0.13
Actinobacteria_Cl_Actinobacteria_Or_Actinomycetales_Fm_Streptomycetaceae_Gn_Streptomyces_Sp_Uncl_38929	0.03	0.14	0.01	10.12	0.04	3.77	-0.11
Actinobacteria_Cl_Actinobacteria_Or_Actinomycetales_Fm_Streptomycetaceae_Gn_Streptomyces_Sp_Uncl_39973	0.04	0.16	0.01	9.82	0.04	2.94	-0.12
Actinobacteria_Cl_Actinobacteria_Or_Actinomycetales_Fm_Streptomycetaceae_Gn_Streptomyces_Sp_Uncl_38972	0.03	0.15	0.01	9.77	0.05	2.67	-0.12
Bacteroidetes_Cl_Sphingobacteria_Or_Sphingobacteriales_Fm_Chitinophagaceae_Gn_Uncl_Sp_Uncl_75672	0.07	0.18	0.01	9.63	0.04	3.29	-0.11
Actinobacteria_Cl_Actinobacteria_Or_Actinomycetales_Fm_Streptomycetaceae_Gn_Streptomyces_Sp_Uncl_39228	0.04	0.18	0.01	9.03	0.05	0.67	-0.14
Actinobacteria_Cl_Actinobacteria_Or_Actinomycetales_Fm_Streptomycetaceae_Gn_Streptomyces_Sp_Uncl_38514	0.04	0.18	0.01	8.95	0.05	0.57	-0.14
Bacteroidetes_Cl_Sphingobacteria_Or_Sphingobacteriales_Fm_Chitinophagaceae_Gn_Uncl_Sp_Uncl_75289	0.04	0.15	0.01	8.73	0.04	4.43	-0.11
Actinobacteria_Cl_Actinobacteria_Or_Actinomycetales_Fm_Streptomycetaceae_Gn_Streptomyces_Sp_Uncl_38669	0.03	0.14	0.01	8.67	0.04	4.3	-0.11
Actinobacteria_Cl_Actinobacteria_Or_Actinomycetales_Fm_Streptomycetaceae_Gn_Streptomyces_Sp_Uncl_39771	0.04	0.17	0.01	8.67	0.05	1.28	-0.13
Actinobacteria_Cl_Actinobacteria_Or_Actinomycetales_Fm_Streptomycetaceae_Gn_Streptomyces_Sp_Uncl_38945	0.03	0.14	0.01	8.61	0.04	3.97	-0.11
Actinobacteria_Cl_Actinobacteria_Or_Actinomycetales_Fm_Streptomycetaceae_Gn_Streptomyces_Sp_Uncl_39765	0.04	0.17	0.01	8.27	0.05	2.35	-0.13
Actinobacteria_Cl_Actinobacteria_Or_Actinomycetales_Fm_Streptomycetaceae_Gn_Streptomyces_Sp_Uncl_39412	0.03	0.16	0.01	8.24	0.05	2.02	-0.13
Actinobacteria_Cl_Actinobacteria_Or_Actinomycetales_Fm_Streptomycetaceae_Gn_Streptomyces_Sp_Uncl_38851	0.04	0.17	0.01	8.18	0.05	2.21	-0.13
Actinobacteria_Cl_Actinobacteria_Or_Actinomycetales_Fm_Streptomycetaceae_Gn_Streptomyces_Sp_Uncl_38623	0.05	0.15	0.01	8.13	0.04	4.18	-0.1
Actinobacteria_Cl_Actinobacteria_Or_Actinomycetales_Fm_Streptomycetaceae_Gn_Streptomyces_Sp_Uncl_38836	0.05	0.16	0.01	8.09	0.04	3.64	-0.11
Actinobacteria_Cl_Actinobacteria_Or_Actinomycetales_Fm_Streptomycetaceae_Gn_Streptomyces_Sp_Uncl_39151	0.04	0.17	0.01	8.03	0.05	1.03	-0.13
Actinobacteria_Cl_Actinobacteria_Or_Actinomycetales_Fm_Streptomycetaceae_Gn_Streptomyces_Sp_Uncl_39866	0.05	0.16	0.01	7.97	0.04	3.38	-0.11
Bacteroidetes_Cl_Sphingobacteria_Or_Sphingobacteriales_Fm_Chitinophagaceae_Gn_Uncl_Sp_Uncl_75502	0.06	0.18	0.01	7.95	0.05	1.97	-0.12
Proteobacteria_Cl_Gammaproteobacteria_Or_Legionellales_Fm_Legionellaceae_Gn_Legionella_Sp_Uncl_3189	0.07	0.18	0.01	7.8	0.04	3.34	-0.11
Actinobacteria_Cl_Actinobacteria_Or_Actinomycetales_Fm_Streptomycetaceae_Gn_Streptomyces_Sp_Uncl_40102	0.05	0.18	0.01	7.77	0.05	1.48	-0.13
Actinobacteria_Cl_Actinobacteria_Or_Actinomycetales_Fm_Streptomycetaceae_Gn_Streptomyces_Sp_Uncl_39394	0.04	0.16	0.01	7.71	0.04	3.47	-0.12
Actinobacteria_Cl_Actinobacteria_Or_Actinomycetales_Fm_Streptomycetaceae_Gn_Streptomyces_Sp_Uncl_39139	0.04	0.16	0.01	7.7	0.04	3.03	-0.12
Actinobacteria_Cl_Actinobacteria_Or_Actinomycetales_Fm_Streptomycetaceae_Gn_Streptomyces_Sp_Uncl_40100	0.06	0.19	0.01	7.64	0.05	1.13	-0.13
Planctomycetes_Cl_Planctomycea_Or_Gemmatales_Fm_Isosphaeraceae_Gn_Uncl_Sp_Uncl_56625	0.06	0.17	0.01	7.62	0.04	4.1	-0.11
Actinobacteria_Cl_Actinobacteria_Or_Actinomycetales_Fm_Streptomycetaceae_Gn_Streptomyces_Sp_Uncl_38472	0.07	0.17	0.01	7.58	0.04	4.14	-0.1
Planctomycetes_Cl_Planctomycea_Or_Gemmatales_Fm_Isosphaeraceae_Gn_Uncl_Sp_Uncl_56605	0.06	0.19	0.01	7.4	0.05	1.23	-0.13
Planctomycetes_Cl_Planctomycea_Or_Planctomycetales_Fm_Planctomycetaceae_Gn_Uncl_Sp_Uncl_57004	0.09	0.22	0.01	7.37	0.05	1.18	-0.13
Planctomycetes_Cl_Planctomycea_Or_Planctomycetales_Fm_Planctomycetaceae_Gn_Uncl_Sp_Uncl_56506	0.06	0.19	0.01	7.36	0.05	1.68	-0.13
Actinobacteria_Cl_Actinobacteria_Or_Actinomycetales_Fm_Streptomycetaceae_Gn_Streptomyces_Sp_Uncl_38768	0.05	0.16	0.01	7.33	0.04	2.81	-0.11
Actinobacteria_Cl_Actinobacteria_Or_Actinomycetales_Fm_Streptomycetaceae_Gn_Streptomyces_Sp_Uncl_38956	0.03	0.15	0.01	7.11	0.04	3.07	-0.12
Proteobacteria_Cl_Gammaproteobacteria_Or_Xanthomonadales_Fm_Xanthomonadaceae_Gn_Rhodanobacter_Sp_Uncl_17357	0.07	0.18	0.01	7.1	0.04	3.25	-0.11
Actinobacteria_Cl_Actinobacteria_Or_Actinomycetales_Fm_Streptomycetaceae_Gn_Streptomyces_Sp_Uncl_39353	0.02	0.13	0.01	7.06	0.04	4.47	-0.11
Proteobacteria_Cl_Gammaproteobacteria_Or_Xanthomonadales_Fm_Xanthomonadaceae_Gn_Dyella_Sp_Uncl_17015	0.11	0.22	0.01	6.68	0.04	3.42	-0.11
Actinobacteria_Cl_Actinobacteria_Or_Actinomycetales_Fm_Streptomycetaceae_Gn_Streptomyces_Sp_Uncl_39760	0.05	0.16	0.01	6.59	0.04	4.75	-0.11
Actinobacteria_Cl_Actinobacteria_Or_Actinomycetales_Fm_Streptomycetaceae_Gn_Streptomyces_Sp_Uncl_39111	0.06	0.18	0.01	6.57	0.05	2.44	-0.12
Planctomycetes_Cl_Planctomycea_Or_Planctomycetales_Fm_Planctomycetaceae_Gn_Uncl_Sp_Uncl_54140	0.04	0.17	0.01	6.57	0.05	2.11	-0.13
Actinobacteria_Cl_Actinobacteria_Or_Actinomycetales_Fm_Streptomycetaceae_Gn_Streptomyces_Sp_Uncl_39916	0.05	0.16	0.01	6.5	0.04	3.59	-0.11
Planctomycetes_Cl_Planctomycea_Or_Planctomycetales_Fm_Planctomycetaceae_Gn_Uncl_Sp_Uncl_57613	0.09	0.19	0.01	6.49	0.04	4.59	-0.1
Planctomycetes_Cl_Planctomycea_Or_Planctomycetales_Fm_Planctomycetaceae_Gn_Uncl_Sp_Uncl_54859	0.03	0.16	0.01	6.4	0.05	1.63	-0.13
Planctomycetes_Cl_Planctomycea_Or_Planctomycetales_Fm_Planctomycetaceae_Gn_Planctomyces_Sp_Uncl_57357	0.11	0.24	0.01	6.22	0.05	2.07	-0.13
Actinobacteria_Cl_Actinobacteria_Or_Actinomycetales_Fm_Streptomycetaceae_Gn_Streptomyces_Sp_Uncl_38962	0.05	0.18	0.01	6.15	0.05	1.08	-0.13
Actinobacteria_Cl_Actinobacteria_Or_Actinomycetales_Fm_Streptomycetaceae_Gn_Streptomyces_Sp_Uncl_39190	0.06	0.19	0.01	6.11	0.05	1.58	-0.13
Actinobacteria_Cl_Actinobacteria_Or_Actinomycetales_Fm_Streptomycetaceae_Gn_Streptomyces_Sp_Uncl_39431	0.05	0.16	0.01	5.98	0.04	3.72	-0.11
Planctomycetes_Cl_Planctomycea_Or_Planctomycetales_Fm_Planctomycetaceae_Gn_Planctomyces_Sp_Uncl_56651	0.08	0.2	0.01	5.97	0.05	2.26	-0.12
Planctomycetes_Cl_Planctomycea_Or_Planctomycetales_Fm_Planctomycetaceae_Gn_Uncl_Sp_Uncl_57513	0.07	0.19	0.01	5.94	0.05	2.4	-0.12
Actinobacteria_Cl_Actinobacteria_Or_Actinomycetales_Fm_Streptomycetaceae_Gn_Streptomyces_Sp_Uncl_38635	0.03	0.14	0.01	5.9	0.04	4.91	-0.11
Actinobacteria_Cl_Actinobacteria_Or_Actinomycetales_Fm_Streptomycetaceae_Gn_Streptomyces_Sp_Uncl_38900	0.07	0.19	0.01	5.89	0.05	2.49	-0.12
Actinobacteria_Cl_Actinobacteria_Or_Actinomycetales_Fm_Streptomycetaceae_Gn_Streptomyces_Sp_Uncl_38755	0.06	0.17	0.01	5.77	0.04	3.81	-0.11
Actinobacteria_Cl_Actinobacteria_Or_Actinomycetales_Fm_Streptomycetaceae_Gn_Streptomyces_Sp_Uncl_38936	0.06	0.16	0.01	5.74	0.04	4.51	-0.1
Actinobacteria_Cl_Actinobacteria_Or_Actinomycetales_Fm_Nakamurellaceae_Gn_Uncl_Sp_Uncl_37835	0.06	0.19	0.01	5.72	0.05	1.82	-0.13
Proteobacteria_Cl_Alphaproteobacteria_Or_Rhizobiales_Fm_Phyllobacteriaceae_Gn_Chelativorans_Sp_Uncl_62163	0.05	0.16	0.01	5.7	0.04	4.55	-0.11
Planctomycetes_Cl_Planctomycea_Or_Planctomycetales_Fm_Planctomycetaceae_Gn_Uncl_Sp_Uncl_56885	0.05	0.18	0.01	5.64	0.05	1.73	-0.13
Actinobacteria_Cl_Actinobacteria_Or_Actinomycetales_Fm_Streptomycetaceae_Gn_Streptomyces_Sp_Uncl_39810	0.06	0.18	0.01	5.6	0.05	1.92	-0.12
Bacteroidetes_Cl_Bacteroidia_Or_Bacteroidales_Fm_RikenellaceaeII_Gn_Uncl_Sp_Uncl_69873	0.1	0.2	0.01	5.58	0.04	4.79	-0.1
Actinobacteria_Cl_Actinobacteria_Or_Actinomycetales_Fm_Streptomycetaceae_Gn_Streptomyces_Sp_Uncl_39402	0.05	0.16	0.01	5.52	0.04	4.35	-0.11
Bacteroidetes_Cl_Sphingobacteria_Or_Sphingobacteriales_Fm_Chitinophagaceae_Gn_Uncl_Sp_Uncl_74948	0.08	0.18	0.01	5.49	0.04	4.67	-0.1
TM7_Cl_TM7-3_Or_EW055_Fm_Uncl_Gn_sfA_Sp_Uncl_77069	0.1	0.21	0.01	5.43	0.04	4.83	-0.11
Proteobacteria_Cl_Gammaproteobacteria_Or_Chromatiales_Fm_Sinobacteraceae_Gn_Uncl_Sp_Uncl_3096	0.04	0.15	0.01	5.4	0.05	2.76	-0.11
Proteobacteria_Cl_Alphaproteobacteria_Or_Rhizobiales_Fm_Hyphomicrobiaceae_Gn_Devosia_Sp_Uncl_61256	0.1	0.23	0.01	5.29	0.05	1.33	-0.13
Actinobacteria_Cl_Actinobacteria_Or_Actinomycetales_Fm_Cellulomonadaceae_Gn_Uncl_Sp_Uncl_40335	0.05	0.2	0.01	5.19	0.06	0.29	-0.15
Proteobacteria_Cl_Gammaproteobacteria_Or_Chromatiales_Fm_Sinobacteraceae_Gn_Uncl_Sp_Uncl_16792	0.07	0.2	0.01	5.14	0.05	1.38	-0.13
Actinobacteria_Cl_Actinobacteria_Or_Actinomycetales_Fm_Streptomycetaceae_Gn_Streptomyces_Sp_Uncl_39109	0.07	0.17	0.01	5.12	0.04	4.95	-0.1
Proteobacteria_Cl_Deltaproteobacteria_Or_Myxococcales_Fm_Uncl_Gn_sfE_Sp_Uncl_52737	0.03	0.14	0.01	5.06	0.04	3.12	-0.11
Actinobacteria_Cl_Actinobacteria_Or_Actinomycetales_Fm_Mycobacteriaceae_Gn_Mycobacterium_Sp_Uncl_37688	0.07	0.18	0.01	5.05	0.04	3.89	-0.11
Proteobacteria_Cl_Alphaproteobacteria_Or_Rhodospirillales_Fm_Rhodospirillaceae_Gn_Uncl_Sp_Uncl_59861	0.06	0.17	0.01	4.65	0.04	5.03	-0.11
Actinobacteria_Cl_Actinobacteria_Or_Actinomycetales_Fm_Mycobacteriaceae_Gn_Mycobacterium_Sp_Uncl_38454	0.05	0.15	0.01	4.62	0.04	4.26	-0.1
Proteobacteria_Cl_Gammaproteobacteria_Or_Chromatiales_Fm_Sinobacteraceae_Gn_Uncl_Sp_Uncl_17055	0.05	0.16	0.01	4.59	0.04	4.71	-0.11
Proteobacteria_Cl_Gammaproteobacteria_Or_Chromatiales_Fm_Sinobacteraceae_Gn_Uncl_Sp_Uncl_2314	0.06	0.19	0.01	4.48	0.05	1.43	-0.13
Proteobacteria_Cl_Gammaproteobacteria_Or_Oceanospirillales_Fm_Halomonadaceae_Gn_Halomonas_Sp_Uncl_57634	0.03	0.14	0.01	4.42	0.04	4.39	-0.11
Proteobacteria_Cl_Alphaproteobacteria_Or_Uncl_Fm_Uncl_Gn_sfC_Sp_Uncl_59064	0.05	0.16	0.01	4.38	0.04	4.22	-0.11
Actinobacteria_Cl_Actinobacteria_Or_Actinomycetales_Fm_Mycobacteriaceae_Gn_Mycobacterium_Sp_Uncl_38116	0.04	0.16	0.01	4.31	0.05	2.72	-0.12
Actinobacteria_Cl_Actinobacteria_Or_Actinomycetales_Fm_Streptomycetaceae_Gn_Streptomyces_Sp_Uncl_39714	0.07	0.19	0.01	4.22	0.04	3.51	-0.12
Actinobacteria_Cl_Actinobacteria_Or_Actinomycetales_Fm_Mycobacteriaceae_Gn_Mycobacterium_Sp_Uncl_37907	0.06	0.18	0.01	3.98	0.05	2.63	-0.12
Gemmatimonadetes_Cl_Gemmatimonadetes_Or_Uncl_Fm_Uncl_Gn_sfA_Sp_Uncl_58073	0.09	0.19	0.01	3.81	0.04	4.87	-0.1
Proteobacteria_Cl_Betaproteobacteria_Or_Burkholderiales_Fm_Alcaligenaceae_Gn_Bordetella_Sp_Uncl_14888	0.08	0.2	0.01	3.27	0.04	3.16	-0.12
Proteobacteria_Cl_Alphaproteobacteria_Or_Rhizobiales_Fm_Phyllobacteriaceae_Gn_Uncl_Sp_Uncl_61531	0.07	0.18	0.01	3.18	0.04	3.55	-0.11
Acidobacteria_Cl_Acidobacteria_Or_Acidobacteriales_Fm_Acidobacteriaceae_Gn_Uncl_Sp_Uncl_51059	0.06	0.19	0.01	3.11	0.05	0.83	-0.13
Proteobacteria_Cl_Betaproteobacteria_Or_Burkholderiales_Fm_Comamonadaceae_Gn_Diaphorobacter_Sp_Uncl_10397	0.12	0.23	0.01	3.04	0.04	4.63	-0.11
Proteobacteria_Cl_Alphaproteobacteria_Or_Rhizobiales_Fm_Hyphomicrobiaceae_Gn_Devosia_Sp_Uncl_60980	0.05	0.15	0.01	2.98	0.04	4.02	-0.1
Proteobacteria_Cl_Alphaproteobacteria_Or_Rhizobiales_Fm_Hyphomicrobiaceae_Gn_Devosia_Sp_Uncl_60472	0.14	0.25	0.01	2.74	0.04	3.93	-0.11
Actinobacteria_Cl_Actinobacteria_Or_Actinomycetales_Fm_Mycobacteriaceae_Gn_Mycobacterium_Sp_Uncl_37777	0.06	0.16	0.01	2.67	0.04	4.99	-0.1
Groups CURING & BAGGED
Average dissimilarity = 7.85
	Group CURING	Group BAGGED
Taxa	Av.Abund	Av.Abund	Av.Diss	Diss/SD	Contrib%	Cum.%	Difference
Greater Avg. Abundance in CURING
Proteobacteria_Cl_Alphaproteobacteria_Or_Rhodospirillales_Fm_Rhodospirillaceae_Gn_Uncl_Sp_Uncl_59705	0.27	0.21	0	15.4	0.05	4.12	0.06
Proteobacteria_Cl_Betaproteobacteria_Or_Methylophilales_Fm_Methylophilaceae_Gn_Uncl_Sp_Uncl_16490	0.25	0.12	0.01	8.57	0.1	0.1	0.13
Proteobacteria_Cl_Betaproteobacteria_Or_Burkholderiales_Fm_Alcaligenaceae_Gn_Bordetella_Sp_Uncl_14971	0.19	0.12	0	8.26	0.06	1.32	0.07
Bacteroidetes_Cl_Bacteroidia_Or_Bacteroidales_Fm_Porphyromonadaceae_Gn_Parabacteroides_Sp_Uncl_69449	0.12	0.05	0	8.08	0.05	2.31	0.07
Proteobacteria_Cl_Betaproteobacteria_Or_Rhodocyclales_Fm_Rhodocyclaceae_Gn_Methyloversatilis_Sp_Uncl_17389	0.25	0.15	0.01	7.43	0.08	0.37	0.1
Proteobacteria_Cl_Betaproteobacteria_Or_Burkholderiales_Fm_Alcaligenaceae_Gn_Bordetella_Sp_Uncl_14594	0.21	0.13	0.01	6.81	0.07	0.82	0.08
Bacteroidetes_Cl_Flavobacteria_Or_Flavobacteriales_Fm_Flavobacteriaceae_Gn_Uncl_Sp_Uncl_66104	0.17	0.1	0	6.54	0.05	3.04	0.07
Proteobacteria_Cl_Betaproteobacteria_Or_Burkholderiales_Fm_Aquabacteriaceae_Gn_Aquabacterium_Sp_Uncl_11964	0.26	0.2	0	6.37	0.05	3.24	0.06
Proteobacteria_Cl_Betaproteobacteria_Or_Burkholderiales_Fm_Comamonadaceae_Gn_Uncl_Sp_Uncl_15803	0.16	0.09	0	5.77	0.06	1.66	0.07
Gemmatimonadetes_Cl_Gemmatimonadetes_Or_Uncl_Fm_Uncl_Gn_sfA_Sp_Uncl_58073	0.25	0.19	0	5.54	0.05	2.68	0.06
Gemmatimonadetes_Cl_Gemmatimonadetes_Or_Uncl_Fm_Uncl_Gn_sfA_Sp_Uncl_58004	0.18	0.12	0	5.09	0.05	4.86	0.06
Verrucomicrobia_Cl_Verrucomicrobiae_Or_Verrucomicrobiales_Fm_Verrucomicrobiaceae_Gn_Akkermansia_Sp_Akkermansia muciniphila_54938	0.2	0.12	0.01	4.94	0.07	0.75	0.08
Proteobacteria_Cl_Betaproteobacteria_Or_Burkholderiales_Fm_Comamonadaceae_Gn_Uncl_Sp_Uncl_9745	0.11	0.05	0	4.9	0.05	4.49	0.06
Bacteroidetes_Cl_Sphingobacteria_Or_Sphingobacteriales_Fm_Flammeovirgaceae_Gn_Uncl_Sp_Uncl_73553	0.19	0.13	0	4.49	0.05	4.07	0.06
Firmicutes_Cl_Clostridia_Or_Clostridiales_Fm_Lachnospiraceae_Gn_Roseburia_Sp_Eubacterium rectale_18133	0.21	0.15	0	4.3	0.05	3.83	0.06
Bacteroidetes_Cl_Flavobacteria_Or_Flavobacteriales_Fm_Flavobacteriaceae_Gn_Chryseobacterium_Sp_Uncl_65807	0.22	0.14	0	3.86	0.06	1.08	0.08
Bacteroidetes_Cl_Bacteroidia_Or_Bacteroidales_Fm_Porphyromonadaceae_Gn_Uncl_Sp_Uncl_68688	0.16	0.1	0	3.81	0.05	3.63	0.06
Proteobacteria_Cl_Betaproteobacteria_Or_Burkholderiales_Fm_Alcaligenaceae_Gn_Achromobacter_Sp_Uncl_15063	0.19	0.12	0	3.6	0.05	1.99	0.07
Bacteroidetes_Cl_Bacteroidia_Or_Bacteroidales_Fm_RikenellaceaeII_Gn_Uncl_Sp_Uncl_68181	0.19	0.11	0	3.45	0.06	1.26	0.08
Proteobacteria_Cl_Betaproteobacteria_Or_Burkholderiales_Fm_Alcaligenaceae_Gn_Bordetella_Sp_Uncl_14988	0.2	0.14	0	3.32	0.05	5	0.06
Bacteroidetes_Cl_Bacteroidia_Or_Bacteroidales_Fm_Prevotellaceae_Gn_Prevotella_Sp_Uncl_67541	0.17	0.11	0	3.06	0.05	3.68	0.06
Proteobacteria_Cl_Betaproteobacteria_Or_Burkholderiales_Fm_Alcaligenaceae_Gn_Achromobacter_Sp_Uncl_14573	0.17	0.11	0	2.99	0.05	4.68	0.06
Bacteroidetes_Cl_Flavobacteria_Or_Flavobacteriales_Fm_Flavobacteriaceae_Gn_Flavobacterium_Sp_Uncl_66263	0.25	0.19	0	2.97	0.05	3.34	0.06
Bacteroidetes_Cl_Flavobacteria_Or_Flavobacteriales_Fm_Flavobacteriaceae_Gn_Uncl_Sp_Uncl_65736	0.17	0.11	0	2.69	0.05	4.82	0.06
Verrucomicrobia_Cl_Verrucomicrobiae_Or_Verrucomicrobiales_Fm_Verrucomicrobiaceae_Gn_Akkermansia_Sp_Uncl_55583	0.14	0.08	0	2.65	0.05	3.39	0.06
Actinobacteria_Cl_Actinobacteria_Or_Actinomycetales_Fm_Pseudonocardiaceae_Gn_Uncl_Sp_Uncl_38218	0.14	0.06	0	2.59	0.06	1.14	0.08
Bacteroidetes_Cl_Bacteroidia_Or_Bacteroidales_Fm_RikenellaceaeII_Gn_Uncl_Sp_Uncl_66657	0.19	0.13	0	2.37	0.05	2.93	0.06
Verrucomicrobia_Cl_Verrucomicrobiae_Or_Verrucomicrobiales_Fm_Verrucomicrobiaceae_Gn_Akkermansia_Sp_Akkermansia muciniphila_55520	0.2	0.14	0	2.33	0.05	4.26	0.06
Bacteroidetes_Cl_Sphingobacteria_Or_Sphingobacteriales_Fm_Flexibacteraceae_Gn_Uncl_Sp_Uncl_74147	0.16	0.1	0	2.18	0.05	3.93	0.06
Bacteroidetes_Cl_Sphingobacteria_Or_Sphingobacteriales_Fm_Sphingobacteriaceae_Gn_Parapedobacter_Sp_Uncl_66917	0.18	0.07	0.01	2.05	0.1	0.2	0.11
Bacteroidetes_Cl_Bacteroidia_Or_Bacteroidales_Fm_RikenellaceaeII_Gn_Uncl_Sp_Uncl_66780	0.19	0.11	0.01	1.81	0.07	0.68	0.08
Proteobacteria_Cl_Gammaproteobacteria_Or_Oceanospirillales_Fm_Halomonadaceae_Gn_Halomonas_Sp_Uncl_57144	0.2	0.14	0	1.65	0.05	2.47	0.06
Proteobacteria_Cl_Gammaproteobacteria_Or_Oceanospirillales_Fm_Halomonadaceae_Gn_Halomonas_Sp_Uncl_57592	0.21	0.15	0	1.53	0.05	2.57	0.06
Greater Avg. Abundance in BAGGED
Firmicutes_Cl_Bacilli_Or_Bacillales_Fm_Bacillaceae_Gn_Uncl_Sp_Uncl_47490	0.1	0.16	0	35.46	0.05	2.83	-0.06
Firmicutes_Cl_Clostridia_Or_Clostridiales_Fm_Lachnospiraceae_Gn_Eubacterium_Sp_Uncl_22884	0.05	0.11	0	17.61	0.05	3.14	-0.06
Firmicutes_Cl_Bacilli_Or_Bacillales_Fm_Bacillaceae_Gn_Bacillus_Sp_Uncl_49234	0.09	0.16	0	14.24	0.06	1.2	-0.07
Firmicutes_Cl_Bacilli_Or_Bacillales_Fm_Bacillaceae_Gn_Oceanobacillus_Sp_Uncl_46566	0.17	0.23	0	14.17	0.05	3.98	-0.06
Firmicutes_Cl_Bacilli_Or_Bacillales_Fm_Bacillaceae_Gn_Bacillus_Sp_Uncl_48501	0.11	0.17	0	10.55	0.05	2.52	-0.06
Firmicutes_Cl_Bacilli_Or_Bacillales_Fm_Bacillaceae_Gn_Bacillus_Sp_Uncl_49325	0.12	0.18	0	10.5	0.05	4.17	-0.06
Firmicutes_Cl_Bacilli_Or_Bacillales_Fm_Bacillaceae_Gn_Bacillus_Sp_Uncl_47794	0.08	0.14	0	9.88	0.05	3.78	-0.06
Firmicutes_Cl_Clostridia_Or_Clostridiales_Fm_Clostridiaceae_Gn_Sarcina_Sp_Uncl_45410	0.05	0.11	0	9.62	0.05	4.02	-0.06
Firmicutes_Cl_Clostridia_Or_Clostridiales_Fm_Clostridiales Family XI. Incertae Sedis_Gn_Uncl_Sp_Uncl_69409	0.07	0.13	0	9.03	0.05	2.04	-0.06
Firmicutes_Cl_Bacilli_Or_Bacillales_Fm_Bacillaceae_Gn_Bacillus_Sp_Uncl_48364	0.12	0.18	0	8.51	0.05	3.09	-0.06
Firmicutes_Cl_Bacilli_Or_Bacillales_Fm_Bacillaceae_Gn_Bacillus_Sp_Uncl_49151	0.09	0.15	0	8.22	0.05	4.45	-0.06
Firmicutes_Cl_Bacilli_Or_Bacillales_Fm_Bacillaceae_Gn_Bacillus_Sp_Uncl_43470	0.13	0.2	0	7.91	0.05	2.15	-0.07
Firmicutes_Cl_Clostridia_Or_Clostridiales_Fm_Clostridiales Family XI. Incertae Sedis_Gn_Tissierella_Sp_Uncl_69690	0.06	0.12	0	7.57	0.05	4.31	-0.06
Firmicutes_Cl_Bacilli_Or_Bacillales_Fm_Bacillaceae_Gn_Oceanobacillus_Sp_Uncl_46414	0.13	0.2	0	7.51	0.06	1.61	-0.07
Firmicutes_Cl_Bacilli_Or_Bacillales_Fm_Bacillaceae_Gn_Uncl_Sp_Uncl_47916	0.08	0.16	0.01	7.51	0.07	0.88	-0.08
Firmicutes_Cl_Bacilli_Or_Bacillales_Fm_Bacillaceae_Gn_Bacillus_Sp_Uncl_49650	0.08	0.14	0	7.27	0.05	4.73	-0.06
Firmicutes_Cl_Bacilli_Or_Bacillales_Fm_Bacillaceae_Gn_Bacillus_Sp_Uncl_46220	0.07	0.13	0	7.25	0.05	2.2	-0.06
Firmicutes_Cl_Bacilli_Or_Bacillales_Fm_Bacillaceae_Gn_Uncl_Sp_Uncl_46504	0.1	0.17	0	7.23	0.05	2.73	-0.07
Firmicutes_Cl_Bacilli_Or_Bacillales_Fm_Bacillaceae_Gn_Oceanobacillus_Sp_Uncl_47147	0.13	0.19	0	7.15	0.05	2.62	-0.06
Firmicutes_Cl_Clostridia_Or_Clostridiales_Fm_Clostridiaceae_Gn_Alkaliphilus_Sp_Uncl_70314	0.04	0.12	0	7.05	0.06	1.38	-0.08
Actinobacteria_Cl_Actinobacteria_Or_Solirubrobacterales_Fm_Conexibacteraceae_Gn_Uncl_Sp_Uncl_42158	0.1	0.18	0.01	6.89	0.07	1.02	-0.08
Firmicutes_Cl_Bacilli_Or_Bacillales_Fm_Bacillaceae_Gn_Bacillus_Sp_Uncl_42800	0.1	0.16	0	6.43	0.05	2.1	-0.06
Firmicutes_Cl_Bacilli_Or_Bacillales_Fm_Bacillaceae_Gn_Bacillus_Sp_Uncl_47469	0.05	0.16	0.01	5.88	0.09	0.29	-0.11
Firmicutes_Cl_Bacilli_Or_Bacillales_Fm_Bacillaceae_Gn_Bacillus_Sp_Uncl_43424	0.12	0.18	0	5.78	0.05	3.73	-0.06
Firmicutes_Cl_Bacilli_Or_Bacillales_Fm_Planococcaceae_Gn_Uncl_Sp_Uncl_49974	0.1	0.17	0	5.55	0.06	1.83	-0.07
Firmicutes_Cl_Bacilli_Or_Bacillales_Fm_Planococcaceae_Gn_Rummeliibacillus_Sp_Uncl_44007	0.06	0.12	0	5.35	0.05	3.49	-0.06
Firmicutes_Cl_Bacilli_Or_Bacillales_Fm_Planococcaceae_Gn_Ureibacillus_Sp_Uncl_43687	0.12	0.18	0	4.99	0.05	3.29	-0.06
Planctomycetes_Cl_Planctomycea_Or_Gemmatales_Fm_Isosphaeraceae_Gn_Uncl_Sp_Uncl_57630	0.07	0.14	0	4.98	0.06	1.77	-0.07
Firmicutes_Cl_Bacilli_Or_Bacillales_Fm_Staphylococcaceae_Gn_Staphylococcus_Sp_Uncl_46231	0.1	0.16	0	4.45	0.05	2.98	-0.06
Firmicutes_Cl_Bacilli_Or_Turicibacterales_Fm_Turicibacteraceae_Gn_Turicibacter_Sp_Uncl_42642	0.11	0.18	0	4.24	0.06	1.49	-0.07
Firmicutes_Cl_Bacilli_Or_Bacillales_Fm_Bacillaceae_Gn_Geobacillus_Sp_Uncl_47589	0.11	0.17	0	4.23	0.05	3.58	-0.06
Actinobacteria_Cl_Actinobacteria_Or_Actinomycetales_Fm_Promicromonosporaceae_Gn_Isoptericola_Sp_Isoptericola variabilis_40230	0.08	0.14	0	3.99	0.05	4.4	-0.06
Firmicutes_Cl_Bacilli_Or_Bacillales_Fm_Bacillaceae_Gn_Uncl_Sp_Uncl_47749	0.13	0.19	0	3.83	0.05	2.78	-0.06
Proteobacteria_Cl_Gammaproteobacteria_Or_Legionellales_Fm_Legionellaceae_Gn_Legionella_Sp_Uncl_3189	0.11	0.18	0	3.77	0.05	2.88	-0.07
Firmicutes_Cl_Bacilli_Or_Bacillales_Fm_Bacillaceae_Gn_Oceanobacillus_Sp_Uncl_47895	0.12	0.18	0	3.75	0.05	4.63	-0.06
Bacteroidetes_Cl_Sphingobacteria_Or_Sphingobacteriales_Fm_Sphingobacteriaceae_Gn_Uncl_Sp_Uncl_66924	0.1	0.16	0.01	3.69	0.08	0.53	-0.06
Firmicutes_Cl_Bacilli_Or_Bacillales_Fm_Bacillaceae_Gn_Geobacillus_Sp_Uncl_46097	0.07	0.16	0.01	3.63	0.08	0.61	-0.09
Actinobacteria_Cl_Actinobacteria_Or_Actinomycetales_Fm_Mycobacteriaceae_Gn_Mycobacterium_Sp_Uncl_37731	0.06	0.13	0	3.6	0.06	1.72	-0.07
Firmicutes_Cl_Bacilli_Or_Bacillales_Fm_Bacillaceae_Gn_Bacillus_Sp_Bacillus funiculus_47889	0.12	0.18	0	3.38	0.05	3.53	-0.06
Firmicutes_Cl_Bacilli_Or_Bacillales_Fm_Bacillaceae_Gn_Oceanobacillus_Sp_Uncl_47510	0.1	0.18	0.01	3.38	0.07	0.95	-0.08
Firmicutes_Cl_Bacilli_Or_Bacillales_Fm_Bacillaceae_Gn_Oceanobacillus_Sp_Uncl_46012	0.11	0.17	0	3.18	0.05	4.21	-0.06
Firmicutes_Cl_Bacilli_Or_Bacillales_Fm_Bacillaceae_Gn_Bacillus_Sp_Bacillus fumarioli_47052	0.15	0.22	0	2.96	0.05	2.26	-0.07
Proteobacteria_Cl_Gammaproteobacteria_Or_Pseudomonadales_Fm_Pseudomonadaceae_Gn_Pseudomonas_Sp_Uncl_3614	0.07	0.13	0	2.8	0.05	3.88	-0.06
Planctomycetes_Cl_Planctomycea_Or_Gemmatales_Fm_Isosphaeraceae_Gn_Uncl_Sp_Uncl_57019	0.14	0.21	0	2.61	0.05	1.88	-0.07
Planctomycetes_Cl_Planctomycea_Or_Gemmatales_Fm_Isosphaeraceae_Gn_Uncl_Sp_Uncl_56625	0.11	0.17	0	2.6	0.05	4.35	-0.06
Proteobacteria_Cl_Alphaproteobacteria_Or_Sphingomonadales_Fm_Sphingomonadaceae_Gn_Sphingomonas_Sp_Uncl_61227	0.12	0.18	0	2.35	0.05	4.77	-0.06
Firmicutes_Cl_Bacilli_Or_Bacillales_Fm_Paenibacillaceae_Gn_Paenibacillus_Sp_Uncl_50051	0.12	0.19	0	2.34	0.06	1.43	-0.07
Planctomycetes_Cl_Planctomycea_Or_Gemmatales_Fm_Isosphaeraceae_Gn_Uncl_Sp_Uncl_57583	0.13	0.2	0	1.96	0.05	2.36	-0.07
Actinobacteria_Cl_Actinobacteria_Or_Actinomycetales_Fm_Nakamurellaceae_Gn_Uncl_Sp_Uncl_37963	0.12	0.19	0	1.95	0.06	1.55	-0.07
Actinobacteria_Cl_Actinobacteria_Or_Actinomycetales_Fm_Streptomycetaceae_Gn_Streptomyces_Sp_Uncl_39228	0.12	0.18	0	1.77	0.05	3.19	-0.06
Actinobacteria_Cl_Actinobacteria_Or_Actinomycetales_Fm_Streptomycetaceae_Gn_Streptomyces_Sp_Uncl_39521	0.11	0.17	0	1.74	0.05	1.94	-0.06
Firmicutes_Cl_Clostridia_Or_Clostridiales_Fm_Lachnospiraceae_Gn_Coprococcus_Sp_Uncl_21806	0.1	0.16	0	1.67	0.05	2.42	-0.06
Proteobacteria_Cl_Gammaproteobacteria_Or_Enterobacteriales_Fm_Enterobacteriaceae_Gn_Escherichia_Sp_Uncl_6018	0.06	0.1	0	1.6	0.05	4.54	-0.04
Proteobacteria_Cl_Gammaproteobacteria_Or_Enterobacteriales_Fm_Enterobacteriaceae_Gn_Escherichia_Sp_Uncl_4777	0.06	0.1	0	1.58	0.05	4.59	-0.04
Proteobacteria_Cl_Gammaproteobacteria_Or_Xanthomonadales_Fm_Xanthomonadaceae_Gn_Dyella_Sp_Uncl_17015	0.16	0.22	0	1.45	0.05	4.91	-0.06
Proteobacteria_Cl_Gammaproteobacteria_Or_Enterobacteriales_Fm_Enterobacteriaceae_Gn_Uncl_Sp_Uncl_4677	0.04	0.09	0	1.44	0.05	3.44	-0.05
Proteobacteria_Cl_Gammaproteobacteria_Or_Xanthomonadales_Fm_Xanthomonadaceae_Gn_Uncl_Sp_Uncl_16858	0.07	0.17	0.01	1.41	0.08	0.45	-0.1
Actinobacteria_Cl_Actinobacteria_Or_Actinomycetales_Fm_Cellulomonadaceae_Gn_Uncl_Sp_Uncl_40335	0.14	0.2	0	1.15	0.05	4.96	-0.06
