# Supplementary material for: Bacterial community structure transformed after thermophilically composting human waste in Haiti
Source: PLoS One. 2017 Jun 1;12(6):e0177626. doi: 10.1371/journal.pone.0177626 (PMC5453478; doi:10.1371/journal.pone.0177626)
Supplement: S7 Table — OTU intensities (reflecting relative abundances) were scaled, standardized, and then square-root transformed. (XLSX) [file pone.0177626.s008.xlsx]

## Sheet: S7 Table
S7 Table. Port au Prince SIMPER (Similarity Percentages - Taxa contributions) ordered by decreasing Sim/SD (similarity within a group/standard deviation) or Diss/SD (dissimilarity between groups/standard deviation) to display the taxa contributing the most to similarity within a group or dissimilarity between groups (to a cumulative 5%). OTU intensities (reflecting relative abundances) were scale…
One-Way Analysis by Compost Stage based on Bray-Curtis similarity
Cut off for including OTU in list: contirbutes to top 5.00% of the similarity within a group or the dissimilarity between groups
Factor Groups
Sample	Stage
SOIL_019	BUCKET
SOIL_020	BUCKET
SOIL_021	BUCKET
SOIL_051	BUCKET
SOIL_052	BUCKET
SOIL_053	BUCKET
SOIL_054	BUCKET
SOIL_055	BUCKET
SOIL_056	BUCKET
SOIL_057	BUCKET
SOIL_058	BUCKET
SOIL_059	BUCKET
SOIL_013	THERMOPHILIC
SOIL_014	THERMOPHILIC
SOIL_015	THERMOPHILIC
SOIL_066	THERMOPHILIC
SOIL_067	THERMOPHILIC
SOIL_068	THERMOPHILIC
SOIL_075	THERMOPHILIC
SOIL_102	CURING
SOIL_103	CURING
SOIL_104	CURING
SOIL_123	BAGGED
SOIL_124	BAGGED
SOIL_126	BAGGED
Group BUCKET
Average similarity: 90.78
Species	Av.Abund	Av.Sim	Sim/SD	Contrib%	Cum.%
Proteobacteria_Cl_Gammaproteobacteria_Or_Enterobacteriales_Fm_Enterobacteriaceae_Gn_Uncl_Sp_Uncl_4462	0.17	0.02	31.48	0.02	3.1
Firmicutes_Cl_Clostridia_Or_Clostridiales_Fm_Ruminococcaceae_Gn_Faecalibacterium_Sp_Faecalibacterium prausnitzii_26288	0.17	0.02	31.29	0.02	3.48
Firmicutes_Cl_Clostridia_Or_Clostridiales_Fm_Ruminococcaceae_Gn_Faecalibacterium_Sp_Uncl_25471	0.17	0.02	28.5	0.02	4.54
Proteobacteria_Cl_Betaproteobacteria_Or_Burkholderiales_Fm_Comamonadaceae_Gn_Comamonas_Sp_Uncl_17011	0.19	0.02	25.4	0.02	1.45
Firmicutes_Cl_Clostridia_Or_Clostridiales_Fm_Ruminococcaceae_Gn_Faecalibacterium_Sp_Uncl_25855	0.18	0.02	25.27	0.02	2.02
Proteobacteria_Cl_Betaproteobacteria_Or_Burkholderiales_Fm_Comamonadaceae_Gn_Diaphorobacter_Sp_Uncl_9827	0.17	0.02	22.09	0.02	4.35
Proteobacteria_Cl_Gammaproteobacteria_Or_Enterobacteriales_Fm_Enterobacteriaceae_Gn_Uncl_Sp_Uncl_6183	0.17	0.02	21.32	0.02	3.95
Proteobacteria_Cl_Gammaproteobacteria_Or_Enterobacteriales_Fm_Enterobacteriaceae_Gn_Shigella_Sp_Uncl_4900	0.19	0.02	20.1	0.02	0.89
Proteobacteria_Cl_Gammaproteobacteria_Or_Enterobacteriales_Fm_Enterobacteriaceae_Gn_Uncl_Sp_Uncl_6123	0.19	0.02	20.09	0.02	1.16
Proteobacteria_Cl_Gammaproteobacteria_Or_Enterobacteriales_Fm_Enterobacteriaceae_Gn_Uncl_Sp_Uncl_4414	0.18	0.02	19.74	0.02	3.12
Firmicutes_Cl_Bacilli_Or_Bacillales_Fm_Bacillaceae_Gn_Bacillus_Sp_Uncl_43956	0.17	0.02	19.7	0.02	5.02
Proteobacteria_Cl_Gammaproteobacteria_Or_Enterobacteriales_Fm_Enterobacteriaceae_Gn_Uncl_Sp_Uncl_4268	0.19	0.02	19.67	0.02	0.79
Proteobacteria_Cl_Gammaproteobacteria_Or_Enterobacteriales_Fm_Enterobacteriaceae_Gn_Uncl_Sp_Uncl_5516	0.19	0.02	19.66	0.02	1.5
Proteobacteria_Cl_Gammaproteobacteria_Or_Enterobacteriales_Fm_Enterobacteriaceae_Gn_Uncl_Sp_Uncl_5527	0.17	0.02	19.44	0.02	4.76
Proteobacteria_Cl_Betaproteobacteria_Or_Burkholderiales_Fm_Comamonadaceae_Gn_Diaphorobacter_Sp_Uncl_9938	0.21	0.02	19.42	0.03	0.14
Actinobacteria_Cl_Actinobacteria_Or_Actinomycetales_Fm_Corynebacteriaceae_Gn_Corynebacterium_Sp_Uncl_30849	0.17	0.02	19.01	0.02	5
Proteobacteria_Cl_Gammaproteobacteria_Or_Enterobacteriales_Fm_Enterobacteriaceae_Gn_Uncl_Sp_Uncl_4398	0.2	0.02	18.76	0.03	0.49
Proteobacteria_Cl_Gammaproteobacteria_Or_Pseudomonadales_Fm_Moraxellaceae_Gn_Acinetobacter_Sp_Uncl_3787	0.18	0.02	18.75	0.02	2.94
Proteobacteria_Cl_Gammaproteobacteria_Or_Enterobacteriales_Fm_Enterobacteriaceae_Gn_Uncl_Sp_Uncl_5284	0.17	0.02	18.38	0.02	4.24
Actinobacteria_Cl_Actinobacteria_Or_Actinomycetales_Fm_Corynebacteriaceae_Gn_Corynebacterium_Sp_Uncl_30652	0.17	0.02	18.34	0.02	4.56
Proteobacteria_Cl_Betaproteobacteria_Or_Burkholderiales_Fm_Aquabacteriaceae_Gn_Aquabacterium_Sp_Uncl_11612	0.17	0.02	18.29	0.02	3.39
Firmicutes_Cl_Bacilli_Or_Lactobacillales_Fm_Streptococcaceae_Gn_Streptococcus_Sp_Streptococcus salivarius_44645	0.18	0.02	18.2	0.02	3.97
Proteobacteria_Cl_Gammaproteobacteria_Or_Enterobacteriales_Fm_Enterobacteriaceae_Gn_Uncl_Sp_Uncl_4470	0.19	0.02	18.18	0.02	0.84
Proteobacteria_Cl_Gammaproteobacteria_Or_Enterobacteriales_Fm_Enterobacteriaceae_Gn_Uncl_Sp_Uncl_5390	0.17	0.02	17.94	0.02	4.65
Firmicutes_Cl_Clostridia_Or_Clostridiales_Fm_Ruminococcaceae_Gn_Faecalibacterium_Sp_Uncl_26456	0.18	0.02	17.87	0.02	2.76
Proteobacteria_Cl_Gammaproteobacteria_Or_Enterobacteriales_Fm_Enterobacteriaceae_Gn_Uncl_Sp_Uncl_5776	0.18	0.02	17.8	0.02	2.69
Actinobacteria_Cl_Actinobacteria_Or_Actinomycetales_Fm_Corynebacteriaceae_Gn_Corynebacterium_Sp_Uncl_35066	0.18	0.02	17.69	0.02	2.71
Proteobacteria_Cl_Gammaproteobacteria_Or_Enterobacteriales_Fm_Enterobacteriaceae_Gn_Uncl_Sp_Uncl_4234	0.17	0.02	17.59	0.02	3.79
Proteobacteria_Cl_Betaproteobacteria_Or_Burkholderiales_Fm_Aquabacteriaceae_Gn_Aquabacterium_Sp_Uncl_11964	0.18	0.02	17.56	0.02	1.74
Proteobacteria_Cl_Gammaproteobacteria_Or_Enterobacteriales_Fm_Enterobacteriaceae_Gn_Uncl_Sp_Uncl_5778	0.19	0.02	17.54	0.02	1.35
Proteobacteria_Cl_Gammaproteobacteria_Or_Enterobacteriales_Fm_Enterobacteriaceae_Gn_Uncl_Sp_Uncl_5169	0.17	0.02	17.54	0.02	4.41
Proteobacteria_Cl_Gammaproteobacteria_Or_Enterobacteriales_Fm_Enterobacteriaceae_Gn_Klebsiella_Sp_Uncl_6202	0.18	0.02	17.29	0.02	3.51
Proteobacteria_Cl_Betaproteobacteria_Or_Burkholderiales_Fm_Comamonadaceae_Gn_Uncl_Sp_Uncl_7885	0.18	0.02	17.25	0.02	3.62
Proteobacteria_Cl_Betaproteobacteria_Or_Burkholderiales_Fm_Comamonadaceae_Gn_Diaphorobacter_Sp_Uncl_8427	0.18	0.02	17.18	0.02	3.42
Proteobacteria_Cl_Gammaproteobacteria_Or_Enterobacteriales_Fm_Enterobacteriaceae_Gn_Uncl_Sp_Uncl_5280	0.17	0.02	17	0.02	4.61
Proteobacteria_Cl_Gammaproteobacteria_Or_Enterobacteriales_Fm_Enterobacteriaceae_Gn_Escherichia_Sp_Uncl_5867	0.17	0.02	16.88	0.02	4.63
Proteobacteria_Cl_Gammaproteobacteria_Or_Enterobacteriales_Fm_Enterobacteriaceae_Gn_Uncl_Sp_Uncl_5525	0.2	0.02	16.87	0.03	0.37
Firmicutes_Cl_Bacilli_Or_Lactobacillales_Fm_Streptococcaceae_Gn_Streptococcus_Sp_Uncl_44518	0.18	0.02	16.66	0.02	2.65
Proteobacteria_Cl_Gammaproteobacteria_Or_Enterobacteriales_Fm_Enterobacteriaceae_Gn_Uncl_Sp_Uncl_5191	0.17	0.02	16.56	0.02	4.87
Proteobacteria_Cl_Betaproteobacteria_Or_Burkholderiales_Fm_Comamonadaceae_Gn_Diaphorobacter_Sp_Uncl_9555	0.18	0.02	16.41	0.02	3.08
Firmicutes_Cl_Clostridia_Or_Clostridiales_Fm_Ruminococcaceae_Gn_Faecalibacterium_Sp_Uncl_25600	0.19	0.02	16.39	0.02	1.01
Proteobacteria_Cl_Gammaproteobacteria_Or_Enterobacteriales_Fm_Enterobacteriaceae_Gn_Escherichia_Sp_Uncl_4745	0.17	0.02	16.19	0.02	4.08
Proteobacteria_Cl_Gammaproteobacteria_Or_Enterobacteriales_Fm_Enterobacteriaceae_Gn_Uncl_Sp_Uncl_4384	0.18	0.02	16.16	0.02	2.09
Proteobacteria_Cl_Gammaproteobacteria_Or_Enterobacteriales_Fm_Enterobacteriaceae_Gn_Uncl_Sp_Uncl_4120	0.18	0.02	16.11	0.02	2.6
Proteobacteria_Cl_Betaproteobacteria_Or_Burkholderiales_Fm_Comamonadaceae_Gn_Uncl_Sp_Uncl_9755	0.17	0.02	16.03	0.02	3.68
Proteobacteria_Cl_Gammaproteobacteria_Or_Enterobacteriales_Fm_Enterobacteriaceae_Gn_Uncl_Sp_Uncl_6095	0.17	0.02	15.97	0.02	4.39
Proteobacteria_Cl_Gammaproteobacteria_Or_Enterobacteriales_Fm_Enterobacteriaceae_Gn_Uncl_Sp_Uncl_5956	0.18	0.02	15.93	0.02	2.78
Proteobacteria_Cl_Gammaproteobacteria_Or_Enterobacteriales_Fm_Enterobacteriaceae_Gn_Uncl_Sp_Uncl_6211	0.19	0.02	15.88	0.02	1.97
Proteobacteria_Cl_Gammaproteobacteria_Or_Enterobacteriales_Fm_Enterobacteriaceae_Gn_Uncl_Sp_Uncl_5563	0.19	0.02	15.75	0.02	1.78
Proteobacteria_Cl_Gammaproteobacteria_Or_Enterobacteriales_Fm_Enterobacteriaceae_Gn_Uncl_Sp_Uncl_5206	0.21	0.02	15.74	0.03	0.11
Proteobacteria_Cl_Gammaproteobacteria_Or_Enterobacteriales_Fm_Enterobacteriaceae_Gn_Uncl_Sp_Uncl_5697	0.2	0.02	15.68	0.03	0.47
Proteobacteria_Cl_Gammaproteobacteria_Or_Enterobacteriales_Fm_Enterobacteriaceae_Gn_Uncl_Sp_Uncl_5389	0.2	0.02	15.66	0.02	0.67
Proteobacteria_Cl_Gammaproteobacteria_Or_Enterobacteriales_Fm_Enterobacteriaceae_Gn_Escherichia_Sp_Uncl_5147	0.18	0.02	15.66	0.02	3.35
Proteobacteria_Cl_Gammaproteobacteria_Or_Enterobacteriales_Fm_Enterobacteriaceae_Gn_Escherichia_Sp_Uncl_4526	0.17	0.02	15.66	0.02	3.91
Proteobacteria_Cl_Betaproteobacteria_Or_Burkholderiales_Fm_Comamonadaceae_Gn_Diaphorobacter_Sp_Uncl_9961	0.17	0.02	15.62	0.02	4.46
Proteobacteria_Cl_Gammaproteobacteria_Or_Enterobacteriales_Fm_Enterobacteriaceae_Gn_Uncl_Sp_Uncl_6135	0.17	0.02	15.61	0.02	3.64
Proteobacteria_Cl_Gammaproteobacteria_Or_Enterobacteriales_Fm_Enterobacteriaceae_Gn_Uncl_Sp_Uncl_6057	0.19	0.02	15.51	0.02	1.83
Actinobacteria_Cl_Actinobacteria_Or_Actinomycetales_Fm_Corynebacteriaceae_Gn_Corynebacterium_Sp_Uncl_36035	0.17	0.02	15.48	0.02	4.48
Proteobacteria_Cl_Gammaproteobacteria_Or_Enterobacteriales_Fm_Enterobacteriaceae_Gn_Uncl_Sp_Uncl_4775	0.2	0.02	15.46	0.03	0.62
Proteobacteria_Cl_Gammaproteobacteria_Or_Enterobacteriales_Fm_Enterobacteriaceae_Gn_Uncl_Sp_Uncl_4238	0.18	0.02	15.46	0.02	2.11
Proteobacteria_Cl_Gammaproteobacteria_Or_Enterobacteriales_Fm_Enterobacteriaceae_Gn_Uncl_Sp_Uncl_5157	0.19	0.02	15.43	0.02	1.11
Proteobacteria_Cl_Gammaproteobacteria_Or_Enterobacteriales_Fm_Enterobacteriaceae_Gn_Uncl_Sp_Uncl_4189	0.19	0.02	15.37	0.02	0.99
Actinobacteria_Cl_Actinobacteria_Or_Actinomycetales_Fm_Corynebacteriaceae_Gn_Corynebacterium_Sp_Uncl_33873	0.18	0.02	15.37	0.02	3.71
Proteobacteria_Cl_Gammaproteobacteria_Or_Enterobacteriales_Fm_Enterobacteriaceae_Gn_Uncl_Sp_Uncl_4520	0.21	0.02	15.35	0.03	0.16
Proteobacteria_Cl_Betaproteobacteria_Or_Burkholderiales_Fm_Comamonadaceae_Gn_Diaphorobacter_Sp_Uncl_10361	0.18	0.02	15.35	0.02	2.16
Proteobacteria_Cl_Gammaproteobacteria_Or_Enterobacteriales_Fm_Enterobacteriaceae_Gn_Shigella_Sp_Uncl_5666	0.2	0.02	15.27	0.03	0.57
Proteobacteria_Cl_Gammaproteobacteria_Or_Enterobacteriales_Fm_Enterobacteriaceae_Gn_Shigella_Sp_Uncl_4296	0.2	0.02	15.21	0.03	0.27
Proteobacteria_Cl_Gammaproteobacteria_Or_Enterobacteriales_Fm_Enterobacteriaceae_Gn_Uncl_Sp_Uncl_5115	0.2	0.02	15.18	0.02	0.65
Proteobacteria_Cl_Gammaproteobacteria_Or_Enterobacteriales_Fm_Enterobacteriaceae_Gn_Uncl_Sp_Uncl_5897	0.2	0.02	15.13	0.03	0.29
Proteobacteria_Cl_Betaproteobacteria_Or_Burkholderiales_Fm_Comamonadaceae_Gn_Diaphorobacter_Sp_Uncl_8086	0.19	0.02	15.11	0.02	0.94
Firmicutes_Cl_Clostridia_Or_Clostridiales_Fm_Clostridiales Family XIII. Incertae Sedis_Gn_Eubacterium_Sp_Uncl_70082	0.18	0.02	15.05	0.02	3.93
Actinobacteria_Cl_Actinobacteria_Or_Actinomycetales_Fm_Corynebacteriaceae_Gn_Corynebacterium_Sp_Uncl_33502	0.19	0.02	14.93	0.02	1.06
Proteobacteria_Cl_Gammaproteobacteria_Or_Pseudomonadales_Fm_Pseudomonadaceae_Gn_Pseudomonas_Sp_Pseudomonas mendocina_3925	0.18	0.02	14.92	0.02	2.3
Proteobacteria_Cl_Gammaproteobacteria_Or_Enterobacteriales_Fm_Enterobacteriaceae_Gn_Uncl_Sp_Uncl_5720	0.18	0.02	14.87	0.02	2.21
Proteobacteria_Cl_Gammaproteobacteria_Or_Pseudomonadales_Fm_Pseudomonadaceae_Gn_Pseudomonas_Sp_Uncl_836	0.19	0.02	14.83	0.02	1.69
Proteobacteria_Cl_Gammaproteobacteria_Or_Enterobacteriales_Fm_Enterobacteriaceae_Gn_Shigella_Sp_Uncl_6034	0.2	0.02	14.8	0.03	0.6
Proteobacteria_Cl_Gammaproteobacteria_Or_Enterobacteriales_Fm_Enterobacteriaceae_Gn_Escherichia_Sp_Uncl_4712	0.17	0.02	14.73	0.02	4.1
Proteobacteria_Cl_Gammaproteobacteria_Or_Enterobacteriales_Fm_Enterobacteriaceae_Gn_Uncl_Sp_Uncl_4563	0.19	0.02	14.65	0.02	1.28
Proteobacteria_Cl_Gammaproteobacteria_Or_Enterobacteriales_Fm_Enterobacteriaceae_Gn_Uncl_Sp_Uncl_5942	0.19	0.02	14.64	0.02	1.47
Proteobacteria_Cl_Gammaproteobacteria_Or_Enterobacteriales_Fm_Enterobacteriaceae_Gn_Uncl_Sp_Uncl_4545	0.17	0.02	14.63	0.02	4.43
Proteobacteria_Cl_Gammaproteobacteria_Or_Enterobacteriales_Fm_Enterobacteriaceae_Gn_Shigella_Sp_Uncl_5892	0.2	0.02	14.6	0.03	0.39
Firmicutes_Cl_Bacilli_Or_Lactobacillales_Fm_Enterococcaceae_Gn_Enterococcus_Sp_Enterococcus faecalis_42836	0.18	0.02	14.56	0.02	2.04
Proteobacteria_Cl_Gammaproteobacteria_Or_Enterobacteriales_Fm_Enterobacteriaceae_Gn_Uncl_Sp_Uncl_6039	0.19	0.02	14.54	0.02	1.95
Proteobacteria_Cl_Gammaproteobacteria_Or_Enterobacteriales_Fm_Enterobacteriaceae_Gn_Uncl_Sp_Uncl_4945	0.2	0.02	14.51	0.03	0.44
Firmicutes_Cl_Clostridia_Or_Clostridiales_Fm_Ruminococcaceae_Gn_Faecalibacterium_Sp_Uncl_24871	0.19	0.02	14.51	0.02	1.43
Proteobacteria_Cl_Gammaproteobacteria_Or_Enterobacteriales_Fm_Enterobacteriaceae_Gn_Uncl_Sp_Uncl_5961	0.18	0.02	14.46	0.02	2.51
Proteobacteria_Cl_Gammaproteobacteria_Or_Enterobacteriales_Fm_Enterobacteriaceae_Gn_Uncl_Sp_Uncl_5267	0.19	0.02	14.43	0.02	1.09
Proteobacteria_Cl_Gammaproteobacteria_Or_Enterobacteriales_Fm_Enterobacteriaceae_Gn_Escherichia_Sp_Uncl_4973	0.17	0.02	14.41	0.02	4.28
Actinobacteria_Cl_Actinobacteria_Or_Actinomycetales_Fm_Corynebacteriaceae_Gn_Corynebacterium_Sp_Uncl_31823	0.17	0.02	14.39	0.02	4.37
Proteobacteria_Cl_Gammaproteobacteria_Or_Enterobacteriales_Fm_Enterobacteriaceae_Gn_Uncl_Sp_Uncl_4392	0.18	0.02	14.38	0.02	2.83
Proteobacteria_Cl_Gammaproteobacteria_Or_Enterobacteriales_Fm_Enterobacteriaceae_Gn_Escherichia_Sp_Uncl_5408	0.18	0.02	14.3	0.02	3.3
Proteobacteria_Cl_Gammaproteobacteria_Or_Enterobacteriales_Fm_Enterobacteriaceae_Gn_Uncl_Sp_Uncl_5402	0.2	0.02	14.29	0.03	0.34
Actinobacteria_Cl_Actinobacteria_Or_Actinomycetales_Fm_Corynebacteriaceae_Gn_Corynebacterium_Sp_Uncl_29743	0.17	0.02	14.25	0.02	4.95
Proteobacteria_Cl_Gammaproteobacteria_Or_Enterobacteriales_Fm_Enterobacteriaceae_Gn_Uncl_Sp_Uncl_5041	0.18	0.02	14.21	0.02	3.28
Proteobacteria_Cl_Gammaproteobacteria_Or_Enterobacteriales_Fm_Enterobacteriaceae_Gn_Uncl_Sp_Uncl_5233	0.18	0.02	14.18	0.02	2.14
Proteobacteria_Cl_Betaproteobacteria_Or_Burkholderiales_Fm_Comamonadaceae_Gn_Diaphorobacter_Sp_Uncl_9828	0.2	0.02	14.12	0.03	0.42
Proteobacteria_Cl_Gammaproteobacteria_Or_Enterobacteriales_Fm_Enterobacteriaceae_Gn_Uncl_Sp_Uncl_4177	0.19	0.02	14.11	0.02	1.26
Proteobacteria_Cl_Gammaproteobacteria_Or_Enterobacteriales_Fm_Enterobacteriaceae_Gn_Uncl_Sp_Uncl_5120	0.19	0.02	14.08	0.02	1.88
Proteobacteria_Cl_Gammaproteobacteria_Or_Enterobacteriales_Fm_Enterobacteriaceae_Gn_Uncl_Sp_Uncl_4678	0.2	0.02	14.07	0.03	0.32
Proteobacteria_Cl_Gammaproteobacteria_Or_Enterobacteriales_Fm_Enterobacteriaceae_Gn_Uncl_Sp_Uncl_6220	0.19	0.02	14.06	0.02	0.74
Bacteroidetes_Cl_Bacteroidia_Or_Bacteroidales_Fm_RikenellaceaeII_Gn_Uncl_Sp_Uncl_69770	0.19	0.02	14.06	0.02	1.4
Proteobacteria_Cl_Gammaproteobacteria_Or_Enterobacteriales_Fm_Enterobacteriaceae_Gn_Uncl_Sp_Uncl_4472	0.19	0.02	14.04	0.02	1.23
Proteobacteria_Cl_Gammaproteobacteria_Or_Enterobacteriales_Fm_Enterobacteriaceae_Gn_Uncl_Sp_Uncl_5272	0.18	0.02	13.95	0.02	3.53
Proteobacteria_Cl_Gammaproteobacteria_Or_Enterobacteriales_Fm_Enterobacteriaceae_Gn_Escherichia_Sp_Uncl_4762	0.18	0.02	13.94	0.02	2.62
Proteobacteria_Cl_Gammaproteobacteria_Or_Enterobacteriales_Fm_Enterobacteriaceae_Gn_Uncl_Sp_Uncl_4927	0.17	0.02	13.91	0.02	4.5
Proteobacteria_Cl_Betaproteobacteria_Or_Burkholderiales_Fm_Aquabacteriaceae_Gn_Aquabacterium_Sp_Uncl_12094	0.19	0.02	13.87	0.02	1.38
Proteobacteria_Cl_Gammaproteobacteria_Or_Enterobacteriales_Fm_Enterobacteriaceae_Gn_Uncl_Sp_Uncl_5617	0.21	0.02	13.85	0.03	0.06
Proteobacteria_Cl_Gammaproteobacteria_Or_Enterobacteriales_Fm_Enterobacteriaceae_Gn_Shigella_Sp_Uncl_6100	0.18	0.02	13.83	0.02	3.01
Proteobacteria_Cl_Gammaproteobacteria_Or_Enterobacteriales_Fm_Enterobacteriaceae_Gn_Uncl_Sp_Uncl_4607	0.19	0.02	13.74	0.02	1.57
Proteobacteria_Cl_Betaproteobacteria_Or_Burkholderiales_Fm_Comamonadaceae_Gn_Diaphorobacter_Sp_Uncl_8187	0.2	0.02	13.72	0.02	0.77
Proteobacteria_Cl_Gammaproteobacteria_Or_Enterobacteriales_Fm_Enterobacteriaceae_Gn_Escherichia_Sp_Uncl_6119	0.19	0.02	13.71	0.02	1.21
Firmicutes_Cl_Bacilli_Or_Lactobacillales_Fm_Streptococcaceae_Gn_Streptococcus_Sp_Streptococcus salivarius_45882	0.18	0.02	13.7	0.02	3.33
Proteobacteria_Cl_Betaproteobacteria_Or_Burkholderiales_Fm_Comamonadaceae_Gn_Diaphorobacter_Sp_Uncl_9668	0.19	0.02	13.64	0.02	1.33
Actinobacteria_Cl_Actinobacteria_Or_Actinomycetales_Fm_Corynebacteriaceae_Gn_Corynebacterium_Sp_Uncl_33258	0.2	0.02	13.61	0.02	0.69
Proteobacteria_Cl_Gammaproteobacteria_Or_Enterobacteriales_Fm_Enterobacteriaceae_Gn_Uncl_Sp_Uncl_4480	0.19	0.02	13.61	0.02	0.82
Proteobacteria_Cl_Gammaproteobacteria_Or_Enterobacteriales_Fm_Enterobacteriaceae_Gn_Uncl_Sp_Uncl_5399	0.18	0.02	13.6	0.02	3.17
Proteobacteria_Cl_Gammaproteobacteria_Or_Enterobacteriales_Fm_Enterobacteriaceae_Gn_Uncl_Sp_Uncl_5168	0.18	0.02	13.57	0.02	1.92
Proteobacteria_Cl_Betaproteobacteria_Or_Burkholderiales_Fm_Comamonadaceae_Gn_Diaphorobacter_Sp_Uncl_9097	0.17	0.02	13.57	0.02	4.17
Proteobacteria_Cl_Gammaproteobacteria_Or_Enterobacteriales_Fm_Enterobacteriaceae_Gn_Uncl_Sp_Uncl_5159	0.19	0.02	13.52	0.02	1.52
Proteobacteria_Cl_Betaproteobacteria_Or_Burkholderiales_Fm_Comamonadaceae_Gn_Comamonas_Sp_Uncl_16399	0.2	0.02	13.44	0.02	0.72
Proteobacteria_Cl_Gammaproteobacteria_Or_Aeromonadales_Fm_Succinivibrionaceae_Gn_Succinivibrio_Sp_Uncl_16919	0.17	0.02	13.43	0.02	4.82
Proteobacteria_Cl_Gammaproteobacteria_Or_Enterobacteriales_Fm_Enterobacteriaceae_Gn_Uncl_Sp_Uncl_6049	0.17	0.02	13.41	0.02	4.04
Proteobacteria_Cl_Gammaproteobacteria_Or_Chromatiales_Fm_Chromatiaceae_Gn_Uncl_Sp_Uncl_1551	0.18	0.02	13.34	0.02	2.74
Proteobacteria_Cl_Gammaproteobacteria_Or_Enterobacteriales_Fm_Enterobacteriaceae_Gn_Uncl_Sp_Uncl_4183	0.19	0.02	13.31	0.02	1.19
Proteobacteria_Cl_Gammaproteobacteria_Or_Enterobacteriales_Fm_Enterobacteriaceae_Gn_Escherichia_Sp_Uncl_5427	0.17	0.02	13.31	0.02	4.74
Proteobacteria_Cl_Gammaproteobacteria_Or_Enterobacteriales_Fm_Enterobacteriaceae_Gn_Uncl_Sp_Uncl_5131	0.19	0.02	13.27	0.02	1.14
Proteobacteria_Cl_Gammaproteobacteria_Or_Enterobacteriales_Fm_Enterobacteriaceae_Gn_Uncl_Sp_Uncl_4190	0.2	0.02	13.23	0.03	0.52
Proteobacteria_Cl_Gammaproteobacteria_Or_Enterobacteriales_Fm_Enterobacteriaceae_Gn_Escherichia_Sp_Uncl_4786	0.17	0.02	13.19	0.02	4.69
Proteobacteria_Cl_Gammaproteobacteria_Or_Enterobacteriales_Fm_Enterobacteriaceae_Gn_Uncl_Sp_Uncl_4118	0.19	0.02	13.11	0.02	1.81
Proteobacteria_Cl_Gammaproteobacteria_Or_Enterobacteriales_Fm_Enterobacteriaceae_Gn_Shigella_Sp_Uncl_4890	0.18	0.02	13.09	0.02	2.32
Proteobacteria_Cl_Gammaproteobacteria_Or_Enterobacteriales_Fm_Enterobacteriaceae_Gn_Uncl_Sp_Uncl_4859	0.18	0.02	13.09	0.02	2.85
Firmicutes_Cl_Clostridia_Or_Clostridiales_Fm_Lachnospiraceae_Gn_Uncl_Sp_Uncl_70709	0.18	0.02	13.05	0.02	2.44
Proteobacteria_Cl_Betaproteobacteria_Or_Burkholderiales_Fm_Comamonadaceae_Gn_Comamonas_Sp_Comamonas aquatica_16063	0.18	0.02	13	0.02	3.06
Proteobacteria_Cl_Gammaproteobacteria_Or_Enterobacteriales_Fm_Enterobacteriaceae_Gn_Uncl_Sp_Uncl_5653	0.18	0.02	12.98	0.02	2
Proteobacteria_Cl_Gammaproteobacteria_Or_Enterobacteriales_Fm_Enterobacteriaceae_Gn_Providencia_Sp_Providencia stuartii_6436	0.18	0.02	12.96	0.02	2.55
Proteobacteria_Cl_Gammaproteobacteria_Or_Enterobacteriales_Fm_Enterobacteriaceae_Gn_Uncl_Sp_Uncl_6166	0.19	0.02	12.94	0.02	1.55
Proteobacteria_Cl_Gammaproteobacteria_Or_Enterobacteriales_Fm_Enterobacteriaceae_Gn_Uncl_Sp_Uncl_4583	0.18	0.02	12.87	0.02	3.21
Proteobacteria_Cl_Gammaproteobacteria_Or_Enterobacteriales_Fm_Enterobacteriaceae_Gn_Uncl_Sp_Uncl_5986	0.18	0.02	12.85	0.02	2.58
Proteobacteria_Cl_Gammaproteobacteria_Or_Enterobacteriales_Fm_Enterobacteriaceae_Gn_Uncl_Sp_Uncl_6000	0.18	0.02	12.76	0.02	2.07
Proteobacteria_Cl_Gammaproteobacteria_Or_Enterobacteriales_Fm_Enterobacteriaceae_Gn_Escherichia_Sp_Uncl_5919	0.18	0.02	12.71	0.02	2.25
Proteobacteria_Cl_Gammaproteobacteria_Or_Enterobacteriales_Fm_Enterobacteriaceae_Gn_Uncl_Sp_Uncl_4353	0.17	0.02	12.66	0.02	4.02
Proteobacteria_Cl_Gammaproteobacteria_Or_Enterobacteriales_Fm_Enterobacteriaceae_Gn_Shigella_Sp_Uncl_5004	0.17	0.02	12.65	0.02	4.67
Proteobacteria_Cl_Gammaproteobacteria_Or_Enterobacteriales_Fm_Enterobacteriaceae_Gn_Uncl_Sp_Uncl_4529	0.17	0.02	12.59	0.02	4.91
Proteobacteria_Cl_Gammaproteobacteria_Or_Enterobacteriales_Fm_Enterobacteriaceae_Gn_Shigella_Sp_Uncl_4571	0.18	0.02	12.45	0.02	2.35
Proteobacteria_Cl_Gammaproteobacteria_Or_Enterobacteriales_Fm_Enterobacteriaceae_Gn_Uncl_Sp_Uncl_5501	0.18	0.02	12.44	0.02	3.59
Proteobacteria_Cl_Gammaproteobacteria_Or_Enterobacteriales_Fm_Enterobacteriaceae_Gn_Uncl_Sp_Uncl_4782	0.18	0.02	12.43	0.02	2.28
Proteobacteria_Cl_Gammaproteobacteria_Or_Enterobacteriales_Fm_Enterobacteriaceae_Gn_Shigella_Sp_Uncl_4525	0.19	0.02	12.36	0.02	1.62
Proteobacteria_Cl_Gammaproteobacteria_Or_Enterobacteriales_Fm_Enterobacteriaceae_Gn_Escherichia_Sp_Uncl_4214	0.18	0.02	12.36	0.02	2.48
Proteobacteria_Cl_Gammaproteobacteria_Or_Enterobacteriales_Fm_Enterobacteriaceae_Gn_Uncl_Sp_Uncl_4727	0.18	0.02	12.35	0.02	3.46
Proteobacteria_Cl_Gammaproteobacteria_Or_Enterobacteriales_Fm_Enterobacteriaceae_Gn_Leclercia_Sp_Uncl_4112	0.17	0.02	12.34	0.02	4.72
Actinobacteria_Cl_Actinobacteria_Or_Actinomycetales_Fm_Corynebacteriaceae_Gn_Corynebacterium_Sp_Uncl_34161	0.2	0.02	12.3	0.03	0.55
Proteobacteria_Cl_Gammaproteobacteria_Or_Enterobacteriales_Fm_Enterobacteriaceae_Gn_Uncl_Sp_Uncl_4584	0.19	0.02	12.3	0.02	1.76
Proteobacteria_Cl_Betaproteobacteria_Or_Burkholderiales_Fm_Aquabacteriaceae_Gn_Aquabacterium_Sp_Uncl_11757	0.18	0.02	12.29	0.02	3.73
Proteobacteria_Cl_Gammaproteobacteria_Or_Enterobacteriales_Fm_Enterobacteriaceae_Gn_Uncl_Sp_Uncl_5094	0.17	0.02	12.26	0.02	3.66
Actinobacteria_Cl_Actinobacteria_Or_Actinomycetales_Fm_Corynebacteriaceae_Gn_Corynebacterium_Sp_Uncl_36091	0.2	0.02	12.23	0.02	0.87
Proteobacteria_Cl_Gammaproteobacteria_Or_Enterobacteriales_Fm_Enterobacteriaceae_Gn_Uncl_Sp_Uncl_5188	0.18	0.02	12.13	0.02	2.53
Proteobacteria_Cl_Gammaproteobacteria_Or_Enterobacteriales_Fm_Enterobacteriaceae_Gn_Uncl_Sp_Uncl_5737	0.18	0.02	12.11	0.02	2.37
Actinobacteria_Cl_Actinobacteria_Or_Actinomycetales_Fm_Corynebacteriaceae_Gn_Corynebacterium_Sp_Uncl_36137	0.19	0.02	12.1	0.02	1.66
Firmicutes_Cl_Bacilli_Or_Bacillales_Fm_Bacillaceae_Gn_Bacillus_Sp_Uncl_49745	0.19	0.02	12.04	0.02	1.85
Firmicutes_Cl_Bacilli_Or_Bacillales_Fm_Bacillaceae_Gn_Bacillus_Sp_Uncl_48837	0.18	0.02	12.03	0.02	3.19
Proteobacteria_Cl_Betaproteobacteria_Or_Burkholderiales_Fm_Comamonadaceae_Gn_Diaphorobacter_Sp_Uncl_8141	0.18	0.02	11.99	0.02	3.99
Proteobacteria_Cl_Gammaproteobacteria_Or_Enterobacteriales_Fm_Enterobacteriaceae_Gn_Uncl_Sp_Uncl_5685	0.17	0.02	11.92	0.02	4.32
Proteobacteria_Cl_Gammaproteobacteria_Or_Enterobacteriales_Fm_Enterobacteriaceae_Gn_Uncl_Sp_Uncl_4174	0.17	0.02	11.77	0.02	4.26
Proteobacteria_Cl_Betaproteobacteria_Or_Burkholderiales_Fm_Comamonadaceae_Gn_Comamonas_Sp_Uncl_16228	0.18	0.02	11.76	0.02	4.19
Proteobacteria_Cl_Gammaproteobacteria_Or_Enterobacteriales_Fm_Enterobacteriaceae_Gn_Uncl_Sp_Uncl_4572	0.18	0.02	11.74	0.02	2.23
Proteobacteria_Cl_Gammaproteobacteria_Or_Enterobacteriales_Fm_Enterobacteriaceae_Gn_Uncl_Sp_Uncl_5365	0.18	0.02	11.65	0.02	3.86
Actinobacteria_Cl_Actinobacteria_Or_Actinomycetales_Fm_Corynebacteriaceae_Gn_Corynebacterium_Sp_Uncl_31464	0.19	0.02	11.59	0.02	1.31
Firmicutes_Cl_Bacilli_Or_Bacillales_Fm_Bacillaceae_Gn_Geobacillus_Sp_Uncl_47040	0.17	0.02	11.55	0.02	4.78
Actinobacteria_Cl_Actinobacteria_Or_Actinomycetales_Fm_Corynebacteriaceae_Gn_Corynebacterium_Sp_Uncl_28691	0.18	0.02	11.54	0.02	2.87
Actinobacteria_Cl_Actinobacteria_Or_Actinomycetales_Fm_Corynebacteriaceae_Gn_Corynebacterium_Sp_Uncl_34708	0.19	0.02	11.49	0.02	1.04
Proteobacteria_Cl_Gammaproteobacteria_Or_Enterobacteriales_Fm_Enterobacteriaceae_Gn_Uncl_Sp_Uncl_4381	0.18	0.02	11.47	0.02	2.67
Actinobacteria_Cl_Actinobacteria_Or_Actinomycetales_Fm_Corynebacteriaceae_Gn_Corynebacterium_Sp_Uncl_35719	0.19	0.02	11.41	0.02	0.97
Proteobacteria_Cl_Gammaproteobacteria_Or_Enterobacteriales_Fm_Enterobacteriaceae_Gn_Shigella_Sp_Uncl_5828	0.19	0.02	11.4	0.02	1.64
Firmicutes_Cl_Bacilli_Or_Lactobacillales_Fm_Enterococcaceae_Gn_Enterococcus_Sp_Uncl_42511	0.23	0.03	11.37	0.03	0.03
Proteobacteria_Cl_Gammaproteobacteria_Or_Enterobacteriales_Fm_Enterobacteriaceae_Gn_Uncl_Sp_Uncl_5512	0.19	0.02	11.34	0.02	1.9
Proteobacteria_Cl_Gammaproteobacteria_Or_Enterobacteriales_Fm_Enterobacteriaceae_Gn_Uncl_Sp_Uncl_4687	0.19	0.02	11.27	0.02	1.59
Firmicutes_Cl_Bacilli_Or_Lactobacillales_Fm_Streptococcaceae_Gn_Streptococcus_Sp_Uncl_44942	0.18	0.02	11.25	0.02	2.96
Actinobacteria_Cl_Actinobacteria_Or_Actinomycetales_Fm_Corynebacteriaceae_Gn_Corynebacterium_Sp_Uncl_32497	0.21	0.02	11.19	0.03	0.08
Proteobacteria_Cl_Gammaproteobacteria_Or_Enterobacteriales_Fm_Enterobacteriaceae_Gn_Uncl_Sp_Uncl_4627	0.18	0.02	11.13	0.02	2.42
Firmicutes_Cl_Clostridia_Or_Clostridiales_Fm_Lachnospiraceae_Gn_Uncl_Sp_Uncl_18946	0.18	0.02	11.12	0.02	2.46
Proteobacteria_Cl_Gammaproteobacteria_Or_Enterobacteriales_Fm_Enterobacteriaceae_Gn_Uncl_Sp_Uncl_5595	0.19	0.02	11	0.02	1.71
Proteobacteria_Cl_Gammaproteobacteria_Or_Enterobacteriales_Fm_Enterobacteriaceae_Gn_Escherichia_Sp_Uncl_4777	0.18	0.02	10.99	0.02	2.9
Proteobacteria_Cl_Gammaproteobacteria_Or_Enterobacteriales_Fm_Enterobacteriaceae_Gn_Uncl_Sp_Uncl_5572	0.17	0.02	10.9	0.02	4.93
Proteobacteria_Cl_Gammaproteobacteria_Or_Enterobacteriales_Fm_Enterobacteriaceae_Gn_Shigella_Sp_Uncl_4759	0.18	0.02	10.71	0.02	3.03
Proteobacteria_Cl_Gammaproteobacteria_Or_Enterobacteriales_Fm_Enterobacteriaceae_Gn_Uncl_Sp_Uncl_4404	0.18	0.02	10.7	0.02	3.44
Firmicutes_Cl_Bacilli_Or_Lactobacillales_Fm_Enterococcaceae_Gn_Enterococcus_Sp_Enterococcus casseliflavus_43533	0.18	0.02	10.62	0.02	2.99
Proteobacteria_Cl_Gammaproteobacteria_Or_Enterobacteriales_Fm_Enterobacteriaceae_Gn_Uncl_Sp_Uncl_5469	0.17	0.02	10.52	0.02	4.85
Proteobacteria_Cl_Gammaproteobacteria_Or_Enterobacteriales_Fm_Enterobacteriaceae_Gn_Uncl_Sp_Uncl_5443	0.17	0.02	10.52	0.02	4.89
Firmicutes_Cl_Bacilli_Or_Bacillales_Fm_Staphylococcaceae_Gn_Staphylococcus_Sp_Uncl_46420	0.2	0.02	10.51	0.02	0.92
Firmicutes_Cl_Bacilli_Or_Bacillales_Fm_Bacillaceae_Gn_Bacillus_Sp_Uncl_48246	0.18	0.02	10.47	0.02	3.15
Proteobacteria_Cl_Gammaproteobacteria_Or_Enterobacteriales_Fm_Enterobacteriaceae_Gn_Escherichia_Sp_Uncl_6018	0.18	0.02	10.45	0.02	3.37
Firmicutes_Cl_Bacilli_Or_Lactobacillales_Fm_Streptococcaceae_Gn_Streptococcus_Sp_Streptococcus mutans_44413	0.18	0.02	10.33	0.02	3.26
Proteobacteria_Cl_Gammaproteobacteria_Or_Enterobacteriales_Fm_Enterobacteriaceae_Gn_Uncl_Sp_Uncl_4493	0.18	0.02	10.17	0.02	2.92
Proteobacteria_Cl_Gammaproteobacteria_Or_Enterobacteriales_Fm_Enterobacteriaceae_Gn_Uncl_Sp_Uncl_4825	0.18	0.02	10.15	0.02	2.18
Proteobacteria_Cl_Gammaproteobacteria_Or_Enterobacteriales_Fm_Enterobacteriaceae_Gn_Uncl_Sp_Uncl_5244	0.17	0.02	10.09	0.02	4.13
Proteobacteria_Cl_Gammaproteobacteria_Or_Enterobacteriales_Fm_Enterobacteriaceae_Gn_Uncl_Sp_Uncl_5355	0.18	0.02	10.06	0.02	3.55
Proteobacteria_Cl_Gammaproteobacteria_Or_Enterobacteriales_Fm_Enterobacteriaceae_Gn_Uncl_Sp_Uncl_5246	0.18	0.02	9.99	0.02	3.84
Proteobacteria_Cl_Gammaproteobacteria_Or_Enterobacteriales_Fm_Enterobacteriaceae_Gn_Uncl_Sp_Uncl_4918	0.18	0.02	9.95	0.02	3.82
Actinobacteria_Cl_Actinobacteria_Or_Actinomycetales_Fm_Corynebacteriaceae_Gn_Corynebacterium_Sp_Uncl_28641	0.21	0.02	9.93	0.03	0.24
Proteobacteria_Cl_Gammaproteobacteria_Or_Enterobacteriales_Fm_Enterobacteriaceae_Gn_Escherichia_Sp_Uncl_4146	0.17	0.02	9.93	0.02	4.06
Proteobacteria_Cl_Gammaproteobacteria_Or_Enterobacteriales_Fm_Enterobacteriaceae_Gn_Uncl_Sp_Uncl_5632	0.18	0.02	9.87	0.02	3.75
Bacteroidetes_Cl_Bacteroidia_Or_Bacteroidales_Fm_RikenellaceaeII_Gn_Uncl_Sp_Uncl_69931	0.18	0.02	9.81	0.02	3.57
Proteobacteria_Cl_Gammaproteobacteria_Or_Enterobacteriales_Fm_Enterobacteriaceae_Gn_Uncl_Sp_Uncl_5259	0.17	0.02	9.77	0.02	4.8
Actinobacteria_Cl_Actinobacteria_Or_Actinomycetales_Fm_Corynebacteriaceae_Gn_Corynebacterium_Sp_Uncl_30996	0.21	0.02	9.61	0.03	0.19
Proteobacteria_Cl_Gammaproteobacteria_Or_Enterobacteriales_Fm_Enterobacteriaceae_Gn_Uncl_Sp_Uncl_6157	0.18	0.02	9.54	0.02	3.88
Actinobacteria_Cl_Actinobacteria_Or_Actinomycetales_Fm_Corynebacteriaceae_Gn_Corynebacterium_Sp_Uncl_34389	0.21	0.02	9.5	0.03	0.21
Proteobacteria_Cl_Gammaproteobacteria_Or_Enterobacteriales_Fm_Enterobacteriaceae_Gn_Uncl_Sp_Uncl_5977	0.17	0.02	9.5	0.02	4.15
Proteobacteria_Cl_Betaproteobacteria_Or_Burkholderiales_Fm_Comamonadaceae_Gn_Diaphorobacter_Sp_Uncl_9376	0.17	0.02	9.48	0.02	4.52
Firmicutes_Cl_Clostridia_Or_Clostridiales_Fm_Lachnospiraceae_Gn_Uncl_Sp_Uncl_71136	0.18	0.02	9.19	0.02	4.3
Proteobacteria_Cl_Gammaproteobacteria_Or_Pseudomonadales_Fm_Pseudomonadaceae_Gn_Pseudomonas_Sp_Uncl_521	0.19	0.02	8.82	0.02	2.39
Firmicutes_Cl_Clostridia_Or_Clostridiales_Fm_Ruminococcaceae_Gn_Faecalibacterium_Sp_Uncl_26463	0.18	0.02	8.7	0.02	3.77
Firmicutes_Cl_Clostridia_Or_Clostridiales_Fm_Lachnospiraceae_Gn_Uncl_Sp_Uncl_70911	0.19	0.02	8.52	0.02	2.81
Proteobacteria_Cl_Gammaproteobacteria_Or_Enterobacteriales_Fm_Enterobacteriaceae_Gn_Uncl_Sp_Uncl_6174	0.18	0.02	7.59	0.02	4.59
Firmicutes_Cl_Clostridia_Or_Clostridiales_Fm_Clostridiales Family XI. Incertae Sedis_Gn_Uncl_Sp_Uncl_69920	0.18	0.02	7.24	0.02	4.98
Firmicutes_Cl_Bacilli_Or_Bacillales_Fm_Planococcaceae_Gn_Uncl_Sp_Uncl_43763	0.19	0.02	6.58	0.02	3.24
Proteobacteria_Cl_Gammaproteobacteria_Or_Xanthomonadales_Fm_Xanthomonadaceae_Gn_Ignatzschineria_Sp_Uncl_3883	0.19	0.02	3.67	0.02	4.21
Group THERMOPHILIC
Average similarity: 85.91
Species	Av.Abund	Av.Sim	Sim/SD	Contrib%	Cum.%
Firmicutes_Cl_Clostridia_Or_Clostridiales_Fm_Ruminococcaceae_Gn_Ruminococcus_Sp_Uncl_28202	0.18	0.02	38.25	0.03	4.58
Firmicutes_Cl_Clostridia_Or_Clostridiales_Fm_Clostridiales Family XIII. Incertae Sedis_Gn_Eubacterium_Sp_Uncl_70082	0.19	0.02	36.59	0.03	2.57
Firmicutes_Cl_Bacilli_Or_Lactobacillales_Fm_Enterococcaceae_Gn_Enterococcus_Sp_Uncl_43732	0.18	0.02	24.63	0.03	4.17
Firmicutes_Cl_Clostridia_Or_Clostridiales_Fm_Clostridiaceae_Gn_Clostridium_Sp_Uncl_45779	0.19	0.02	22.99	0.03	3.24
Firmicutes_Cl_Clostridia_Or_Clostridiales_Fm_Lachnospiraceae_Gn_Uncl_Sp_Uncl_71136	0.2	0.03	19.12	0.03	1.19
Firmicutes_Cl_Clostridia_Or_Clostridiales_Fm_Lachnospiraceae_Gn_Uncl_Sp_Uncl_18946	0.19	0.02	16.85	0.03	2.73
GN04_Cl_MSB-5A5_Or_Uncl_Fm_Uncl_Gn_sfA_Sp_Uncl_57942	0.19	0.02	14.3	0.03	3.77
Firmicutes_Cl_Bacilli_Or_Lactobacillales_Fm_Streptococcaceae_Gn_Streptococcus_Sp_Streptococcus salivarius_45882	0.2	0.02	14.26	0.03	1.96
Proteobacteria_Cl_Gammaproteobacteria_Or_Enterobacteriales_Fm_Enterobacteriaceae_Gn_Providencia_Sp_Providencia stuartii_6436	0.19	0.02	13.79	0.03	3.83
Proteobacteria_Cl_Gammaproteobacteria_Or_Chromatiales_Fm_Chromatiaceae_Gn_Uncl_Sp_Uncl_1551	0.2	0.02	13.74	0.03	1.82
Firmicutes_Cl_Clostridia_Or_Clostridiales_Fm_Clostridiaceae_Gn_Uncl_Sp_Uncl_71940	0.19	0.02	13.71	0.03	2.87
Firmicutes_Cl_Clostridia_Or_Clostridiales_Fm_Lachnospiraceae_Gn_Uncl_Sp_Uncl_71274	0.19	0.02	13.56	0.03	3.64
Proteobacteria_Cl_Gammaproteobacteria_Or_Enterobacteriales_Fm_Enterobacteriaceae_Gn_Uncl_Sp_Uncl_4234	0.18	0.02	13.27	0.03	4.71
Proteobacteria_Cl_Betaproteobacteria_Or_Burkholderiales_Fm_Comamonadaceae_Gn_Diaphorobacter_Sp_Uncl_8086	0.2	0.02	12.64	0.03	1.93
Proteobacteria_Cl_Betaproteobacteria_Or_Burkholderiales_Fm_Comamonadaceae_Gn_Diaphorobacter_Sp_Uncl_9668	0.2	0.02	12.58	0.03	2.02
Firmicutes_Cl_Bacilli_Or_Lactobacillales_Fm_Streptococcaceae_Gn_Streptococcus_Sp_Uncl_44864	0.19	0.02	12.23	0.03	4.56
Actinobacteria_Cl_Actinobacteria_Or_Coriobacteriales_Fm_Coriobacteriaceae_Gn_Uncl_Sp_Uncl_50496	0.19	0.02	12.12	0.03	2.79
Actinobacteria_Cl_Actinobacteria_Or_Actinomycetales_Fm_Corynebacteriaceae_Gn_Corynebacterium_Sp_Uncl_31163	0.2	0.02	12.05	0.03	2.07
Proteobacteria_Cl_Betaproteobacteria_Or_Burkholderiales_Fm_Comamonadaceae_Gn_Diaphorobacter_Sp_Uncl_9097	0.2	0.02	12.04	0.03	2.68
Firmicutes_Cl_Clostridia_Or_Clostridiales_Fm_Ruminococcaceae_Gn_Ruminococcus_Sp_Uncl_26677	0.19	0.02	11.87	0.03	3.75
Bacteroidetes_Cl_Bacteroidia_Or_Bacteroidales_Fm_RikenellaceaeII_Gn_Uncl_Sp_Uncl_69770	0.21	0.03	11.5	0.03	1.04
Proteobacteria_Cl_Betaproteobacteria_Or_Burkholderiales_Fm_Aquabacteriaceae_Gn_Aquabacterium_Sp_Uncl_13624	0.19	0.02	10.95	0.03	3.19
Firmicutes_Cl_Clostridia_Or_Clostridiales_Fm_Ruminococcaceae_Gn_Ruminococcus_Sp_Uncl_27295	0.19	0.02	10.94	0.03	4.76
Firmicutes_Cl_Clostridia_Or_Clostridiales_Fm_Clostridiales Family XI. Incertae Sedis_Gn_Uncl_Sp_Uncl_69336	0.21	0.02	10.93	0.03	1.39
Firmicutes_Cl_Bacilli_Or_Lactobacillales_Fm_Streptococcaceae_Gn_Streptococcus_Sp_Streptococcus salivarius_44736	0.19	0.02	10.83	0.03	3.43
Firmicutes_Cl_Bacilli_Or_Lactobacillales_Fm_Streptococcaceae_Gn_Streptococcus_Sp_Streptococcus salivarius_44645	0.21	0.02	10.79	0.03	1.3
Firmicutes_Cl_Bacilli_Or_Lactobacillales_Fm_Streptococcaceae_Gn_Streptococcus_Sp_Uncl_44217	0.21	0.02	10.79	0.03	1.99
Proteobacteria_Cl_Betaproteobacteria_Or_Burkholderiales_Fm_Aquabacteriaceae_Gn_Aquabacterium_Sp_Uncl_14097	0.2	0.02	10.65	0.03	2.92
Firmicutes_Cl_Bacilli_Or_Lactobacillales_Fm_Streptococcaceae_Gn_Streptococcus_Sp_Uncl_44942	0.21	0.02	10.55	0.03	1.24
Proteobacteria_Cl_Betaproteobacteria_Or_Burkholderiales_Fm_Comamonadaceae_Gn_Diaphorobacter_Sp_Uncl_10361	0.19	0.02	10.46	0.03	4.45
Firmicutes_Cl_Clostridia_Or_Clostridiales_Fm_Clostridiaceae_Gn_Clostridium_Sp_Uncl_44203	0.19	0.02	10.45	0.03	3.14
Actinobacteria_Cl_Actinobacteria_Or_Actinomycetales_Fm_Corynebacteriaceae_Gn_Corynebacterium_Sp_Uncl_33190	0.19	0.02	10.15	0.03	4.25
Firmicutes_Cl_Bacilli_Or_Lactobacillales_Fm_Enterococcaceae_Gn_Enterococcus_Sp_Enterococcus casseliflavus_43533	0.22	0.03	10.09	0.03	0.83
Firmicutes_Cl_Bacilli_Or_Lactobacillales_Fm_Streptococcaceae_Gn_Streptococcus_Sp_Uncl_44518	0.22	0.03	10.06	0.03	0.89
Firmicutes_Cl_Clostridia_Or_Clostridiales_Fm_Clostridiales Family XI. Incertae Sedis_Gn_Anaerococcus_Sp_Uncl_71075	0.19	0.02	9.97	0.03	3.38
Firmicutes_Cl_Bacilli_Or_Bacillales_Fm_Paenibacillaceae_Gn_Cohnella_Sp_Uncl_50327	0.21	0.02	9.96	0.03	1.68
Proteobacteria_Cl_Betaproteobacteria_Or_Burkholderiales_Fm_Aquabacteriaceae_Gn_Aquabacterium_Sp_Uncl_11757	0.2	0.02	9.94	0.03	2.41
Proteobacteria_Cl_Betaproteobacteria_Or_Burkholderiales_Fm_Aquabacteriaceae_Gn_Aquabacterium_Sp_Uncl_13868	0.19	0.02	9.93	0.03	3.56
Firmicutes_Cl_Bacilli_Or_Bacillales_Fm_Bacillaceae_Gn_Bacillus_Sp_Uncl_43860	0.19	0.02	9.9	0.03	4.79
Proteobacteria_Cl_Gammaproteobacteria_Or_Pseudomonadales_Fm_Pseudomonadaceae_Gn_Pseudomonas_Sp_Uncl_1095	0.19	0.02	9.9	0.03	4.94
Firmicutes_Cl_Clostridia_Or_Clostridiales_Fm_Lachnospiraceae_Gn_Blautia_Sp_Uncl_20722	0.19	0.02	9.82	0.03	4.89
Actinobacteria_Cl_Actinobacteria_Or_Actinomycetales_Fm_Corynebacteriaceae_Gn_Corynebacterium_Sp_Uncl_30177	0.21	0.02	9.81	0.03	1.79
Actinobacteria_Cl_Actinobacteria_Or_Actinomycetales_Fm_Micrococcaceae_Gn_Arthrobacter_Sp_Uncl_40292	0.2	0.02	9.76	0.03	2.65
Firmicutes_Cl_Bacilli_Or_Lactobacillales_Fm_Streptococcaceae_Gn_Streptococcus_Sp_Uncl_44537	0.19	0.02	9.7	0.03	3.35
Actinobacteria_Cl_Actinobacteria_Or_Actinomycetales_Fm_Microbacteriaceae_Gn_Agromyces_Sp_Uncl_38524	0.19	0.02	9.64	0.03	4.74
Firmicutes_Cl_Clostridia_Or_Clostridiales_Fm_Lachnospiraceae_Gn_Uncl_Sp_Uncl_70409	0.2	0.02	9.55	0.03	2.89
Proteobacteria_Cl_Betaproteobacteria_Or_Burkholderiales_Fm_Aquabacteriaceae_Gn_Aquabacterium_Sp_Uncl_14041	0.21	0.02	9.51	0.03	1.76
Proteobacteria_Cl_Betaproteobacteria_Or_Burkholderiales_Fm_Aquabacteriaceae_Gn_Aquabacterium_Sp_Uncl_12351	0.2	0.02	9.47	0.03	2.24
Actinobacteria_Cl_Actinobacteria_Or_Actinomycetales_Fm_Corynebacteriaceae_Gn_Corynebacterium_Sp_Uncl_36091	0.22	0.03	9.44	0.03	0.8
Actinobacteria_Cl_Actinobacteria_Or_Actinomycetales_Fm_Corynebacteriaceae_Gn_Corynebacterium_Sp_Uncl_31022	0.19	0.02	9.24	0.03	3.4
Firmicutes_Cl_Bacilli_Or_Lactobacillales_Fm_Enterococcaceae_Gn_Enterococcus_Sp_Uncl_42511	0.26	0.03	9.22	0.04	0.04
Actinobacteria_Cl_Actinobacteria_Or_Actinomycetales_Fm_Corynebacteriaceae_Gn_Corynebacterium_Sp_Uncl_30652	0.21	0.02	9.12	0.03	1.88
Firmicutes_Cl_Clostridia_Or_Clostridiales_Fm_Ruminococcaceae_Gn_Faecalibacterium_Sp_Uncl_25600	0.22	0.03	9.11	0.03	0.86
Actinobacteria_Cl_Actinobacteria_Or_Actinomycetales_Fm_Corynebacteriaceae_Gn_Corynebacterium_Sp_Uncl_30996	0.24	0.03	9.08	0.03	0.3
Proteobacteria_Cl_Betaproteobacteria_Or_Burkholderiales_Fm_Comamonadaceae_Gn_Diaphorobacter_Sp_Uncl_9938	0.21	0.02	9.03	0.03	1.5
Actinobacteria_Cl_Actinobacteria_Or_Actinomycetales_Fm_Corynebacteriaceae_Gn_Corynebacterium_Sp_Uncl_34464	0.21	0.02	8.96	0.03	1.53
Firmicutes_Cl_Bacilli_Or_Bacillales_Fm_Bacillaceae_Gn_Bacillus_Sp_Uncl_48246	0.22	0.03	8.85	0.03	0.77
Actinobacteria_Cl_Actinobacteria_Or_Actinomycetales_Fm_Corynebacteriaceae_Gn_Corynebacterium_Sp_Uncl_31003	0.19	0.02	8.84	0.03	4.01
Firmicutes_Cl_Clostridia_Or_Clostridiales_Fm_Lachnospiraceae_Gn_Uncl_Sp_Uncl_70709	0.2	0.02	8.83	0.03	2.13
Actinobacteria_Cl_Actinobacteria_Or_Actinomycetales_Fm_Corynebacteriaceae_Gn_Corynebacterium_Sp_Uncl_34359	0.19	0.02	8.83	0.03	4.63
Proteobacteria_Cl_Deltaproteobacteria_Or_Myxococcales_Fm_Haliangiaceae_Gn_Uncl_Sp_Uncl_51982	0.2	0.02	8.77	0.03	2.62
Firmicutes_Cl_Clostridia_Or_Clostridiales_Fm_Veillonellaceae_Gn_Desulfosporomusa_Sp_Uncl_50137	0.19	0.02	8.7	0.03	4.87
Firmicutes_Cl_Bacilli_Or_Bacillales_Fm_Planococcaceae_Gn_Solibacillus_Sp_Uncl_42685	0.19	0.02	8.68	0.03	4.27
Actinobacteria_Cl_Actinobacteria_Or_Actinomycetales_Fm_Corynebacteriaceae_Gn_Corynebacterium_Sp_Uncl_28996	0.19	0.02	8.67	0.03	4.51
Firmicutes_Cl_Bacilli_Or_Lactobacillales_Fm_Streptococcaceae_Gn_Streptococcus_Sp_Streptococcus mutans_44413	0.23	0.03	8.65	0.03	0.65
Actinobacteria_Cl_Actinobacteria_Or_Actinomycetales_Fm_Corynebacteriaceae_Gn_Corynebacterium_Sp_Uncl_33535	0.2	0.02	8.64	0.03	3.03
Actinobacteria_Cl_Actinobacteria_Or_Actinomycetales_Fm_Corynebacteriaceae_Gn_Corynebacterium_Sp_Uncl_36137	0.23	0.03	8.57	0.03	0.53
Proteobacteria_Cl_Betaproteobacteria_Or_Burkholderiales_Fm_Aquabacteriaceae_Gn_Aquabacterium_Sp_Uncl_12217	0.2	0.02	8.57	0.03	2.46
Firmicutes_Cl_Bacilli_Or_Bacillales_Fm_Bacillaceae_Gn_Bacillus_Sp_Bacillus badius_42593	0.2	0.02	8.56	0.03	3.3
Firmicutes_Cl_Bacilli_Or_Bacillales_Fm_Bacillaceae_Gn_Bacillus_Sp_Uncl_49135	0.21	0.02	8.55	0.03	1.71
Chloroflexi_Cl_Anaerolineae_Or_Anaerolineales_Fm_Anaerolinaceae_Gn_A4b_Sp_Uncl_53690	0.21	0.02	8.55	0.03	1.9
Proteobacteria_Cl_Betaproteobacteria_Or_Burkholderiales_Fm_Aquabacteriaceae_Gn_Aquabacterium_Sp_Uncl_11150	0.2	0.02	8.55	0.03	3.91
Actinobacteria_Cl_Actinobacteria_Or_Actinomycetales_Fm_Corynebacteriaceae_Gn_Corynebacterium_Sp_Uncl_30849	0.21	0.02	8.53	0.03	1.65
Actinobacteria_Cl_Actinobacteria_Or_Actinomycetales_Fm_Corynebacteriaceae_Gn_Corynebacterium_Sp_Uncl_29743	0.21	0.02	8.52	0.03	1.45
Actinobacteria_Cl_Actinobacteria_Or_Actinomycetales_Fm_Corynebacteriaceae_Gn_Corynebacterium_Sp_Uncl_30536	0.21	0.02	8.49	0.03	1.56
Actinobacteria_Cl_Actinobacteria_Or_Actinomycetales_Fm_Corynebacteriaceae_Gn_Corynebacterium_Sp_Uncl_35165	0.21	0.02	8.49	0.03	1.59
Firmicutes_Cl_Bacilli_Or_Lactobacillales_Fm_Streptococcaceae_Gn_Streptococcus_Sp_Uncl_44541	0.18	0.02	8.48	0.03	4.84
Firmicutes_Cl_Bacilli_Or_Bacillales_Fm_Bacillaceae_Gn_Bacillus_Sp_Uncl_48917	0.22	0.03	8.42	0.03	1.13
Firmicutes_Cl_Bacilli_Or_Bacillales_Fm_Staphylococcaceae_Gn_Staphylococcus_Sp_Uncl_46420	0.24	0.03	8.39	0.03	0.27
Actinobacteria_Cl_Actinobacteria_Or_Actinomycetales_Fm_Corynebacteriaceae_Gn_Corynebacterium_Sp_Uncl_31464	0.24	0.03	8.37	0.03	0.46
Firmicutes_Cl_Clostridia_Or_Clostridiales_Fm_Lachnospiraceae_Gn_Blautia_Sp_Uncl_21375	0.19	0.02	8.36	0.03	4.97
Actinobacteria_Cl_Actinobacteria_Or_Actinomycetales_Fm_Corynebacteriaceae_Gn_Corynebacterium_Sp_Uncl_34389	0.24	0.03	8.33	0.03	0.2
Firmicutes_Cl_Clostridia_Or_Clostridiales_Fm_Clostridiales Family XI. Incertae Sedis_Gn_Clostridium_Sp_Uncl_69809	0.19	0.02	8.33	0.03	3.67
Actinobacteria_Cl_Actinobacteria_Or_Actinomycetales_Fm_Corynebacteriaceae_Gn_Corynebacterium_Sp_Uncl_35512	0.22	0.03	8.3	0.03	1.22
Proteobacteria_Cl_Betaproteobacteria_Or_Burkholderiales_Fm_Aquabacteriaceae_Gn_Aquabacterium_Sp_Uncl_11853	0.21	0.02	8.3	0.03	2.04
Actinobacteria_Cl_Actinobacteria_Or_Actinomycetales_Fm_Corynebacteriaceae_Gn_Corynebacterium_Sp_Uncl_33258	0.24	0.03	8.28	0.03	0.24
Proteobacteria_Cl_Betaproteobacteria_Or_Burkholderiales_Fm_Aquabacteriaceae_Gn_Aquabacterium_Sp_Uncl_12901	0.19	0.02	8.28	0.03	3.93
Actinobacteria_Cl_Actinobacteria_Or_Actinomycetales_Fm_Corynebacteriaceae_Gn_Corynebacterium_Sp_Uncl_30430	0.2	0.02	8.22	0.03	3.54
Actinobacteria_Cl_Actinobacteria_Or_Actinomycetales_Fm_Corynebacteriaceae_Gn_Corynebacterium_Sp_Uncl_35009	0.21	0.02	8.2	0.03	1.42
Actinobacteria_Cl_Actinobacteria_Or_Actinomycetales_Fm_Corynebacteriaceae_Gn_Corynebacterium_Sp_Uncl_28754	0.19	0.02	8.1	0.03	4.48
Actinobacteria_Cl_Actinobacteria_Or_Actinomycetales_Fm_Corynebacteriaceae_Gn_Corynebacterium_Sp_Uncl_32747	0.2	0.02	8.07	0.03	3.46
Bacteroidetes_Cl_Flavobacteria_Or_Flavobacteriales_Fm_Flavobacteriaceae_Gn_Uncl_Sp_Uncl_65007	0.19	0.02	8.01	0.03	5.02
Actinobacteria_Cl_Actinobacteria_Or_Actinomycetales_Fm_Corynebacteriaceae_Gn_Corynebacterium_Sp_Uncl_35719	0.24	0.03	8	0.03	0.37
Actinobacteria_Cl_Actinobacteria_Or_Actinomycetales_Fm_Corynebacteriaceae_Gn_Corynebacterium_Sp_Uncl_34161	0.24	0.03	7.99	0.03	0.17
Actinobacteria_Cl_Actinobacteria_Or_Actinomycetales_Fm_Corynebacteriaceae_Gn_Corynebacterium_Sp_Uncl_34708	0.24	0.03	7.97	0.03	0.4
Actinobacteria_Cl_Actinobacteria_Or_Actinomycetales_Fm_Corynebacteriaceae_Gn_Corynebacterium_Sp_Uncl_28695	0.21	0.02	7.94	0.03	1.36
Actinobacteria_Cl_Actinobacteria_Or_Actinomycetales_Fm_Corynebacteriaceae_Gn_Corynebacterium_Sp_Uncl_28641	0.22	0.03	7.92	0.03	0.95
Actinobacteria_Cl_Actinobacteria_Or_Actinomycetales_Fm_Corynebacteriaceae_Gn_Corynebacterium_Sp_Uncl_31823	0.21	0.02	7.91	0.03	1.73
Actinobacteria_Cl_Actinobacteria_Or_Actinomycetales_Fm_Corynebacteriaceae_Gn_Corynebacterium_Sp_Uncl_35066	0.22	0.03	7.9	0.03	1.07
Actinobacteria_Cl_Actinobacteria_Or_Actinomycetales_Fm_Corynebacteriaceae_Gn_Corynebacterium_Sp_Uncl_36035	0.2	0.02	7.89	0.03	2.81
Actinobacteria_Cl_Actinobacteria_Or_Actinomycetales_Fm_Corynebacteriaceae_Gn_Corynebacterium_Sp_Uncl_33873	0.22	0.03	7.88	0.03	1.1
Proteobacteria_Cl_Betaproteobacteria_Or_Burkholderiales_Fm_Aquabacteriaceae_Gn_Aquabacterium_Sp_Uncl_11612	0.21	0.02	7.84	0.03	2.16
Actinobacteria_Cl_Actinobacteria_Or_Actinomycetales_Fm_Corynebacteriaceae_Gn_Corynebacterium_Sp_Uncl_29382	0.21	0.02	7.83	0.03	2.35
Tenericutes_Cl_Mollicutes_Or_Mycoplasmatales_Fm_Mycoplasmataceae_Gn_Ureaplasma_Sp_Ureaplasma parvum_70842	0.2	0.02	7.8	0.03	3.32
Actinobacteria_Cl_Actinobacteria_Or_Actinomycetales_Fm_Corynebacteriaceae_Gn_Corynebacterium_Sp_Uncl_32497	0.27	0.03	7.75	0.04	0.07
Actinobacteria_Cl_Actinobacteria_Or_Actinomycetales_Fm_Corynebacteriaceae_Gn_Corynebacterium_Sp_Uncl_29861	0.2	0.02	7.74	0.03	3.16
Firmicutes_Cl_Bacilli_Or_Bacillales_Fm_Bacillaceae_Gn_Bacillus_Sp_Uncl_42762	0.2	0.02	7.74	0.03	4.32
Firmicutes_Cl_Clostridia_Or_Clostridiales_Fm_Ruminococcaceae_Gn_Uncl_Sp_Uncl_27192	0.19	0.02	7.71	0.03	4.4
Firmicutes_Cl_Clostridia_Or_Clostridiales_Fm_Ruminococcaceae_Gn_Faecalibacterium_Sp_Uncl_25855	0.21	0.02	7.7	0.03	2.18
Actinobacteria_Cl_Actinobacteria_Or_Actinomycetales_Fm_Corynebacteriaceae_Gn_Corynebacterium_Sp_Uncl_29693	0.22	0.03	7.69	0.03	0.98
Actinobacteria_Cl_Actinobacteria_Or_Actinomycetales_Fm_Corynebacteriaceae_Gn_Corynebacterium_Sp_Uncl_28504	0.2	0.02	7.67	0.03	2.76
Actinobacteria_Cl_Actinobacteria_Or_Actinomycetales_Fm_Corynebacteriaceae_Gn_Corynebacterium_Sp_Uncl_28691	0.23	0.03	7.66	0.03	0.59
Firmicutes_Cl_Bacilli_Or_Bacillales_Fm_Bacillaceae_Gn_Bacillus_Sp_Uncl_49423	0.2	0.02	7.63	0.03	3.69
Firmicutes_Cl_Bacilli_Or_Bacillales_Fm_Bacillaceae_Gn_Bacillus_Sp_Uncl_49745	0.25	0.03	7.52	0.03	0.11
Actinobacteria_Cl_Actinobacteria_Or_Actinomycetales_Fm_Corynebacteriaceae_Gn_Corynebacterium_Sp_Uncl_33671	0.22	0.02	7.51	0.03	1.27
Proteobacteria_Cl_Betaproteobacteria_Or_Burkholderiales_Fm_Aquabacteriaceae_Gn_Aquabacterium_Sp_Uncl_10672	0.2	0.02	7.5	0.03	3.59
Actinobacteria_Cl_Actinobacteria_Or_Actinomycetales_Fm_Corynebacteriaceae_Gn_Corynebacterium_Sp_Uncl_35254	0.2	0.02	7.49	0.03	2.32
Firmicutes_Cl_Bacilli_Or_Bacillales_Fm_Bacillaceae_Gn_Bacillus_Sp_Uncl_48837	0.24	0.03	7.48	0.03	0.43
Firmicutes_Cl_Clostridia_Or_Clostridiales_Fm_Lachnospiraceae_Gn_Uncl_Sp_Uncl_71056	0.19	0.02	7.48	0.03	4.06
Firmicutes_Cl_Clostridia_Or_Clostridiales_Fm_Lachnospiraceae_Gn_Uncl_Sp_Uncl_70911	0.19	0.02	7.48	0.03	4.66
Firmicutes_Cl_Bacilli_Or_Lactobacillales_Fm_Streptococcaceae_Gn_Streptococcus_Sp_Uncl_44927	0.2	0.02	7.45	0.03	3.22
Proteobacteria_Cl_Betaproteobacteria_Or_Burkholderiales_Fm_Aquabacteriaceae_Gn_Aquabacterium_Sp_Uncl_13162	0.19	0.02	7.39	0.03	4.38
Planctomycetes_Cl_Planctomycea_Or_Planctomycetales_Fm_Planctomycetaceae_Gn_Uncl_Sp_Uncl_57143	0.21	0.02	7.38	0.03	2.1
Firmicutes_Cl_Bacilli_Or_Lactobacillales_Fm_Enterococcaceae_Gn_Enterococcus_Sp_Enterococcus faecalis_42836	0.24	0.03	7.32	0.03	0.56
Firmicutes_Cl_Bacilli_Or_Bacillales_Fm_Bacillaceae_Gn_Bacillus_Sp_Uncl_49284	0.2	0.02	7.3	0.03	2.6
Firmicutes_Cl_Bacilli_Or_Turicibacterales_Fm_Turicibacteraceae_Gn_Turicibacter_Sp_Uncl_42642	0.2	0.02	7.29	0.03	3.06
Firmicutes_Cl_Clostridia_Or_Clostridiales_Fm_Clostridiales Family XI. Incertae Sedis_Gn_Clostridium_Sp_Clostridium ultunense_69279	0.2	0.02	7.26	0.03	4.12
Firmicutes_Cl_Clostridia_Or_Clostridiales_Fm_Lachnospiraceae_Gn_Uncl_Sp_Uncl_70639	0.19	0.02	7.07	0.03	2.97
Actinobacteria_Cl_Actinobacteria_Or_Actinomycetales_Fm_Corynebacteriaceae_Gn_Corynebacterium_Sp_Uncl_35383	0.2	0.02	7.03	0.03	3.48
WS3_Cl_PRR-12_Or_Uncl_Fm_Uncl_Gn_sfA_Sp_Uncl_58566	0.2	0.02	7	0.03	3
Actinobacteria_Cl_Actinobacteria_Or_Solirubrobacterales_Fm_Conexibacteraceae_Gn_Uncl_Sp_Uncl_41500	0.19	0.02	7	0.03	4.43
Firmicutes_Cl_Bacilli_Or_Bacillales_Fm_Bacillaceae_Gn_Bacillus_Sp_Uncl_48955	0.2	0.02	6.93	0.03	3.96
Firmicutes_Cl_Bacilli_Or_Bacillales_Fm_Bacillaceae_Gn_Bacillus_Sp_Uncl_48325	0.19	0.02	6.84	0.03	3.98
Firmicutes_Cl_Bacilli_Or_Lactobacillales_Fm_Lactobacillaceae_Gn_Lactobacillus_Sp_Uncl_72201	0.19	0.02	6.83	0.03	4.99
Firmicutes_Cl_Bacilli_Or_Bacillales_Fm_Uncl_Gn_sfB_Sp_Uncl_48342	0.19	0.02	6.7	0.03	4.81
Firmicutes_Cl_Bacilli_Or_Bacillales_Fm_Paenibacillaceae_Gn_Paenibacillus_Sp_Uncl_50911	0.21	0.02	6.64	0.03	2.38
Firmicutes_Cl_Bacilli_Or_Bacillales_Fm_Staphylococcaceae_Gn_Staphylococcus_Sp_Uncl_46522	0.2	0.02	6.64	0.03	3.72
Firmicutes_Cl_Bacilli_Or_Bacillales_Fm_Staphylococcaceae_Gn_Staphylococcus_Sp_Staphylococcus epidermidis_46244	0.22	0.02	6.51	0.03	1.62
Firmicutes_Cl_Bacilli_Or_Bacillales_Fm_Bacillaceae_Gn_Bacillus_Sp_Uncl_49195	0.2	0.02	6.44	0.03	3.85
Proteobacteria_Cl_Betaproteobacteria_Or_Burkholderiales_Fm_Aquabacteriaceae_Gn_Aquabacterium_Sp_Uncl_11964	0.24	0.03	6.39	0.03	0.62
Proteobacteria_Cl_Alphaproteobacteria_Or_Sphingomonadales_Fm_Sphingomonadaceae_Gn_Novosphingobium_Sp_Uncl_60638	0.2	0.02	6.34	0.03	3.27
Firmicutes_Cl_Bacilli_Or_Bacillales_Fm_Staphylococcaceae_Gn_Staphylococcus_Sp_Uncl_47188	0.2	0.02	6.32	0.03	4.35
Proteobacteria_Cl_Betaproteobacteria_Or_Burkholderiales_Fm_Aquabacteriaceae_Gn_Aquabacterium_Sp_Uncl_12094	0.24	0.03	6.29	0.03	0.71
Firmicutes_Cl_Bacilli_Or_Bacillales_Fm_Bacillaceae_Gn_Bacillus_Sp_Bacillus amyloliquefaciens_49542	0.21	0.02	6.25	0.03	1.85
Actinobacteria_Cl_Actinobacteria_Or_Actinomycetales_Fm_Corynebacteriaceae_Gn_Corynebacterium_Sp_Uncl_33502	0.25	0.03	6.12	0.03	0.14
Firmicutes_Cl_Bacilli_Or_Bacillales_Fm_Bacillaceae_Gn_Bacillus_Sp_Uncl_48884	0.2	0.02	6.03	0.03	2.84
Firmicutes_Cl_Clostridia_Or_Clostridiales_Fm_Peptococcaceae_Gn_Uncl_Sp_Uncl_49758	0.19	0.02	6.02	0.03	4.92
Actinobacteria_Cl_Actinobacteria_Or_MC47_Fm_Uncl_Gn_sfA_Sp_Uncl_42275	0.22	0.03	6	0.03	0.92
Gemmatimonadetes_Cl_Gemmatimonadetes_Or_Uncl_Fm_Uncl_Gn_sfA_Sp_Uncl_58725	0.21	0.02	5.99	0.03	2.29
Firmicutes_Cl_Bacilli_Or_Bacillales_Fm_Bacillaceae_Gn_Geobacillus_Sp_Uncl_46301	0.2	0.02	5.94	0.03	2.51
Firmicutes_Cl_Bacilli_Or_Bacillales_Fm_Bacillaceae_Gn_Bacillus_Sp_Uncl_49332	0.22	0.03	5.92	0.03	1.16
Firmicutes_Cl_Bacilli_Or_Bacillales_Fm_Bacillaceae_Gn_Bacillus_Sp_Uncl_43855	0.22	0.02	5.9	0.03	1.33
Firmicutes_Cl_Bacilli_Or_Bacillales_Fm_Planococcaceae_Gn_Uncl_Sp_Uncl_43763	0.2	0.02	5.9	0.03	3.62
Firmicutes_Cl_Clostridia_Or_Clostridiales_Fm_Clostridiales Family XI. Incertae Sedis_Gn_Uncl_Sp_Uncl_69386	0.19	0.02	5.83	0.03	4.09
Firmicutes_Cl_Bacilli_Or_Bacillales_Fm_Paenibacillaceae_Gn_Paenibacillus_Sp_Uncl_50857	0.19	0.02	5.81	0.03	4.61
Firmicutes_Cl_Bacilli_Or_Bacillales_Fm_Bacillaceae_Gn_Bacillus_Sp_Uncl_47566	0.2	0.02	5.79	0.03	3.11
Firmicutes_Cl_Bacilli_Or_Bacillales_Fm_Bacillaceae_Gn_Bacillus_Sp_Uncl_48877	0.2	0.02	5.72	0.03	3.08
Firmicutes_Cl_Bacilli_Or_Bacillales_Fm_Bacillaceae_Gn_Geobacillus_Sp_Uncl_46075	0.2	0.02	5.5	0.03	3.88
Firmicutes_Cl_Bacilli_Or_Bacillales_Fm_Alicyclobacillaceae_Gn_Alicyclobacillus_Sp_Uncl_49737	0.23	0.03	5.48	0.03	1.01
Firmicutes_Cl_Bacilli_Or_Bacillales_Fm_Bacillaceae_Gn_Bacillus_Sp_Uncl_49710	0.22	0.02	5.47	0.03	1.48
Firmicutes_Cl_Bacilli_Or_Bacillales_Fm_Planococcaceae_Gn_Sporosarcina_Sp_Uncl_43798	0.19	0.02	5.42	0.03	4.3
Gemmatimonadetes_Cl_Gemmatimonadetes_Or_Uncl_Fm_Uncl_Gn_sfM_Sp_Uncl_57982	0.23	0.03	5.41	0.03	0.74
Firmicutes_Cl_Bacilli_Or_Bacillales_Fm_Bacillaceae_Gn_Bacillus_Sp_Bacillus pseudofirmus_48744	0.21	0.02	5.37	0.03	2.71
Gemmatimonadetes_Cl_Gemmatimonadetes_Or_Uncl_Fm_Uncl_Gn_sfA_Sp_Uncl_57928	0.21	0.02	5.36	0.03	3.51
Firmicutes_Cl_Bacilli_Or_Bacillales_Fm_Planococcaceae_Gn_Uncl_Sp_Uncl_43605	0.2	0.02	5.31	0.03	4.19
Firmicutes_Cl_Clostridia_Or_MBA08_Fm_Uncl_Gn_sfA_Sp_Uncl_58422	0.21	0.02	5.3	0.03	2.95
Actinobacteria_Cl_Actinobacteria_Or_Actinomycetales_Fm_Corynebacteriaceae_Gn_Corynebacterium_Sp_Uncl_35045	0.22	0.02	5.29	0.03	2.21
Firmicutes_Cl_Bacilli_Or_Bacillales_Fm_Staphylococcaceae_Gn_Staphylococcus_Sp_Staphylococcus epidermidis_47376	0.24	0.03	5.26	0.03	0.68
Firmicutes_Cl_Clostridia_Or_Clostridiales_Fm_Clostridiales Family XI. Incertae Sedis_Gn_Uncl_Sp_Uncl_69280	0.21	0.02	5.22	0.03	2.43
Actinobacteria_Cl_Actinobacteria_Or_Acidimicrobiales_Fm_Acidimicrobiaceae_Gn_Uncl_Sp_Uncl_42676	0.19	0.02	4.99	0.03	4.22
Firmicutes_Cl_Bacilli_Or_Bacillales_Fm_Bacillaceae_Gn_Bacillus_Sp_Uncl_48966	0.21	0.02	4.62	0.03	2.54
Firmicutes_Cl_Bacilli_Or_Bacillales_Fm_Bacillaceae_Gn_Geobacillus_Sp_Uncl_46330	0.2	0.02	4.55	0.03	3.8
Firmicutes_Cl_Bacilli_Or_Bacillales_Fm_Bacillaceae_Gn_Geobacillus_Sp_Uncl_47040	0.26	0.03	4.51	0.03	0.33
Firmicutes_Cl_Bacilli_Or_Bacillales_Fm_Bacillaceae_Gn_Bacillus_Sp_Uncl_43705	0.22	0.02	4.48	0.03	2.27
Firmicutes_Cl_Bacilli_Or_Bacillales_Fm_Bacillaceae_Gn_Oceanobacillus_Sp_Uncl_46566	0.2	0.02	4.37	0.03	4.14
Firmicutes_Cl_Bacilli_Or_Bacillales_Fm_Bacillaceae_Gn_Uncl_Sp_Uncl_48070	0.2	0.02	4.36	0.03	4.69
Firmicutes_Cl_Bacilli_Or_Bacillales_Fm_Bacillaceae_Gn_Geobacillus_Sp_Uncl_47405	0.2	0.02	4.31	0.03	2.49
Actinobacteria_Cl_Actinobacteria_Or_Actinomycetales_Fm_Nocardiopsaceae_Gn_Thermobifida_Sp_Thermobifida fusca_41872	0.25	0.03	3.44	0.03	0.49
Firmicutes_Cl_Bacilli_Or_Bacillales_Fm_Bacillaceae_Gn_Geobacillus_Sp_Uncl_47434	0.21	0.02	3.37	0.03	4.53
Firmicutes_Cl_Bacilli_Or_Bacillales_Fm_Planococcaceae_Gn_Ureibacillus_Sp_Uncl_43820	0.21	0.02	3.13	0.03	4.04
Group CURING
Average similarity: 95.51
Species	Av.Abund	Av.Sim	Sim/SD	Contrib%	Cum.%
Bacteroidetes_Cl_Bacteroidia_Or_Bacteroidales_Fm_RikenellaceaeII_Gn_Uncl_Sp_Uncl_69770	0.2	0.02	193.13	0.03	2.16
Actinobacteria_Cl_Actinobacteria_Or_Actinomycetales_Fm_Corynebacteriaceae_Gn_Corynebacterium_Sp_Uncl_34389	0.22	0.03	174.89	0.03	0.48
Firmicutes_Cl_Bacilli_Or_Bacillales_Fm_Bacillaceae_Gn_Bacillus_Sp_Bacillus pseudofirmus_48744	0.2	0.02	171.2	0.03	2.65
Actinobacteria_Cl_Actinobacteria_Or_Actinomycetales_Fm_Corynebacteriaceae_Gn_Corynebacterium_Sp_Uncl_35383	0.19	0.02	170.37	0.03	3.8
Actinobacteria_Cl_Actinobacteria_Or_Uncl_Fm_Uncl_Gn_sfA_Sp_Uncl_42261	0.19	0.02	167.24	0.02	4.86
Actinobacteria_Cl_Actinobacteria_Or_Actinomycetales_Fm_Corynebacteriaceae_Gn_Corynebacterium_Sp_Uncl_36137	0.21	0.03	166.27	0.03	0.93
Proteobacteria_Cl_Deltaproteobacteria_Or_Myxococcales_Fm_Haliangiaceae_Gn_Uncl_Sp_Uncl_51982	0.2	0.02	166.27	0.03	3.09
Proteobacteria_Cl_Gammaproteobacteria_Or_Uncl_Fm_Uncl_Gn_sfB_Sp_Uncl_2471	0.19	0.02	166.27	0.02	5.01
Proteobacteria_Cl_Alphaproteobacteria_Or_Rhodospirillales_Fm_Rhodospirillaceae_Gn_Uncl_Sp_Uncl_59073	0.2	0.02	164.83	0.03	3.52
Proteobacteria_Cl_Deltaproteobacteria_Or_Syntrophobacterales_Fm_Syntrophobacteraceae_Gn_Uncl_Sp_Uncl_52105	0.21	0.03	164.46	0.03	0.85
Firmicutes_Cl_Bacilli_Or_Bacillales_Fm_Bacillaceae_Gn_Bacillus_Sp_Uncl_48877	0.21	0.03	164.46	0.03	1.74
Proteobacteria_Cl_Betaproteobacteria_Or_Burkholderiales_Fm_Aquabacteriaceae_Gn_Aquabacterium_Sp_Uncl_14097	0.19	0.02	162.86	0.02	4.91
Firmicutes_Cl_Bacilli_Or_Bacillales_Fm_Planococcaceae_Gn_Uncl_Sp_Uncl_43127	0.19	0.02	160.87	0.03	3.42
Firmicutes_Cl_Bacilli_Or_Bacillales_Fm_Planococcaceae_Gn_Uncl_Sp_Uncl_43763	0.2	0.03	159.89	0.03	1.87
Chloroflexi_Cl_Anaerolineae_Or_Anaerolineales_Fm_Anaerolinaceae_Gn_A4b_Sp_Uncl_53922	0.19	0.02	159.76	0.02	4.44
Bacteroidetes_Cl_Sphingobacteria_Or_Sphingobacteriales_Fm_Flexibacteraceae_Gn_Cytophaga_Sp_Uncl_73689	0.22	0.03	159.31	0.03	0.68
Chloroflexi_Cl_Anaerolineae_Or_Anaerolineales_Fm_Anaerolinaceae_Gn_OPB11_Sp_Uncl_58618	0.19	0.02	151.66	0.02	4.05
Actinobacteria_Cl_Actinobacteria_Or_Actinomycetales_Fm_Corynebacteriaceae_Gn_Corynebacterium_Sp_Uncl_33671	0.19	0.02	149.49	0.03	3.57
Firmicutes_Cl_Bacilli_Or_Bacillales_Fm_Bacillaceae_Gn_Bacillus_Sp_Uncl_43550	0.2	0.02	148.7	0.03	2.78
Bacteroidetes_Cl_Sphingobacteria_Or_Sphingobacteriales_Fm_Chitinophagaceae_Gn_Uncl_Sp_Uncl_75685	0.21	0.03	145.03	0.03	1.42
Proteobacteria_Cl_Deltaproteobacteria_Or_Myxococcales_Fm_Uncl_Gn_sfQ_Sp_Uncl_52276	0.2	0.02	145.03	0.03	3.47
Firmicutes_Cl_Bacilli_Or_Bacillales_Fm_Bacillaceae_Gn_Bacillus_Sp_Uncl_48966	0.2	0.02	135.3	0.03	2.34
Firmicutes_Cl_Bacilli_Or_Bacillales_Fm_Staphylococcaceae_Gn_Staphylococcus_Sp_Uncl_46420	0.22	0.03	133.72	0.03	0.54
Firmicutes_Cl_Bacilli_Or_Bacillales_Fm_Bacillaceae_Gn_Bacillus_Sp_Uncl_43347	0.19	0.02	131.73	0.03	3.34
Firmicutes_Cl_Bacilli_Or_Bacillales_Fm_Bacillaceae_Gn_Bacillus_Sp_Uncl_46100	0.19	0.02	131.73	0.02	4.34
Firmicutes_Cl_Bacilli_Or_Bacillales_Fm_Bacillaceae_Gn_Bacillus_Sp_Uncl_46483	0.21	0.03	128.36	0.03	1.47
Firmicutes_Cl_Bacilli_Or_Bacillales_Fm_Bacillaceae_Gn_Geobacillus_Sp_Uncl_47040	0.22	0.03	127.07	0.03	0.34
Proteobacteria_Cl_Gammaproteobacteria_Or_Xanthomonadales_Fm_Xanthomonadaceae_Gn_Dyella_Sp_Dyella ginsengisoli_17021	0.21	0.03	125.99	0.03	1.2
Proteobacteria_Cl_Gammaproteobacteria_Or_Chromatiales_Fm_Sinobacteraceae_Gn_Uncl_Sp_Uncl_17055	0.19	0.02	124.96	0.02	4.42
Firmicutes_Cl_Bacilli_Or_Lactobacillales_Fm_Streptococcaceae_Gn_Streptococcus_Sp_Streptococcus mutans_45862	0.19	0.02	124.91	0.02	4.17
Firmicutes_Cl_Bacilli_Or_Bacillales_Fm_Bacillaceae_Gn_Bacillus_Sp_Uncl_49332	0.21	0.03	113.75	0.03	0.96
Firmicutes_Cl_Bacilli_Or_Bacillales_Fm_Planococcaceae_Gn_Sporosarcina_Sp_Uncl_43798	0.19	0.02	113.6	0.02	4.74
Firmicutes_Cl_Bacilli_Or_Bacillales_Fm_Planococcaceae_Gn_Uncl_Sp_Uncl_43605	0.21	0.03	112.32	0.03	1.12
Firmicutes_Cl_Bacilli_Or_Bacillales_Fm_Bacillaceae_Gn_Bacillus_Sp_Uncl_43855	0.2	0.03	111.22	0.03	1.98
Firmicutes_Cl_Clostridia_Or_Clostridiales_Fm_Clostridiales Family XI. Incertae Sedis_Gn_Clostridium_Sp_Clostridium ultunense_69279	0.2	0.02	111.22	0.03	2.19
Firmicutes_Cl_Bacilli_Or_Bacillales_Fm_Bacillaceae_Gn_Bacillus_Sp_Uncl_49195	0.19	0.02	106.47	0.02	4.32
Proteobacteria_Cl_Gammaproteobacteria_Or_Chromatiales_Fm_Chromatiaceae_Gn_Uncl_Sp_Uncl_1488	0.19	0.02	106.34	0.03	3.9
Proteobacteria_Cl_Gammaproteobacteria_Or_Chromatiales_Fm_Sinobacteraceae_Gn_Uncl_Sp_Uncl_2314	0.19	0.02	105.32	0.02	4.67
Proteobacteria_Cl_Betaproteobacteria_Or_Burkholderiales_Fm_Aquabacteriaceae_Gn_Aquabacterium_Sp_Uncl_13624	0.19	0.02	105.32	0.02	4.72
Proteobacteria_Cl_Gammaproteobacteria_Or_Chromatiales_Fm_Chromatiaceae_Gn_Uncl_Sp_Uncl_1551	0.21	0.03	102.11	0.03	1.04
Actinobacteria_Cl_Actinobacteria_Or_Actinomycetales_Fm_Corynebacteriaceae_Gn_Corynebacterium_Sp_Uncl_29743	0.2	0.02	100.22	0.03	2.68
Proteobacteria_Cl_Deltaproteobacteria_Or_Myxococcales_Fm_Uncl_Gn_sfD_Sp_Uncl_51959	0.19	0.02	100.06	0.03	2.99
Acidobacteria_Cl_Acidobacteria_Or_Acidobacteriales_Fm_Acidobacteriaceae_Gn_Uncl_Sp_Uncl_51676	0.21	0.03	98.09	0.03	1.09
Firmicutes_Cl_Bacilli_Or_Bacillales_Fm_Staphylococcaceae_Gn_Staphylococcus_Sp_Staphylococcus epidermidis_47376	0.21	0.03	92.62	0.03	1.63
Proteobacteria_Cl_Gammaproteobacteria_Or_Chromatiales_Fm_Sinobacteraceae_Gn_Uncl_Sp_Uncl_2379	0.19	0.02	87.79	0.02	4.81
Actinobacteria_Cl_Actinobacteria_Or_Actinomycetales_Fm_Corynebacteriaceae_Gn_Corynebacterium_Sp_Uncl_28695	0.2	0.02	85.69	0.03	2.13
Bacteroidetes_Cl_Bacteroidia_Or_Bacteroidales_Fm_RikenellaceaeII_Gn_Uncl_Sp_Uncl_69931	0.19	0.02	81.95	0.02	4.62
Proteobacteria_Cl_Alphaproteobacteria_Or_Rhizobiales_Fm_Hyphomicrobiaceae_Gn_Uncl_Sp_Uncl_59828	0.19	0.02	79.33	0.02	4.1
Firmicutes_Cl_Clostridia_Or_Clostridiales_Fm_Clostridiales Family XI. Incertae Sedis_Gn_Uncl_Sp_Uncl_69280	0.19	0.02	78.1	0.02	4.64
Proteobacteria_Cl_Alphaproteobacteria_Or_Rhizobiales_Fm_Hyphomicrobiaceae_Gn_Pedomicrobium_Sp_Uncl_59555	0.21	0.03	76.88	0.03	0.71
Firmicutes_Cl_Bacilli_Or_Bacillales_Fm_Bacillaceae_Gn_Uncl_Sp_Uncl_48070	0.2	0.02	74.57	0.03	3.11
Proteobacteria_Cl_Betaproteobacteria_Or_Burkholderiales_Fm_Aquabacteriaceae_Gn_Aquabacterium_Sp_Uncl_11757	0.19	0.02	74.57	0.03	3.54
Proteobacteria_Cl_Alphaproteobacteria_Or_Rhizobiales_Fm_Uncl_Gn_sfA_Sp_Uncl_59946	0.19	0.02	74.57	0.02	4.27
Actinobacteria_Cl_Actinobacteria_Or_Actinomycetales_Fm_Corynebacteriaceae_Gn_Corynebacterium_Sp_Uncl_31464	0.21	0.03	73.47	0.03	0.74
Proteobacteria_Cl_Betaproteobacteria_Or_Burkholderiales_Fm_Aquabacteriaceae_Gn_Aquabacterium_Sp_Uncl_11853	0.19	0.02	71.36	0.02	4.99
Firmicutes_Cl_Bacilli_Or_Lactobacillales_Fm_Streptococcaceae_Gn_Streptococcus_Sp_Uncl_44942	0.2	0.02	68.41	0.03	2.06
Actinobacteria_Cl_Actinobacteria_Or_Actinomycetales_Fm_Corynebacteriaceae_Gn_Corynebacterium_Sp_Uncl_35066	0.19	0.02	68.35	0.02	4.94
Actinobacteria_Cl_Actinobacteria_Or_Actinomycetales_Fm_Micromonosporaceae_Gn_Uncl_Sp_Uncl_41575	0.19	0.02	65.88	0.02	4.02
Acidobacteria_Cl_Acidobacteria_Or_Acidobacteriales_Fm_Acidobacteriaceae_Gn_Uncl_Sp_Uncl_51059	0.2	0.02	63.95	0.03	2.08
Firmicutes_Cl_Bacilli_Or_Bacillales_Fm_Bacillaceae_Gn_Bacillus_Sp_Uncl_48263	0.19	0.02	63.95	0.02	4.39
Proteobacteria_Cl_Gammaproteobacteria_Or_Chromatiales_Fm_Sinobacteraceae_Gn_Uncl_Sp_Uncl_16823	0.21	0.03	63.83	0.03	1.77
Gemmatimonadetes_Cl_Gemmatimonadetes_Or_Gemmatimonadales_Fm_Gemmatimonadaceae_Gn_Uncl_Sp_Uncl_58660	0.19	0.02	63.07	0.03	3.14
Actinobacteria_Cl_Actinobacteria_Or_Actinomycetales_Fm_Corynebacteriaceae_Gn_Corynebacterium_Sp_Uncl_28691	0.2	0.03	60.12	0.03	1.61
Firmicutes_Cl_Bacilli_Or_Bacillales_Fm_Staphylococcaceae_Gn_Staphylococcus_Sp_Uncl_47519	0.19	0.02	60.12	0.02	4.07
Actinobacteria_Cl_Actinobacteria_Or_Actinomycetales_Fm_Corynebacteriaceae_Gn_Corynebacterium_Sp_Uncl_30996	0.21	0.03	60.08	0.03	1.15
Firmicutes_Cl_Clostridia_Or_Clostridiales_Fm_Clostridiales Family XI. Incertae Sedis_Gn_Clostridium_Sp_Uncl_69809	0.2	0.02	58.01	0.03	2.86
Proteobacteria_Cl_Gammaproteobacteria_Or_Chromatiales_Fm_Chromatiaceae_Gn_Uncl_Sp_Uncl_3235	0.22	0.03	57.34	0.03	0.57
Actinobacteria_Cl_Actinobacteria_Or_Actinomycetales_Fm_Corynebacteriaceae_Gn_Corynebacterium_Sp_Uncl_31823	0.2	0.02	55.41	0.03	2.91
Actinobacteria_Cl_Actinobacteria_Or_Actinomycetales_Fm_Corynebacteriaceae_Gn_Corynebacterium_Sp_Uncl_34161	0.22	0.03	54.8	0.03	0.62
Actinobacteria_Cl_Actinobacteria_Or_Actinomycetales_Fm_Corynebacteriaceae_Gn_Corynebacterium_Sp_Uncl_36091	0.2	0.02	54.76	0.03	2.32
Firmicutes_Cl_Bacilli_Or_Bacillales_Fm_Bacillaceae_Gn_Bacillus_Sp_Uncl_49745	0.23	0.03	54.2	0.03	0.15
Firmicutes_Cl_Bacilli_Or_Bacillales_Fm_Paenibacillaceae_Gn_Cohnella_Sp_Uncl_50327	0.2	0.02	54.2	0.03	3.06
Firmicutes_Cl_Bacilli_Or_Bacillales_Fm_Bacillaceae_Gn_Bacillus_Sp_Uncl_49135	0.2	0.02	53.61	0.03	2.88
Firmicutes_Cl_Bacilli_Or_Bacillales_Fm_Bacillaceae_Gn_Bacillus_Sp_Uncl_49631	0.2	0.02	53.04	0.03	2.73
TM7_Cl_TM7-3_Or_Uncl_Fm_Uncl_Gn_sfA_Sp_Uncl_76857	0.19	0.02	52.92	0.03	3.87
Actinobacteria_Cl_Actinobacteria_Or_Actinomycetales_Fm_Corynebacteriaceae_Gn_Corynebacterium_Sp_Uncl_29861	0.19	0.02	51.93	0.03	3.95
Proteobacteria_Cl_Alphaproteobacteria_Or_Rhizobiales_Fm_Hyphomicrobiaceae_Gn_Uncl_Sp_Uncl_59029	0.19	0.02	51.89	0.02	4.22
Firmicutes_Cl_Bacilli_Or_Bacillales_Fm_Bacillaceae_Gn_Bacillus_Sp_Uncl_48112	0.19	0.02	50.34	0.03	3.04
Actinobacteria_Cl_Actinobacteria_Or_Actinomycetales_Fm_Corynebacteriaceae_Gn_Corynebacterium_Sp_Uncl_35009	0.2	0.02	49.86	0.03	2.45
Proteobacteria_Cl_Gammaproteobacteria_Or_Chromatiales_Fm_Sinobacteraceae_Gn_Steroidobacter_Sp_Uncl_17008	0.19	0.02	49.34	0.02	4.96
Planctomycetes_Cl_Planctomycea_Or_Planctomycetales_Fm_Planctomycetaceae_Gn_Uncl_Sp_Uncl_56890	0.23	0.03	46.55	0.03	0.28
Actinobacteria_Cl_Actinobacteria_Or_Actinomycetales_Fm_Corynebacteriaceae_Gn_Corynebacterium_Sp_Uncl_34464	0.19	0.02	45.69	0.02	4.2
Actinobacteria_Cl_Actinobacteria_Or_Actinomycetales_Fm_Corynebacteriaceae_Gn_Corynebacterium_Sp_Uncl_30536	0.2	0.02	44.86	0.03	3.16
Actinobacteria_Cl_Actinobacteria_Or_Actinomycetales_Fm_Corynebacteriaceae_Gn_Corynebacterium_Sp_Uncl_30849	0.2	0.02	44.86	0.03	3.19
Actinobacteria_Cl_Actinobacteria_Or_Actinomycetales_Fm_Corynebacteriaceae_Gn_Corynebacterium_Sp_Uncl_35165	0.2	0.02	44.86	0.03	3.22
Planctomycetes_Cl_Planctomycea_Or_Planctomycetales_Fm_Planctomycetaceae_Gn_Planctomyces_Sp_Uncl_57357	0.23	0.03	44.45	0.03	0.31
Firmicutes_Cl_Bacilli_Or_Bacillales_Fm_Paenibacillaceae_Gn_Paenibacillus_Sp_Uncl_50911	0.21	0.03	44.45	0.03	1.71
Actinobacteria_Cl_Actinobacteria_Or_Actinomycetales_Fm_Corynebacteriaceae_Gn_Corynebacterium_Sp_Uncl_29693	0.19	0.02	44.06	0.02	4.54
Planctomycetes_Cl_Planctomycea_Or_Planctomycetales_Fm_Planctomycetaceae_Gn_Uncl_Sp_Uncl_57143	0.24	0.03	43.67	0.03	0.09
Proteobacteria_Cl_Gammaproteobacteria_Or_Xanthomonadales_Fm_Xanthomonadaceae_Gn_Dyella_Sp_Uncl_17015	0.21	0.03	43.67	0.03	0.82
Firmicutes_Cl_Bacilli_Or_Bacillales_Fm_Bacillaceae_Gn_Bacillus_Sp_Uncl_48246	0.21	0.03	42.54	0.03	1.34
Bacteroidetes_Cl_Flavobacteria_Or_Flavobacteriales_Fm_Corymorphaceae_Gn_Uncl_Sp_Uncl_65875	0.2	0.02	42.52	0.03	2.5
Actinobacteria_Cl_Actinobacteria_Or_Actinomycetales_Fm_Corynebacteriaceae_Gn_Corynebacterium_Sp_Uncl_33502	0.22	0.03	41.82	0.03	0.42
Actinobacteria_Cl_Actinobacteria_Or_Actinomycetales_Fm_Corynebacteriaceae_Gn_Corynebacterium_Sp_Uncl_28996	0.2	0.02	39.77	0.03	3.62
Firmicutes_Cl_Bacilli_Or_Bacillales_Fm_Paenibacillaceae_Gn_Paenibacillus_Sp_Uncl_50857	0.19	0.02	39.16	0.03	3.85
TM7_Cl_TM7-3_Or_EW055_Fm_Uncl_Gn_sfA_Sp_Uncl_77069	0.2	0.03	38.55	0.03	1.9
Firmicutes_Cl_Bacilli_Or_Bacillales_Fm_Bacillaceae_Gn_Bacillus_Sp_Uncl_48955	0.2	0.02	38.55	0.03	2.37
Firmicutes_Cl_Bacilli_Or_Bacillales_Fm_Bacillaceae_Gn_Bacillus_Sp_Uncl_48837	0.22	0.03	37.38	0.03	0.65
Firmicutes_Cl_Bacilli_Or_Lactobacillales_Fm_Streptococcaceae_Gn_Streptococcus_Sp_Uncl_44217	0.19	0.02	37.38	0.02	4.49
Proteobacteria_Cl_Alphaproteobacteria_Or_Rhizobiales_Fm_Uncl_Gn_sfA_Sp_Uncl_59464	0.2	0.02	37.1	0.03	2.24
Firmicutes_Cl_Bacilli_Or_Bacillales_Fm_Bacillaceae_Gn_Oceanobacillus_Sp_Uncl_46273	0.19	0.02	37.08	0.02	4.15
Chloroflexi_Cl_Anaerolineae_Or_Anaerolineales_Fm_Anaerolinaceae_Gn_A4b_Sp_Uncl_53906	0.19	0.02	36.88	0.03	3.92
Firmicutes_Cl_Bacilli_Or_Bacillales_Fm_Paenibacillaceae_Gn_Paenibacillus_Sp_Uncl_50100	0.19	0.02	36.82	0.03	3.67
Firmicutes_Cl_Bacilli_Or_Bacillales_Fm_Bacillaceae_Gn_Bacillus_Sp_Uncl_48727	0.19	0.02	36.55	0.03	3.32
Firmicutes_Cl_Clostridia_Or_Clostridiales_Fm_Clostridiales Family XI. Incertae Sedis_Gn_Uncl_Sp_Uncl_69336	0.2	0.02	36.5	0.03	2.21
Planctomycetes_Cl_Planctomycea_Or_Planctomycetales_Fm_Planctomycetaceae_Gn_Planctomyces_Sp_Uncl_56973	0.21	0.03	36	0.03	0.87
Actinobacteria_Cl_Actinobacteria_Or_Actinomycetales_Fm_Corynebacteriaceae_Gn_Corynebacterium_Sp_Uncl_33873	0.19	0.02	35.22	0.02	4.47
Firmicutes_Cl_Bacilli_Or_Lactobacillales_Fm_Enterococcaceae_Gn_Enterococcus_Sp_Enterococcus faecalis_42836	0.19	0.02	34.02	0.03	4
Actinobacteria_Cl_Actinobacteria_Or_Actinomycetales_Fm_Corynebacteriaceae_Gn_Corynebacterium_Sp_Uncl_30652	0.19	0.02	34.01	0.03	3.37
Proteobacteria_Cl_Deltaproteobacteria_Or_Myxococcales_Fm_Uncl_Gn_sfD_Sp_Uncl_52843	0.2	0.02	33.79	0.03	2.29
Proteobacteria_Cl_Betaproteobacteria_Or_Burkholderiales_Fm_Comamonadaceae_Gn_Diaphorobacter_Sp_Uncl_8086	0.19	0.02	33.56	0.03	3.39
Firmicutes_Cl_Bacilli_Or_Bacillales_Fm_Bacillaceae_Gn_Bacillus_Sp_Uncl_49423	0.19	0.02	33.54	0.03	3.27
Proteobacteria_Cl_Betaproteobacteria_Or_Burkholderiales_Fm_Comamonadaceae_Gn_Diaphorobacter_Sp_Uncl_9668	0.19	0.02	33.33	0.03	3.72
Actinobacteria_Cl_Actinobacteria_Or_Actinomycetales_Fm_Corynebacteriaceae_Gn_Corynebacterium_Sp_Uncl_31022	0.2	0.02	33.09	0.03	2.96
Proteobacteria_Cl_Betaproteobacteria_Or_Burkholderiales_Fm_Comamonadaceae_Gn_Diaphorobacter_Sp_Uncl_9376	0.19	0.02	32.87	0.03	3.77
Firmicutes_Cl_Clostridia_Or_Clostridiales_Fm_Ruminococcaceae_Gn_Faecalibacterium_Sp_Uncl_25600	0.2	0.02	32.66	0.03	2.03
Firmicutes_Cl_Bacilli_Or_Bacillales_Fm_Bacillaceae_Gn_Bacillus_Sp_Uncl_48917	0.2	0.03	32.44	0.03	1.82
Actinobacteria_Cl_Actinobacteria_Or_Actinomycetales_Fm_Streptomycetaceae_Gn_Streptomyces_Sp_Uncl_39714	0.2	0.02	32.44	0.02	4.89
Proteobacteria_Cl_Betaproteobacteria_Or_Burkholderiales_Fm_Aquabacteriaceae_Gn_Aquabacterium_Sp_Uncl_12745	0.2	0.02	31.21	0.03	2.94
Proteobacteria_Cl_Alphaproteobacteria_Or_Rhizobiales_Fm_Hyphomicrobiaceae_Gn_Devosia_Sp_Uncl_60472	0.24	0.03	31.02	0.03	0.12
Proteobacteria_Cl_Deltaproteobacteria_Or_Myxococcales_Fm_Haliangiaceae_Gn_Uncl_Sp_Uncl_52401	0.2	0.02	31.02	0.03	2.47
Firmicutes_Cl_Bacilli_Or_Bacillales_Fm_Bacillaceae_Gn_Bacillus_Sp_Bacillus amyloliquefaciens_49542	0.19	0.02	30.82	0.03	3.49
Firmicutes_Cl_Bacilli_Or_Bacillales_Fm_Bacillaceae_Gn_Bacillus_Sp_Uncl_49796	0.19	0.02	30.62	0.03	3.64
Actinobacteria_Cl_Actinobacteria_Or_Actinomycetales_Fm_Micrococcaceae_Gn_Arthrobacter_Sp_Uncl_40394	0.22	0.03	30.34	0.03	1.01
Actinobacteria_Cl_Actinobacteria_Or_Actinomycetales_Fm_Corynebacteriaceae_Gn_Corynebacterium_Sp_Uncl_30177	0.2	0.03	30.05	0.03	1.66
Gemmatimonadetes_Cl_Gemmatimonadetes_Or_Uncl_Fm_Uncl_Gn_sfA_Sp_Uncl_58323	0.19	0.02	30.05	0.03	3.82
Actinobacteria_Cl_Actinobacteria_Or_Solirubrobacterales_Fm_Conexibacteraceae_Gn_Uncl_Sp_Uncl_41500	0.19	0.02	29.87	0.02	4.57
Actinobacteria_Cl_Actinobacteria_Or_Actinomycetales_Fm_Corynebacteriaceae_Gn_Corynebacterium_Sp_Uncl_32497	0.24	0.03	29.35	0.03	0.06
Bacteroidetes_Cl_Sphingobacteria_Or_Sphingobacteriales_Fm_Rhodothermaceae_Gn_Uncl_Sp_Uncl_56900	0.21	0.03	28.49	0.03	1.93
Firmicutes_Cl_Bacilli_Or_Lactobacillales_Fm_Streptococcaceae_Gn_Streptococcus_Sp_Streptococcus mutans_44413	0.2	0.02	28.49	0.03	3.01
Firmicutes_Cl_Bacilli_Or_Bacillales_Fm_Bacillaceae_Gn_Bacillus_Sp_Uncl_49710	0.21	0.03	28.48	0.03	1.28
Firmicutes_Cl_Bacilli_Or_Lactobacillales_Fm_Enterococcaceae_Gn_Enterococcus_Sp_Enterococcus casseliflavus_43533	0.2	0.02	27.85	0.02	4.37
Actinobacteria_Cl_Actinobacteria_Or_Actinomycetales_Fm_Corynebacteriaceae_Gn_Corynebacterium_Sp_Uncl_33258	0.21	0.03	27.38	0.03	0.98
Firmicutes_Cl_Bacilli_Or_Bacillales_Fm_Bacillaceae_Gn_Bacillus_Sp_Bacillus badius_42987	0.2	0.02	27.23	0.03	2.55
Actinobacteria_Cl_Actinobacteria_Or_Actinomycetales_Fm_Micrococcaceae_Gn_Arthrobacter_Sp_Uncl_40292	0.19	0.02	26.77	0.02	4.84
Firmicutes_Cl_Bacilli_Or_Bacillales_Fm_Bacillaceae_Gn_Bacillus_Sp_Uncl_48660	0.2	0.02	26.48	0.03	2.81
Firmicutes_Cl_Bacilli_Or_Bacillales_Fm_Bacillaceae_Gn_Bacillus_Sp_Uncl_49820	0.19	0.02	26.35	0.03	3.75
Proteobacteria_Cl_Betaproteobacteria_Or_Burkholderiales_Fm_Aquabacteriaceae_Gn_Aquabacterium_Sp_Uncl_12094	0.25	0.03	26.34	0.03	0.03
Firmicutes_Cl_Bacilli_Or_Bacillales_Fm_Paenibacillaceae_Gn_Paenibacillus_Sp_Uncl_50895	0.2	0.02	26.09	0.03	2.83
Proteobacteria_Cl_Gammaproteobacteria_Or_Pseudomonadales_Fm_Pseudomonadaceae_Gn_Pseudomonas_Sp_Uncl_2272	0.19	0.02	25.79	0.02	4.79
Firmicutes_Cl_Bacilli_Or_Bacillales_Fm_Alicyclobacillaceae_Gn_Alicyclobacillus_Sp_Uncl_49737	0.21	0.03	25.66	0.03	1.79
Firmicutes_Cl_Bacilli_Or_Lactobacillales_Fm_Enterococcaceae_Gn_Enterococcus_Sp_Uncl_42511	0.24	0.03	25.39	0.03	0.22
Planctomycetes_Cl_Planctomycea_Or_Gemmatales_Fm_Isosphaeraceae_Gn_Uncl_Sp_Uncl_57583	0.2	0.02	25	0.03	2.42
Firmicutes_Cl_Bacilli_Or_Bacillales_Fm_Bacillaceae_Gn_Bacillus_Sp_Uncl_43705	0.22	0.03	24.75	0.03	0.51
Actinobacteria_Cl_Actinobacteria_Or_Actinomycetales_Fm_Micromonosporaceae_Gn_Uncl_Sp_Uncl_42004	0.2	0.02	24.62	0.03	3.44
Actinobacteria_Cl_Actinobacteria_Or_Actinomycetales_Fm_Corynebacteriaceae_Gn_Corynebacterium_Sp_Uncl_34708	0.21	0.03	24.14	0.03	1.18
Firmicutes_Cl_Bacilli_Or_Bacillales_Fm_Bacillaceae_Gn_Oceanobacillus_Sp_Uncl_46566	0.22	0.03	24.01	0.03	0.79
Firmicutes_Cl_Bacilli_Or_Bacillales_Fm_Bacillaceae_Gn_Geobacillus_Sp_Uncl_47434	0.19	0.02	23.67	0.02	4.3
Proteobacteria_Cl_Gammaproteobacteria_Or_Chromatiales_Fm_Sinobacteraceae_Gn_Uncl_Sp_Uncl_16792	0.21	0.03	23.56	0.03	1.53
Actinobacteria_Cl_Actinobacteria_Or_Actinomycetales_Fm_Corynebacteriaceae_Gn_Uncl_Sp_Uncl_38291	0.22	0.03	23.21	0.03	0.76
Planctomycetes_Cl_Planctomycea_Or_Gemmatales_Fm_Gemmataceae_Gn_Uncl_Sp_Uncl_57015	0.21	0.03	22.89	0.03	0.9
Proteobacteria_Cl_Betaproteobacteria_Or_Burkholderiales_Fm_Comamonadaceae_Gn_Diaphorobacter_Sp_Uncl_9938	0.19	0.02	22.47	0.02	4.25
Proteobacteria_Cl_Betaproteobacteria_Or_Burkholderiales_Fm_Aquabacteriaceae_Gn_Aquabacterium_Sp_Uncl_11964	0.2	0.02	22.27	0.03	2.52
Actinobacteria_Cl_Actinobacteria_Or_Actinomycetales_Fm_Corynebacteriaceae_Gn_Corynebacterium_Sp_Uncl_35719	0.21	0.03	21.97	0.03	1.39
Actinobacteria_Cl_Actinobacteria_Or_Actinomycetales_Fm_Corynebacteriaceae_Gn_Corynebacterium_Sp_Uncl_28641	0.21	0.03	21.86	0.03	1.5
Firmicutes_Cl_Bacilli_Or_Bacillales_Fm_Bacillaceae_Gn_Geobacillus_Sp_Uncl_47405	0.2	0.02	21.38	0.03	2.63
Planctomycetes_Cl_Planctomycea_Or_Planctomycetales_Fm_Planctomycetaceae_Gn_Uncl_Sp_Uncl_57004	0.2	0.02	21.11	0.03	2.26
Gemmatimonadetes_Cl_Gemmatimonadetes_Or_Uncl_Fm_Uncl_Gn_sfM_Sp_Uncl_57982	0.24	0.03	20.84	0.03	0.19
Bacteroidetes_Cl_Flavobacteria_Or_Flavobacteriales_Fm_Flavobacteriaceae_Gn_Uncl_Sp_Uncl_66305	0.2	0.02	20.75	0.03	3.24
Actinobacteria_Cl_Actinobacteria_Or_Actinomycetales_Fm_Streptomycetaceae_Gn_Streptomyces_Sp_Uncl_39549	0.21	0.03	20.4	0.03	1.45
Actinobacteria_Cl_Actinobacteria_Or_Actinomycetales_Fm_Pseudonocardiaceae_Gn_Saccharomonospora_Sp_Uncl_38130	0.2	0.02	19.98	0.03	2.39
Bacteroidetes_Cl_Bacteroidia_Or_Bacteroidales_Fm_Prevotellaceae_Gn_Prevotella_Sp_Uncl_66978	0.19	0.02	19.9	0.02	4.52
Planctomycetes_Cl_Planctomycea_Or_Gemmatales_Fm_Isosphaeraceae_Gn_Isosphaera_Sp_Uncl_57308	0.22	0.03	19.58	0.03	0.39
Firmicutes_Cl_Bacilli_Or_Bacillales_Fm_Bacillaceae_Gn_Bacillus_Sp_Uncl_44076	0.2	0.02	19.5	0.02	4.76
Firmicutes_Cl_Bacilli_Or_Bacillales_Fm_Bacillaceae_Gn_Bacillus_Sp_Uncl_48528	0.2	0.02	19.43	0.03	2.6
Planctomycetes_Cl_Planctomycea_Or_Gemmatales_Fm_Isosphaeraceae_Gn_Uncl_Sp_Uncl_56605	0.2	0.02	19.19	0.03	3.7
Actinobacteria_Cl_Actinobacteria_Or_Actinomycetales_Fm_Pseudonocardiaceae_Gn_Saccharomonospora_Sp_Uncl_38395	0.21	0.03	19.04	0.03	2
Firmicutes_Cl_Bacilli_Or_Bacillales_Fm_Bacillaceae_Gn_Geobacillus_Sp_Uncl_47044	0.19	0.02	19.04	0.02	4.69
Proteobacteria_Cl_Gammaproteobacteria_Or_Chromatiales_Fm_Sinobacteraceae_Gn_Steroidobacter_Sp_Uncl_16114	0.21	0.03	18.54	0.03	1.85
Planctomycetes_Cl_Planctomycea_Or_Planctomycetales_Fm_Planctomycetaceae_Gn_Planctomyces_Sp_Uncl_57602	0.2	0.02	18.4	0.03	3.29
Firmicutes_Cl_Bacilli_Or_Bacillales_Fm_Bacillaceae_Gn_Bacillus_Sp_Uncl_47566	0.21	0.03	17.53	0.03	1.23
Planctomycetes_Cl_Planctomycea_Or_Gemmatales_Fm_Isosphaeraceae_Gn_Uncl_Sp_Uncl_57019	0.21	0.03	16.63	0.03	1.37
Actinobacteria_Cl_Actinobacteria_Or_MC47_Fm_Uncl_Gn_sfA_Sp_Uncl_42275	0.24	0.03	16.52	0.03	0.25
Firmicutes_Cl_Bacilli_Or_Bacillales_Fm_Uncl_Gn_sfA_Sp_Uncl_48442	0.2	0.02	16.18	0.03	3.59
Proteobacteria_Cl_Alphaproteobacteria_Or_Rhizobiales_Fm_Hyphomicrobiaceae_Gn_Devosia_Sp_Uncl_61256	0.2	0.02	16.13	0.03	2.76
Actinobacteria_Cl_Actinobacteria_Or_Actinomycetales_Fm_Nocardiopsaceae_Gn_Thermobifida_Sp_Thermobifida fusca_41872	0.23	0.03	15.51	0.03	0.59
Actinobacteria_Cl_Actinobacteria_Or_Actinomycetales_Fm_Thermomonosporaceae_Gn_Actinomadura_Sp_Uncl_42139	0.21	0.03	15.12	0.03	1.58
Planctomycetes_Cl_Planctomycea_Or_Gemmatales_Fm_Isosphaeraceae_Gn_Uncl_Sp_Uncl_57616	0.21	0.03	14.49	0.03	1.69
Proteobacteria_Cl_Alphaproteobacteria_Or_Sphingomonadales_Fm_Sphingomonadaceae_Gn_Novosphingobium_Sp_Uncl_60638	0.21	0.03	14.31	0.03	1.95
Actinobacteria_Cl_Actinobacteria_Or_Actinomycetales_Fm_Thermomonosporaceae_Gn_Actinomadura_Sp_Uncl_41194	0.21	0.02	13.7	0.03	2.7
Gemmatimonadetes_Cl_Gemmatimonadetes_Or_Uncl_Fm_Uncl_Gn_sfA_Sp_Uncl_57916	0.21	0.02	13.07	0.03	2.11
Gemmatimonadetes_Cl_Gemmatimonadetes_Or_Uncl_Fm_Uncl_Gn_sfA_Sp_Uncl_58571	0.2	0.02	12.79	0.02	4.59
Actinobacteria_Cl_Actinobacteria_Or_Acidimicrobiales_Fm_Acidimicrobiaceae_Gn_Uncl_Sp_Uncl_42676	0.2	0.02	12.75	0.03	2.58
Actinobacteria_Cl_Actinobacteria_Or_Actinomycetales_Fm_Actinomycetaceae_Gn_Actinomyces_Sp_Uncl_40442	0.2	0.02	12.11	0.02	4.12
Gemmatimonadetes_Cl_Gemmatimonadetes_Or_Uncl_Fm_Uncl_Gn_sfA_Sp_Uncl_58725	0.22	0.03	11.78	0.03	1.07
Firmicutes_Cl_Bacilli_Or_Bacillales_Fm_Bacillaceae_Gn_Bacillus_Sp_Uncl_49284	0.22	0.03	11.64	0.03	1.26
Gemmatimonadetes_Cl_Gemmatimonadetes_Or_Uncl_Fm_Uncl_Gn_sfA_Sp_Uncl_57928	0.23	0.03	11.1	0.03	0.36
Actinobacteria_Cl_Actinobacteria_Or_Actinomycetales_Fm_Cellulomonadaceae_Gn_Uncl_Sp_Uncl_41851	0.21	0.03	10.11	0.03	1.55
Actinobacteria_Cl_Actinobacteria_Or_Actinomycetales_Fm_Thermomonosporaceae_Gn_Actinomadura_Sp_Uncl_42129	0.23	0.03	10.05	0.03	0.45
Actinobacteria_Cl_Actinobacteria_Or_Actinomycetales_Fm_Cellulomonadaceae_Gn_Uncl_Sp_Uncl_41198	0.2	0.02	8.98	0.03	3.97
Actinobacteria_Cl_Actinobacteria_Or_Acidimicrobiales_Fm_Acidimicrobiaceae_Gn_Uncl_Sp_Uncl_42818	0.22	0.03	8.75	0.03	1.31
Group BAGGED
Average similarity: 97.16
Species	Av.Abund	Av.Sim	Sim/SD	Contrib%	Cum.%
Gemmatimonadetes_Cl_Gemmatimonadetes_Or_Gemmatimonadales_Fm_Gemmatimonadaceae_Gn_Uncl_Sp_Uncl_58660	0.21	0.03	5815.12	0.03	2.86
Proteobacteria_Cl_Alphaproteobacteria_Or_Rhodospirillales_Fm_Rhodospirillaceae_Gn_Uncl_Sp_Uncl_60910	0.2	0.03	1229.78	0.03	4.34
Firmicutes_Cl_Bacilli_Or_Bacillales_Fm_Staphylococcaceae_Gn_Staphylococcus_Sp_Uncl_46420	0.21	0.03	820.62	0.03	3.1
Actinobacteria_Cl_Actinobacteria_Or_Actinomycetales_Fm_Corynebacteriaceae_Gn_Corynebacterium_Sp_Uncl_35719	0.2	0.03	711.63	0.03	3.73
Proteobacteria_Cl_Gammaproteobacteria_Or_Chromatiales_Fm_Sinobacteraceae_Gn_Uncl_Sp_Uncl_2379	0.21	0.03	496.31	0.03	2.94
Gemmatimonadetes_Cl_Gemmatimonadetes_Or_Uncl_Fm_Uncl_Gn_sfA_Sp_Uncl_57916	0.2	0.03	357.28	0.03	3.58
Actinobacteria_Cl_Actinobacteria_Or_Actinomycetales_Fm_Corynebacteriaceae_Gn_Corynebacterium_Sp_Uncl_34708	0.21	0.03	333.52	0.03	3.2
Proteobacteria_Cl_Alphaproteobacteria_Or_Sphingomonadales_Fm_Sphingomonadaceae_Gn_Novosphingobium_Sp_Uncl_60638	0.23	0.03	311.09	0.03	0.81
Planctomycetes_Cl_Planctomycea_Or_Gemmatales_Fm_Gemmataceae_Gn_Uncl_Sp_Uncl_57015	0.23	0.03	305.5	0.03	0.57
Firmicutes_Cl_Bacilli_Or_Bacillales_Fm_Bacillaceae_Gn_Bacillus_Sp_Uncl_49710	0.21	0.03	305.5	0.03	2.72
Planctomycetes_Cl_Planctomycea_Or_Planctomycetales_Fm_Planctomycetaceae_Gn_Uncl_Sp_Uncl_57513	0.21	0.03	296.41	0.03	2.39
Planctomycetes_Cl_Planctomycea_Or_Planctomycetales_Fm_Planctomycetaceae_Gn_Planctomyces_Sp_Uncl_57219	0.23	0.03	294.96	0.03	0.63
Actinobacteria_Cl_Actinobacteria_Or_Actinomycetales_Fm_Corynebacteriaceae_Gn_Corynebacterium_Sp_Uncl_31464	0.22	0.03	287.14	0.03	1.5
Firmicutes_Cl_Clostridia_Or_Clostridiales_Fm_Clostridiales Family XI. Incertae Sedis_Gn_Clostridium_Sp_Uncl_69809	0.23	0.03	284.51	0.03	0.78
Proteobacteria_Cl_Alphaproteobacteria_Or_Rhodospirillales_Fm_Rhodospirillaceae_Gn_Uncl_Sp_Uncl_59152	0.21	0.03	284.51	0.03	2.31
Actinobacteria_Cl_Actinobacteria_Or_Actinomycetales_Fm_Streptomycetaceae_Gn_Streptomyces_Sp_Uncl_39549	0.21	0.03	277.82	0.03	1.73
Actinobacteria_Cl_Actinobacteria_Or_Actinomycetales_Fm_Corynebacteriaceae_Gn_Corynebacterium_Sp_Uncl_33258	0.21	0.03	276.63	0.03	2.77
Gemmatimonadetes_Cl_Gemmatimonadetes_Or_Uncl_Fm_Uncl_Gn_sfA_Sp_Uncl_58725	0.22	0.03	274.26	0.03	1.19
Firmicutes_Cl_Bacilli_Or_Bacillales_Fm_Bacillaceae_Gn_Bacillus_Sp_Uncl_48727	0.21	0.03	274.26	0.03	2.58
Firmicutes_Cl_Bacilli_Or_Bacillales_Fm_Bacillaceae_Gn_Bacillus_Sp_Uncl_48877	0.2	0.03	274.26	0.03	3.52
Firmicutes_Cl_Bacilli_Or_Bacillales_Fm_Bacillaceae_Gn_Geobacillus_Sp_Uncl_47405	0.2	0.03	264.3	0.03	2.96
Proteobacteria_Cl_Alphaproteobacteria_Or_Rickettsiales_Fm_Anaplasmataceae_Gn_Anaplasma_Sp_Uncl_72817	0.2	0.03	264.3	0.03	3.87
Proteobacteria_Cl_Gammaproteobacteria_Or_Chromatiales_Fm_Sinobacteraceae_Gn_Uncl_Sp_Uncl_16792	0.23	0.03	259.48	0.03	1.04
Firmicutes_Cl_Bacilli_Or_Bacillales_Fm_Bacillaceae_Gn_Bacillus_Sp_Uncl_49284	0.22	0.03	254.69	0.03	1.25
Proteobacteria_Cl_Gammaproteobacteria_Or_Chromatiales_Fm_Sinobacteraceae_Gn_Uncl_Sp_Uncl_17055	0.21	0.03	250.63	0.03	2.26
Firmicutes_Cl_Bacilli_Or_Bacillales_Fm_Bacillaceae_Gn_Bacillus_Sp_Uncl_48660	0.2	0.03	250.63	0.03	3.63
Planctomycetes_Cl_Planctomycea_Or_Planctomycetales_Fm_Planctomycetaceae_Gn_Uncl_Sp_Uncl_57004	0.23	0.03	242.04	0.03	0.69
Proteobacteria_Cl_Alphaproteobacteria_Or_Rhizobiales_Fm_Hyphomicrobiaceae_Gn_Uncl_Sp_Uncl_60872	0.21	0.03	242.04	0.03	2.45
Planctomycetes_Cl_Planctomycea_Or_Planctomycetales_Fm_Planctomycetaceae_Gn_Planctomyces_Sp_Uncl_57602	0.2	0.03	242.04	0.03	4.73
Acidobacteria_Cl_Acidobacteria_Or_Acidobacteriales_Fm_Acidobacteriaceae_Gn_Uncl_Sp_Uncl_51247	0.21	0.03	237.19	0.03	2.88
Actinobacteria_Cl_Actinobacteria_Or_Actinomycetales_Fm_Corynebacteriaceae_Gn_Corynebacterium_Sp_Uncl_28641	0.22	0.03	236.63	0.03	1.9
Actinobacteria_Cl_Actinobacteria_Or_Actinomycetales_Fm_Corynebacteriaceae_Gn_Corynebacterium_Sp_Uncl_30177	0.2	0.03	231.11	0.03	3.89
Firmicutes_Cl_Bacilli_Or_Bacillales_Fm_Bacillaceae_Gn_Bacillus_Sp_Uncl_43705	0.23	0.03	228.21	0.03	0.6
Actinobacteria_Cl_Actinobacteria_Or_Actinomycetales_Fm_Thermomonosporaceae_Gn_Actinomadura_Sp_Uncl_42139	0.21	0.03	228.21	0.03	2.09
Actinobacteria_Cl_Actinobacteria_Or_Actinomycetales_Fm_Corynebacteriaceae_Gn_Corynebacterium_Sp_Uncl_28695	0.2	0.03	225.83	0.03	3.39
Actinobacteria_Cl_Actinobacteria_Or_Actinomycetales_Fm_Thermomonosporaceae_Gn_Actinomadura_Sp_Uncl_41194	0.2	0.03	225.83	0.03	3.84
Firmicutes_Cl_Bacilli_Or_Bacillales_Fm_Bacillaceae_Gn_Geobacillus_Sp_Uncl_47434	0.2	0.03	218.22	0.03	4.6
Firmicutes_Cl_Clostridia_Or_Clostridiales_Fm_Clostridiales Family XI. Incertae Sedis_Gn_Uncl_Sp_Uncl_69386	0.2	0.03	212.58	0.03	4.31
Proteobacteria_Cl_Gammaproteobacteria_Or_Chromatiales_Fm_Sinobacteraceae_Gn_Uncl_Sp_Uncl_2314	0.22	0.03	210.96	0.03	1.64
Actinobacteria_Cl_Actinobacteria_Or_Actinomycetales_Fm_Micromonosporaceae_Gn_Uncl_Sp_Uncl_41355	0.2	0.03	210.96	0.03	3.12
Planctomycetes_Cl_Planctomycea_Or_Planctomycetales_Fm_Planctomycetaceae_Gn_Planctomyces_Sp_Uncl_57060	0.2	0.03	208.63	0.03	4.78
Actinobacteria_Cl_Actinobacteria_Or_Actinomycetales_Fm_Corynebacteriaceae_Gn_Corynebacterium_Sp_Uncl_35860	0.21	0.03	207.58	0.03	3.6
Proteobacteria_Cl_Alphaproteobacteria_Or_Rhizobiales_Fm_Phyllobacteriaceae_Gn_Uncl_Sp_Uncl_62819	0.2	0.03	206.24	0.03	3.68
Actinobacteria_Cl_Actinobacteria_Or_Actinomycetales_Fm_Corynebacteriaceae_Gn_Corynebacterium_Sp_Uncl_33502	0.22	0.03	201.81	0.03	1.36
Actinobacteria_Cl_Actinobacteria_Or_Actinomycetales_Fm_Corynebacteriaceae_Gn_Corynebacterium_Sp_Uncl_32497	0.24	0.03	195.32	0.03	0.45
Actinobacteria_Cl_Actinobacteria_Or_Actinomycetales_Fm_Corynebacteriaceae_Gn_Corynebacterium_Sp_Uncl_36137	0.21	0.03	195.32	0.03	3.34
WS3_Cl_PRR-12_Or_Uncl_Fm_Uncl_Gn_sfA_Sp_Uncl_58566	0.2	0.03	191.15	0.03	3.18
Firmicutes_Cl_Bacilli_Or_Bacillales_Fm_Bacillaceae_Gn_Bacillus_Sp_Uncl_43855	0.21	0.03	174.49	0.03	2.53
Acidobacteria_Cl_Acidobacteria_Or_Acidobacteriales_Fm_Acidobacteriaceae_Gn_Uncl_Sp_Uncl_50982	0.21	0.03	172.38	0.03	1.87
Firmicutes_Cl_Clostridia_Or_Clostridiales_Fm_Veillonellaceae_Gn_Desulfosporomusa_Sp_Uncl_50137	0.2	0.03	160.73	0.03	4.44
Actinobacteria_Cl_Actinobacteria_Or_Actinomycetales_Fm_Corynebacteriaceae_Gn_Corynebacterium_Sp_Uncl_30996	0.21	0.03	159.53	0.03	3.23
Planctomycetes_Cl_Planctomycea_Or_Planctomycetales_Fm_Planctomycetaceae_Gn_Uncl_Sp_Uncl_57613	0.21	0.03	159.43	0.03	1.84
Proteobacteria_Cl_Deltaproteobacteria_Or_Myxococcales_Fm_Myxococcaceae_Gn_Anaeromyxobacter_Sp_Uncl_58637	0.2	0.03	147.2	0.03	4.18
Firmicutes_Cl_Bacilli_Or_Bacillales_Fm_Bacillaceae_Gn_Bacillus_Sp_Uncl_49796	0.2	0.03	146.7	0.03	3.94
Proteobacteria_Cl_Alphaproteobacteria_Or_Rhodospirillales_Fm_Rhodospirillaceae_Gn_Uncl_Sp_Uncl_59334	0.22	0.03	142.83	0.03	1.56
Firmicutes_Cl_Bacilli_Or_Lactobacillales_Fm_Streptococcaceae_Gn_Streptococcus_Sp_Uncl_44942	0.2	0.03	139.59	0.03	3.04
Proteobacteria_Cl_Gammaproteobacteria_Or_Uncl_Fm_Uncl_Gn_sfB_Sp_Uncl_2471	0.2	0.03	139.29	0.03	4.02
Firmicutes_Cl_Bacilli_Or_Bacillales_Fm_Planococcaceae_Gn_Uncl_Sp_Uncl_43763	0.2	0.03	135.8	0.03	4.36
Proteobacteria_Cl_Gammaproteobacteria_Or_Chromatiales_Fm_Sinobacteraceae_Gn_Steroidobacter_Sp_Uncl_17008	0.22	0.03	132.47	0.03	1.7
Bacteroidetes_Cl_Sphingobacteria_Or_Sphingobacteriales_Fm_Rhodothermaceae_Gn_Uncl_Sp_Uncl_56900	0.23	0.03	132.26	0.03	0.75
Proteobacteria_Cl_Alphaproteobacteria_Or_Rhodospirillales_Fm_Rhodospirillaceae_Gn_Uncl_Sp_Uncl_61333	0.21	0.03	129.28	0.03	2.75
Firmicutes_Cl_Bacilli_Or_Bacillales_Fm_Alicyclobacillaceae_Gn_Alicyclobacillus_Sp_Uncl_49737	0.21	0.03	129.05	0.03	2.12
Proteobacteria_Cl_Alphaproteobacteria_Or_Rhizobiales_Fm_Phyllobacteriaceae_Gn_Mesorhizobium_Sp_Uncl_62898	0.21	0.03	129.05	0.03	2.48
Firmicutes_Cl_Clostridia_Or_Clostridiales_Fm_Clostridiales Family XI. Incertae Sedis_Gn_Clostridium_Sp_Clostridium ultunense_69279	0.23	0.03	125.98	0.03	0.96
Actinobacteria_Cl_Actinobacteria_Or_Actinomycetales_Fm_Pseudonocardiaceae_Gn_Uncl_Sp_Uncl_42052	0.2	0.03	125.98	0.03	4.88
Actinobacteria_Cl_Actinobacteria_Or_MC47_Fm_Uncl_Gn_sfA_Sp_Uncl_42275	0.25	0.03	117.83	0.03	0.17
Actinobacteria_Cl_Actinobacteria_Or_Actinomycetales_Fm_Cellulomonadaceae_Gn_Uncl_Sp_Uncl_41851	0.22	0.03	117.83	0.03	1.16
Actinobacteria_Cl_Actinobacteria_Or_Actinomycetales_Fm_Corynebacteriaceae_Gn_Corynebacterium_Sp_Uncl_34389	0.22	0.03	115.26	0.03	1.39
Gemmatimonadetes_Cl_Gemmatimonadetes_Or_Uncl_Fm_Uncl_Gn_sfA_Sp_Uncl_57928	0.23	0.03	112.79	0.03	0.51
Proteobacteria_Cl_Deltaproteobacteria_Or_Myxococcales_Fm_Uncl_Gn_sfQ_Sp_Uncl_52276	0.22	0.03	112.79	0.03	1.45
Chloroflexi_Cl_Anaerolineae_Or_Anaerolineales_Fm_Anaerolinaceae_Gn_OPB11_Sp_Uncl_58618	0.21	0.03	112.5	0.03	2.5
Actinobacteria_Cl_Actinobacteria_Or_Actinomycetales_Fm_Micromonosporaceae_Gn_Uncl_Sp_Uncl_42397	0.2	0.03	110.42	0.03	4.23
Acidobacteria_Cl_Acidobacteria_Or_Acidobacteriales_Fm_Acidobacteriaceae_Gn_Uncl_Sp_Uncl_51059	0.23	0.03	108.14	0.03	0.9
Proteobacteria_Cl_Alphaproteobacteria_Or_Rhizobiales_Fm_Uncl_Gn_sfA_Sp_Uncl_61775	0.2	0.03	105.95	0.03	3.79
Firmicutes_Cl_Bacilli_Or_Bacillales_Fm_Bacillaceae_Gn_Bacillus_Sp_Uncl_48387	0.21	0.03	105.65	0.03	2.28
Proteobacteria_Cl_Deltaproteobacteria_Or_Myxococcales_Fm_Uncl_Gn_sfD_Sp_Uncl_51959	0.22	0.03	103.54	0.03	2.2
Actinobacteria_Cl_Actinobacteria_Or_Actinomycetales_Fm_Pseudonocardiaceae_Gn_Saccharomonospora_Sp_Uncl_38130	0.2	0.03	102.59	0.03	3.47
Proteobacteria_Cl_Gammaproteobacteria_Or_Chromatiales_Fm_Sinobacteraceae_Gn_Steroidobacter_Sp_Uncl_16114	0.23	0.03	101.5	0.03	1.01
Planctomycetes_Cl_Planctomycea_Or_Planctomycetales_Fm_Planctomycetaceae_Gn_Uncl_Sp_Uncl_56506	0.21	0.03	101.15	0.03	2.23
Proteobacteria_Cl_Alphaproteobacteria_Or_Rhizobiales_Fm_Phyllobacteriaceae_Gn_Uncl_Sp_Uncl_60345	0.21	0.03	101.15	0.03	2.37
Proteobacteria_Cl_Alphaproteobacteria_Or_Rhodospirillales_Fm_Rhodospirillaceae_Gn_Uncl_Sp_Uncl_59566	0.21	0.03	99.22	0.03	1.92
Proteobacteria_Cl_Betaproteobacteria_Or_Burkholderiales_Fm_Aquabacteriaceae_Gn_Aquabacterium_Sp_Uncl_11612	0.21	0.03	97.66	0.03	4.57
Firmicutes_Cl_Bacilli_Or_Lactobacillales_Fm_Streptococcaceae_Gn_Streptococcus_Sp_Streptococcus mutans_45862	0.2	0.03	97.35	0.03	3.71
Planctomycetes_Cl_Planctomycea_Or_Gemmatales_Fm_Isosphaeraceae_Gn_Uncl_Sp_Uncl_56605	0.2	0.03	94.31	0.03	3.36
Actinobacteria_Cl_Actinobacteria_Or_Actinomycetales_Fm_Corynebacteriaceae_Gn_Corynebacterium_Sp_Uncl_29743	0.2	0.03	92.4	0.03	3.42
Actinobacteria_Cl_Actinobacteria_Or_Actinomycetales_Fm_Corynebacteriaceae_Gn_Corynebacterium_Sp_Uncl_35009	0.2	0.03	92.4	0.03	3.44
Bacteroidetes_Cl_Sphingobacteria_Or_Sphingobacteriales_Fm_Flexibacteraceae_Gn_Cytophaga_Sp_Uncl_73689	0.24	0.03	91.05	0.03	0.39
Proteobacteria_Cl_Alphaproteobacteria_Or_Rhizobiales_Fm_Hyphomicrobiaceae_Gn_Pedomicrobium_Sp_Uncl_59555	0.23	0.03	90.76	0.03	0.84
Firmicutes_Cl_Bacilli_Or_Bacillales_Fm_Bacillaceae_Gn_Bacillus_Sp_Uncl_48671	0.2	0.03	90.76	0.03	4.52
Bacteroidetes_Cl_Bacteroidia_Or_Bacteroidales_Fm_RikenellaceaeII_Gn_Uncl_Sp_Uncl_69770	0.2	0.03	90.52	0.03	4.93
Proteobacteria_Cl_Deltaproteobacteria_Or_Myxococcales_Fm_Haliangiaceae_Gn_Uncl_Sp_Uncl_52401	0.23	0.03	89.47	0.03	0.93
Proteobacteria_Cl_Deltaproteobacteria_Or_Syntrophobacterales_Fm_Syntrophobacteraceae_Gn_Uncl_Sp_Uncl_52105	0.24	0.03	88.96	0.03	0.36
Planctomycetes_Cl_Planctomycea_Or_Planctomycetales_Fm_Planctomycetaceae_Gn_Planctomyces_Sp_Uncl_56973	0.22	0.03	88.96	0.03	1.47
Planctomycetes_Cl_Planctomycea_Or_Planctomycetales_Fm_Planctomycetaceae_Gn_Uncl_Sp_Uncl_56890	0.26	0.03	87.94	0.03	0.1
Firmicutes_Cl_Bacilli_Or_Bacillales_Fm_Bacillaceae_Gn_Bacillus_Sp_Uncl_48955	0.21	0.03	87.94	0.03	2.17
Planctomycetes_Cl_Planctomycea_Or_Planctomycetales_Fm_Planctomycetaceae_Gn_Uncl_Sp_Uncl_57143	0.26	0.03	86.45	0.03	0.03
Proteobacteria_Cl_Gammaproteobacteria_Or_Chromatiales_Fm_Sinobacteraceae_Gn_Uncl_Sp_Uncl_3239	0.2	0.03	86.45	0.03	3.26
Firmicutes_Cl_Clostridia_Or_Clostridiales_Fm_Clostridiales Family XI. Incertae Sedis_Gn_Uncl_Sp_Uncl_69336	0.21	0.03	86.45	0.03	3.5
Chloroflexi_Cl_Anaerolineae_Or_Anaerolineales_Fm_Anaerolinaceae_Gn_A4b_Sp_Uncl_53922	0.21	0.03	85.02	0.03	2.61
Firmicutes_Cl_Bacilli_Or_Bacillales_Fm_Bacillaceae_Gn_Bacillus_Sp_Uncl_47566	0.22	0.03	84.74	0.03	1.62
Firmicutes_Cl_Bacilli_Or_Bacillales_Fm_Bacillaceae_Gn_Bacillus_Sp_Uncl_49834	0.21	0.03	82.01	0.03	3.07
Actinobacteria_Cl_Actinobacteria_Or_Actinomycetales_Fm_Cellulomonadaceae_Gn_Uncl_Sp_Uncl_41198	0.21	0.03	80.98	0.03	3.31
Bacteroidetes_Cl_Flavobacteria_Or_Flavobacteriales_Fm_Flavobacteriaceae_Gn_Uncl_Sp_Uncl_66305	0.2	0.03	80.56	0.03	4.1
Firmicutes_Cl_Bacilli_Or_Bacillales_Fm_Bacillaceae_Gn_Oceanobacillus_Sp_Uncl_46566	0.2	0.03	79.45	0.03	4.54
Proteobacteria_Cl_Deltaproteobacteria_Or_Myxococcales_Fm_Uncl_Gn_sfD_Sp_Uncl_52843	0.24	0.03	76.14	0.03	0.54
Firmicutes_Cl_Bacilli_Or_Lactobacillales_Fm_Enterococcaceae_Gn_Enterococcus_Sp_Enterococcus casseliflavus_43533	0.2	0.03	73.92	0.03	4.96
Firmicutes_Cl_Bacilli_Or_Bacillales_Fm_Bacillaceae_Gn_Bacillus_Sp_Uncl_48917	0.21	0.03	72.52	0.03	2.56
Proteobacteria_Cl_Alphaproteobacteria_Or_Rhodospirillales_Fm_Rhodospirillaceae_Gn_Uncl_Sp_Uncl_60016	0.22	0.03	69.62	0.03	2.04
Proteobacteria_Cl_Betaproteobacteria_Or_Burkholderiales_Fm_Aquabacteriaceae_Gn_Aquabacterium_Sp_Uncl_11964	0.2	0.03	69.1	0.03	4.28
Proteobacteria_Cl_Alphaproteobacteria_Or_Sphingomonadales_Fm_Erythrobacteraceae_Gn_Uncl_Sp_Uncl_61221	0.21	0.03	68.9	0.03	2.83
Proteobacteria_Cl_Gammaproteobacteria_Or_Chromatiales_Fm_Chromatiaceae_Gn_Uncl_Sp_Uncl_1488	0.2	0.03	65.12	0.03	4.41
Proteobacteria_Cl_Alphaproteobacteria_Or_Rhizobiales_Fm_Hyphomicrobiaceae_Gn_Devosia_Sp_Uncl_60472	0.25	0.03	64.22	0.03	0.2
Firmicutes_Cl_Bacilli_Or_Bacillales_Fm_Bacillaceae_Gn_Bacillus_Sp_Uncl_46483	0.21	0.03	63.48	0.03	2.99
Proteobacteria_Cl_Alphaproteobacteria_Or_Rhizobiales_Fm_Hyphomicrobiaceae_Gn_Rhodoplanes_Sp_Uncl_59047	0.2	0.03	63.48	0.03	4.15
Proteobacteria_Cl_Gammaproteobacteria_Or_Chromatiales_Fm_Sinobacteraceae_Gn_Uncl_Sp_Uncl_16823	0.24	0.03	62.89	0.03	0.48
Actinobacteria_Cl_Actinobacteria_Or_Actinomycetales_Fm_Promicromonosporaceae_Gn_Isoptericola_Sp_Isoptericola variabilis_40689	0.2	0.03	62.69	0.03	4
Firmicutes_Cl_Bacilli_Or_Bacillales_Fm_Bacillaceae_Gn_Bacillus_Sp_Uncl_48112	0.2	0.03	61.92	0.03	4.62
Proteobacteria_Cl_Betaproteobacteria_Or_Burkholderiales_Fm_Comamonadaceae_Gn_Diaphorobacter_Sp_Uncl_9376	0.2	0.02	58.4	0.03	4.98
Firmicutes_Cl_Bacilli_Or_Bacillales_Fm_Paenibacillaceae_Gn_Cohnella_Sp_Uncl_50327	0.22	0.03	58.32	0.03	1.53
Proteobacteria_Cl_Alphaproteobacteria_Or_Rhizobiales_Fm_Uncl_Gn_sfA_Sp_Uncl_59464	0.22	0.03	58.27	0.03	1.3
Proteobacteria_Cl_Alphaproteobacteria_Or_Rhodospirillales_Fm_Rhodospirillaceae_Gn_Uncl_Sp_Uncl_59073	0.21	0.03	57.17	0.03	2.15
Planctomycetes_Cl_Planctomycea_Or_Planctomycetales_Fm_Planctomycetaceae_Gn_Planctomyces_Sp_Uncl_57357	0.25	0.03	56.95	0.03	0.13
Firmicutes_Cl_Bacilli_Or_Bacillales_Fm_Bacillaceae_Gn_Geobacillus_Sp_Uncl_47040	0.22	0.03	56.95	0.03	1.28
Proteobacteria_Cl_Betaproteobacteria_Or_Burkholderiales_Fm_Aquabacteriaceae_Gn_Aquabacterium_Sp_Uncl_12745	0.23	0.03	56.35	0.03	0.98
Firmicutes_Cl_Bacilli_Or_Bacillales_Fm_Paenibacillaceae_Gn_Paenibacillus_Sp_Uncl_50100	0.2	0.03	56.35	0.03	4.05
Proteobacteria_Cl_Betaproteobacteria_Or_Burkholderiales_Fm_Aquabacteriaceae_Gn_Aquabacterium_Sp_Uncl_12094	0.26	0.03	54.51	0.03	0.07
Actinobacteria_Cl_Actinobacteria_Or_Actinomycetales_Fm_Thermomonosporaceae_Gn_Actinomadura_Sp_Uncl_41589	0.2	0.03	54.08	0.03	3.76
TM7_Cl_TM7-1_Or_Uncl_Fm_Uncl_Gn_sfA_Sp_Uncl_76109	0.2	0.03	53.99	0.03	4.21
Actinobacteria_Cl_Actinobacteria_Or_Actinomycetales_Fm_Thermomonosporaceae_Gn_Actinomadura_Sp_Uncl_42129	0.24	0.03	53.5	0.03	0.42
Proteobacteria_Cl_Alphaproteobacteria_Or_Rhizobiales_Fm_Uncl_Gn_sfA_Sp_Uncl_59946	0.22	0.03	53.5	0.03	1.67
Gemmatimonadetes_Cl_Gemmatimonadetes_Or_Uncl_Fm_Uncl_Gn_sfM_Sp_Uncl_57982	0.24	0.03	52.75	0.03	0.26
Firmicutes_Cl_Bacilli_Or_Lactobacillales_Fm_Enterococcaceae_Gn_Enterococcus_Sp_Uncl_42511	0.25	0.03	52.38	0.03	0.23
Proteobacteria_Cl_Alphaproteobacteria_Or_Rhizobiales_Fm_Hyphomicrobiaceae_Gn_Uncl_Sp_Uncl_59828	0.21	0.03	51.16	0.03	1.98
Firmicutes_Cl_Bacilli_Or_Bacillales_Fm_Paenibacillaceae_Gn_Paenibacillus_Sp_Uncl_50895	0.2	0.03	51.16	0.03	3.97
Planctomycetes_Cl_Planctomycea_Or_Gemmatales_Fm_Isosphaeraceae_Gn_Isosphaera_Sp_Uncl_57308	0.21	0.03	50.93	0.03	3.28
Proteobacteria_Cl_Gammaproteobacteria_Or_Chromatiales_Fm_Chromatiaceae_Gn_Uncl_Sp_Uncl_3235	0.24	0.03	50.79	0.03	0.32
Firmicutes_Cl_Bacilli_Or_Bacillales_Fm_Planococcaceae_Gn_Uncl_Sp_Uncl_43605	0.21	0.03	50.64	0.03	3.66
Firmicutes_Cl_Bacilli_Or_Bacillales_Fm_Bacillaceae_Gn_Bacillus_Sp_Uncl_49332	0.21	0.03	50.28	0.03	2.69
Proteobacteria_Cl_Alphaproteobacteria_Or_Rhodospirillales_Fm_Rhodospirillaceae_Gn_Uncl_Sp_Uncl_59850	0.2	0.02	49.12	0.03	5.01
Firmicutes_Cl_Clostridia_Or_Clostridiales_Fm_Ruminococcaceae_Gn_Faecalibacterium_Sp_Uncl_25600	0.21	0.03	48.33	0.03	2.64
Actinobacteria_Cl_Actinobacteria_Or_Actinomycetales_Fm_Micromonosporaceae_Gn_Uncl_Sp_Uncl_42004	0.2	0.03	46.4	0.03	4.13
Firmicutes_Cl_Bacilli_Or_Bacillales_Fm_Bacillaceae_Gn_Bacillus_Sp_Uncl_48246	0.21	0.03	46.38	0.03	2.01
Planctomycetes_Cl_Planctomycea_Or_Planctomycetales_Fm_Planctomycetaceae_Gn_Planctomyces_Sp_Uncl_57443	0.2	0.03	45.97	0.03	4.39
Actinobacteria_Cl_Actinobacteria_Or_Actinomycetales_Fm_Streptomycetaceae_Gn_Streptomyces_Sp_Uncl_39714	0.2	0.03	45.6	0.03	4.65
Firmicutes_Cl_Bacilli_Or_Bacillales_Fm_Bacillaceae_Gn_Bacillus_Sp_Uncl_48338	0.2	0.03	45.14	0.03	4.7
Firmicutes_Cl_Bacilli_Or_Bacillales_Fm_Bacillaceae_Gn_Uncl_Sp_Uncl_48070	0.2	0.03	45.12	0.03	4.91
Proteobacteria_Cl_Deltaproteobacteria_Or_Myxococcales_Fm_Uncl_Gn_sfE_Sp_Uncl_52737	0.21	0.03	44.73	0.03	3.55
Proteobacteria_Cl_Deltaproteobacteria_Or_Myxococcales_Fm_Haliangiaceae_Gn_Uncl_Sp_Uncl_51982	0.21	0.03	44.72	0.03	2.06
Acidobacteria_Cl_Acidobacteria_Or_Acidobacteriales_Fm_Acidobacteriaceae_Gn_Uncl_Sp_Uncl_51676	0.24	0.03	44.45	0.03	0.29
Proteobacteria_Cl_Gammaproteobacteria_Or_Chromatiales_Fm_Sinobacteraceae_Gn_Uncl_Sp_Uncl_16979	0.21	0.03	44.33	0.03	3.92
Proteobacteria_Cl_Alphaproteobacteria_Or_Rhodospirillales_Fm_Rhodospirillaceae_Gn_Uncl_Sp_Uncl_60736	0.2	0.03	44.32	0.03	4.49
Firmicutes_Cl_Bacilli_Or_Bacillales_Fm_Bacillaceae_Gn_Bacillus_Sp_Uncl_49820	0.21	0.03	42.8	0.03	2.8
Firmicutes_Cl_Bacilli_Or_Bacillales_Fm_Paenibacillaceae_Gn_Paenibacillus_Sp_Paenibacillus barengoltzii_50130	0.2	0.03	42.8	0.03	4.47
Firmicutes_Cl_Bacilli_Or_Bacillales_Fm_Bacillaceae_Gn_Bacillus_Sp_Uncl_44076	0.21	0.03	42.44	0.03	4.26
Proteobacteria_Cl_Gammaproteobacteria_Or_Chromatiales_Fm_Chromatiaceae_Gn_Uncl_Sp_Uncl_2022	0.21	0.03	42.08	0.03	2.42
Actinobacteria_Cl_Actinobacteria_Or_Actinomycetales_Fm_Nocardiopsaceae_Gn_Thermobifida_Sp_Thermobifida fusca_41872	0.23	0.03	41.77	0.03	0.66
Firmicutes_Cl_Bacilli_Or_Bacillales_Fm_Bacillaceae_Gn_Bacillus_Sp_Bacillus badius_42987	0.2	0.03	40.7	0.03	3.81
Actinobacteria_Cl_Actinobacteria_Or_Actinomycetales_Fm_Micrococcaceae_Gn_Arthrobacter_Sp_Uncl_40394	0.23	0.03	40.37	0.03	0.87
Actinobacteria_Cl_Actinobacteria_Or_Actinomycetales_Fm_Corynebacteriaceae_Gn_Corynebacterium_Sp_Uncl_34161	0.22	0.03	40.36	0.03	1.78
Firmicutes_Cl_Bacilli_Or_Bacillales_Fm_Bacillaceae_Gn_Bacillus_Sp_Uncl_48837	0.22	0.03	39.19	0.03	1.81
Proteobacteria_Cl_Alphaproteobacteria_Or_Rhizobiales_Fm_Hyphomicrobiaceae_Gn_Uncl_Sp_Uncl_59029	0.23	0.03	39.09	0.03	1.1
Proteobacteria_Cl_Gammaproteobacteria_Or_Chromatiales_Fm_Sinobacteraceae_Gn_Uncl_Sp_Uncl_17320	0.21	0.03	39.09	0.03	3.02
Proteobacteria_Cl_Gammaproteobacteria_Or_Chromatiales_Fm_Chromatiaceae_Gn_Uncl_Sp_Uncl_1551	0.22	0.03	38.48	0.03	1.42
Firmicutes_Cl_Bacilli_Or_Bacillales_Fm_Bacillaceae_Gn_Bacillus_Sp_Uncl_49631	0.23	0.03	38.19	0.03	1.07
Actinobacteria_Cl_Actinobacteria_Or_Solirubrobacterales_Fm_Conexibacteraceae_Gn_Uncl_Sp_Uncl_41500	0.21	0.03	37.99	0.03	2.34
Actinobacteria_Cl_Actinobacteria_Or_Actinomycetales_Fm_Pseudonocardiaceae_Gn_Saccharomonospora_Sp_Uncl_38395	0.22	0.03	35.48	0.03	1.76
Actinobacteria_Cl_Actinobacteria_Or_MC47_Fm_Uncl_Gn_sfA_Sp_Uncl_41285	0.21	0.03	34.54	0.03	3.15
Actinobacteria_Cl_Actinobacteria_Or_Acidimicrobiales_Fm_Acidimicrobiaceae_Gn_Uncl_Sp_Uncl_42818	0.22	0.03	33.3	0.03	1.22
Actinobacteria_Cl_Actinobacteria_Or_Actinomycetales_Fm_Streptosporangiaceae_Gn_Uncl_Sp_Uncl_42212	0.22	0.03	33.3	0.03	1.95
Firmicutes_Cl_Bacilli_Or_Bacillales_Fm_Bacillaceae_Gn_Bacillus_Sp_Uncl_48528	0.22	0.03	32.21	0.03	1.33
Firmicutes_Cl_Bacilli_Or_Bacillales_Fm_Paenibacillaceae_Gn_Paenibacillus_Sp_Uncl_50911	0.21	0.03	32.21	0.03	2.67
Firmicutes_Cl_Bacilli_Or_Bacillales_Fm_Planococcaceae_Gn_Uncl_Sp_Uncl_43127	0.2	0.03	31.87	0.03	4.83
Firmicutes_Cl_Bacilli_Or_Bacillales_Fm_Bacillaceae_Gn_Bacillus_Sp_Uncl_49745	0.23	0.03	31.8	0.03	0.72
Actinobacteria_Cl_Actinobacteria_Or_Actinomycetales_Fm_Pseudonocardiaceae_Gn_Pseudonocardia_Sp_Uncl_38349	0.2	0.03	31.8	0.03	4.75
Proteobacteria_Cl_Gammaproteobacteria_Or_Chromatiales_Fm_Sinobacteraceae_Gn_Uncl_Sp_Uncl_2552	0.22	0.03	28.38	0.03	1.59
Actinobacteria_Cl_Actinobacteria_Or_Acidimicrobiales_Fm_Acidimicrobiaceae_Gn_Uncl_Sp_Uncl_42676	0.23	0.03	28	0.03	1.13
Firmicutes_Cl_Bacilli_Or_Bacillales_Fm_Paenibacillaceae_Gn_Paenibacillus_Sp_Paenibacillus barengoltzii_50758	0.2	0.03	27.84	0.03	4.8
Actinobacteria_Cl_Actinobacteria_Or_Actinomycetales_Fm_Pseudonocardiaceae_Gn_Pseudonocardia_Sp_Uncl_38439	0.2	0.03	27.68	0.03	4.08
Firmicutes_Cl_Clostridia_Or_Clostridiales_Fm_Clostridiales Family XI. Incertae Sedis_Gn_Clostridium_Sp_Uncl_69939	0.21	0.03	26.93	0.03	2.91
Actinobacteria_Cl_Actinobacteria_Or_Actinomycetales_Fm_Micromonosporaceae_Gn_Uncl_Sp_Uncl_41581	0.2	0.03	26.63	0.03	4.67
Chloroflexi_Cl_Thermomicrobia_Or_Sphaerobacterales/Thermomicrobiales_Fm_Sphaerobacterineae/Thermomicrobiaceae_Gn_Thermomicrobium/Sphaerobacter_Sp_Uncl_52830	0.2	0.03	25.53	0.03	4.85
Groups BUCKET & THERMOPHILIC
Average dissimilarity = 17.72
	Group BUCKET	Group THERMOPHILIC
Species	Av.Abund	Av.Abund	Av.Diss	Diss/SD	Contrib%	Cum.%	Difference
Greater Avg. Abundance in BUCKET
Proteobacteria_Cl_Betaproteobacteria_Or_Burkholderiales_Fm_Comamonadaceae_Gn_Comamonas_Sp_Uncl_17302	0.16	0.06	0.01	4.62	0.04	0.71	0.1
Proteobacteria_Cl_Betaproteobacteria_Or_Burkholderiales_Fm_Comamonadaceae_Gn_Comamonas_Sp_Uncl_16399	0.2	0.08	0.01	3.59	0.04	0.44	0.12
Proteobacteria_Cl_Betaproteobacteria_Or_Burkholderiales_Fm_Comamonadaceae_Gn_Comamonas_Sp_Comamonas aquatica_16063	0.18	0.07	0.01	3.58	0.04	0.48	0.11
Proteobacteria_Cl_Gammaproteobacteria_Or_Enterobacteriales_Fm_Enterobacteriaceae_Gn_Escherichia_Sp_Uncl_5794	0.15	0.04	0.01	2.6	0.04	0.86	0.11
Proteobacteria_Cl_Gammaproteobacteria_Or_Enterobacteriales_Fm_Enterobacteriaceae_Gn_Uncl_Sp_Uncl_4706	0.14	0.04	0.01	2.59	0.03	3.27	0.1
Proteobacteria_Cl_Gammaproteobacteria_Or_Enterobacteriales_Fm_Enterobacteriaceae_Gn_Escherichia_Sp_Uncl_4117	0.16	0.07	0.01	2.52	0.03	3.81	0.09
Proteobacteria_Cl_Gammaproteobacteria_Or_Enterobacteriales_Fm_Enterobacteriaceae_Gn_Uncl_Sp_Uncl_5586	0.14	0.04	0.01	2.51	0.03	4.1	0.1
Proteobacteria_Cl_Gammaproteobacteria_Or_Enterobacteriales_Fm_Enterobacteriaceae_Gn_Uncl_Sp_Uncl_4493	0.18	0.08	0.01	2.51	0.04	2.01	0.1
Proteobacteria_Cl_Gammaproteobacteria_Or_Enterobacteriales_Fm_Enterobacteriaceae_Gn_Uncl_Sp_Uncl_5259	0.17	0.08	0.01	2.5	0.03	3.07	0.09
Proteobacteria_Cl_Gammaproteobacteria_Or_Enterobacteriales_Fm_Enterobacteriaceae_Gn_Uncl_Sp_Uncl_4583	0.18	0.07	0.01	2.45	0.04	0.67	0.11
Proteobacteria_Cl_Gammaproteobacteria_Or_Enterobacteriales_Fm_Enterobacteriaceae_Gn_Uncl_Sp_Uncl_5595	0.19	0.08	0.01	2.44	0.04	1.33	0.11
Proteobacteria_Cl_Gammaproteobacteria_Or_Enterobacteriales_Fm_Enterobacteriaceae_Gn_Uncl_Sp_Uncl_6045	0.16	0.06	0.01	2.44	0.04	0.63	0.1
Proteobacteria_Cl_Gammaproteobacteria_Or_Enterobacteriales_Fm_Enterobacteriaceae_Gn_Uncl_Sp_Uncl_4687	0.19	0.09	0.01	2.44	0.04	1.3	0.1
Proteobacteria_Cl_Gammaproteobacteria_Or_Enterobacteriales_Fm_Enterobacteriaceae_Gn_Uncl_Sp_Uncl_5949	0.14	0.05	0.01	2.44	0.03	3.87	0.09
Proteobacteria_Cl_Gammaproteobacteria_Or_Enterobacteriales_Fm_Enterobacteriaceae_Gn_Uncl_Sp_Uncl_5744	0.15	0.05	0.01	2.42	0.04	1.22	0.1
Proteobacteria_Cl_Gammaproteobacteria_Or_Enterobacteriales_Fm_Enterobacteriaceae_Gn_Salmonella_Sp_Salmonella enterica_4391	0.15	0.06	0.01	2.42	0.03	4.56	0.09
Proteobacteria_Cl_Gammaproteobacteria_Or_Enterobacteriales_Fm_Enterobacteriaceae_Gn_Shigella_Sp_Uncl_5828	0.19	0.09	0.01	2.4	0.04	1.44	0.1
Proteobacteria_Cl_Gammaproteobacteria_Or_Enterobacteriales_Fm_Enterobacteriaceae_Gn_Escherichia_Sp_Uncl_5544	0.15	0.05	0.01	2.4	0.03	3.61	0.1
Proteobacteria_Cl_Gammaproteobacteria_Or_Enterobacteriales_Fm_Enterobacteriaceae_Gn_Escherichia_Sp_Uncl_5991	0.15	0.06	0.01	2.39	0.03	4.78	0.09
Proteobacteria_Cl_Gammaproteobacteria_Or_Enterobacteriales_Fm_Enterobacteriaceae_Gn_Uncl_Sp_Uncl_4691	0.17	0.06	0.01	2.38	0.04	0.36	0.11
Proteobacteria_Cl_Gammaproteobacteria_Or_Enterobacteriales_Fm_Enterobacteriaceae_Gn_Uncl_Sp_Uncl_5737	0.18	0.07	0.01	2.38	0.04	0.24	0.11
Proteobacteria_Cl_Gammaproteobacteria_Or_Enterobacteriales_Fm_Enterobacteriaceae_Gn_Uncl_Sp_Uncl_4825	0.18	0.09	0.01	2.38	0.03	3.84	0.09
Proteobacteria_Cl_Gammaproteobacteria_Or_Enterobacteriales_Fm_Enterobacteriaceae_Gn_Escherichia_Sp_Uncl_4194	0.16	0.06	0.01	2.37	0.04	2.08	0.1
Proteobacteria_Cl_Gammaproteobacteria_Or_Enterobacteriales_Fm_Enterobacteriaceae_Gn_Uncl_Sp_Uncl_5317	0.16	0.06	0.01	2.36	0.03	3.67	0.1
Proteobacteria_Cl_Gammaproteobacteria_Or_Enterobacteriales_Fm_Enterobacteriaceae_Gn_Escherichia_Sp_Uncl_4535	0.16	0.06	0.01	2.35	0.03	2.25	0.1
Proteobacteria_Cl_Gammaproteobacteria_Or_Enterobacteriales_Fm_Enterobacteriaceae_Gn_Uncl_Sp_Uncl_5977	0.17	0.08	0.01	2.35	0.03	4.59	0.09
Proteobacteria_Cl_Gammaproteobacteria_Or_Enterobacteriales_Fm_Enterobacteriaceae_Gn_Uncl_Sp_Uncl_4572	0.18	0.09	0.01	2.35	0.03	2.66	0.09
Proteobacteria_Cl_Gammaproteobacteria_Or_Enterobacteriales_Fm_Enterobacteriaceae_Gn_Uncl_Sp_Uncl_4627	0.18	0.09	0.01	2.35	0.03	2.77	0.09
Proteobacteria_Cl_Gammaproteobacteria_Or_Enterobacteriales_Fm_Enterobacteriaceae_Gn_Escherichia_Sp_Uncl_4699	0.16	0.06	0.01	2.34	0.03	2.49	0.1
Proteobacteria_Cl_Gammaproteobacteria_Or_Enterobacteriales_Fm_Enterobacteriaceae_Gn_Shigella_Sp_Uncl_4759	0.18	0.08	0.01	2.34	0.03	2.73	0.1
Proteobacteria_Cl_Gammaproteobacteria_Or_Enterobacteriales_Fm_Enterobacteriaceae_Gn_Uncl_Sp_Uncl_5157	0.19	0.1	0.01	2.34	0.03	5.01	0.09
Proteobacteria_Cl_Gammaproteobacteria_Or_Enterobacteriales_Fm_Enterobacteriaceae_Gn_Uncl_Sp_Uncl_6157	0.18	0.08	0.01	2.33	0.03	4.17	0.1
Proteobacteria_Cl_Gammaproteobacteria_Or_Enterobacteriales_Fm_Enterobacteriaceae_Gn_Escherichia_Sp_Uncl_5932	0.15	0.06	0.01	2.33	0.03	4.75	0.09
Proteobacteria_Cl_Gammaproteobacteria_Or_Enterobacteriales_Fm_Enterobacteriaceae_Gn_Uncl_Sp_Uncl_5188	0.18	0.09	0.01	2.31	0.03	4.3	0.09
Proteobacteria_Cl_Gammaproteobacteria_Or_Enterobacteriales_Fm_Enterobacteriaceae_Gn_Escherichia_Sp_Uncl_4425	0.16	0.06	0.01	2.3	0.03	2.56	0.1
Proteobacteria_Cl_Gammaproteobacteria_Or_Enterobacteriales_Fm_Enterobacteriaceae_Gn_Uncl_Sp_Uncl_6090	0.14	0.05	0.01	2.3	0.03	2.97	0.09
Proteobacteria_Cl_Gammaproteobacteria_Or_Enterobacteriales_Fm_Enterobacteriaceae_Gn_Uncl_Sp_Uncl_5688	0.16	0.06	0.01	2.29	0.04	1.11	0.1
Proteobacteria_Cl_Gammaproteobacteria_Or_Enterobacteriales_Fm_Enterobacteriaceae_Gn_Uncl_Sp_Uncl_4480	0.19	0.09	0.01	2.29	0.04	1.72	0.1
Proteobacteria_Cl_Gammaproteobacteria_Or_Enterobacteriales_Fm_Enterobacteriaceae_Gn_Escherichia_Sp_Uncl_5967	0.16	0.06	0.01	2.28	0.04	1.55	0.1
Proteobacteria_Cl_Gammaproteobacteria_Or_Enterobacteriales_Fm_Enterobacteriaceae_Gn_Uncl_Sp_Uncl_4116	0.16	0.06	0.01	2.28	0.03	2.94	0.1
Proteobacteria_Cl_Gammaproteobacteria_Or_Enterobacteriales_Fm_Enterobacteriaceae_Gn_Uncl_Sp_Uncl_4945	0.2	0.11	0.01	2.27	0.03	3.74	0.09
Proteobacteria_Cl_Gammaproteobacteria_Or_Enterobacteriales_Fm_Enterobacteriaceae_Gn_Escherichia_Sp_Uncl_4712	0.17	0.07	0.01	2.26	0.04	1.19	0.1
Proteobacteria_Cl_Gammaproteobacteria_Or_Enterobacteriales_Fm_Enterobacteriaceae_Gn_Escherichia_Sp_Uncl_5412	0.16	0.06	0.01	2.26	0.04	1.97	0.1
Proteobacteria_Cl_Gammaproteobacteria_Or_Enterobacteriales_Fm_Enterobacteriaceae_Gn_Escherichia_Sp_Uncl_4786	0.17	0.07	0.01	2.26	0.03	2.22	0.1
Proteobacteria_Cl_Gammaproteobacteria_Or_Enterobacteriales_Fm_Enterobacteriaceae_Gn_Uncl_Sp_Uncl_5120	0.19	0.09	0.01	2.26	0.03	4.46	0.1
Proteobacteria_Cl_Gammaproteobacteria_Or_Enterobacteriales_Fm_Enterobacteriaceae_Gn_Escherichia_Sp_Uncl_5165	0.15	0.06	0.01	2.26	0.03	4.36	0.09
Proteobacteria_Cl_Gammaproteobacteria_Or_Enterobacteriales_Fm_Enterobacteriaceae_Gn_Escherichia_Sp_Uncl_4973	0.17	0.07	0.01	2.25	0.04	1.15	0.1
Proteobacteria_Cl_Gammaproteobacteria_Or_Enterobacteriales_Fm_Enterobacteriaceae_Gn_Escherichia_Sp_Uncl_4630	0.17	0.07	0.01	2.25	0.03	2.9	0.1
Proteobacteria_Cl_Gammaproteobacteria_Or_Enterobacteriales_Fm_Enterobacteriaceae_Gn_Shigella_Sp_Uncl_4296	0.2	0.11	0.01	2.25	0.03	3.47	0.09
Proteobacteria_Cl_Gammaproteobacteria_Or_Enterobacteriales_Fm_Enterobacteriaceae_Gn_Uncl_Sp_Uncl_4775	0.2	0.11	0.01	2.25	0.03	4.43	0.09
Firmicutes_Cl_Clostridia_Or_Clostridiales_Fm_Ruminococcaceae_Gn_Faecalibacterium_Sp_Uncl_26321	0.15	0.05	0.01	2.24	0.04	1.08	0.1
Proteobacteria_Cl_Gammaproteobacteria_Or_Enterobacteriales_Fm_Enterobacteriaceae_Gn_Escherichia_Sp_Uncl_4762	0.18	0.08	0.01	2.24	0.03	2.15	0.1
Proteobacteria_Cl_Gammaproteobacteria_Or_Enterobacteriales_Fm_Enterobacteriaceae_Gn_Uncl_Sp_Uncl_4678	0.2	0.11	0.01	2.24	0.03	3.54	0.09
Proteobacteria_Cl_Gammaproteobacteria_Or_Enterobacteriales_Fm_Enterobacteriaceae_Gn_Escherichia_Sp_Uncl_4804	0.16	0.07	0.01	2.24	0.03	4.39	0.09
Proteobacteria_Cl_Gammaproteobacteria_Or_Enterobacteriales_Fm_Enterobacteriaceae_Gn_Escherichia_Sp_Uncl_5235	0.16	0.06	0.01	2.23	0.03	2.46	0.1
Proteobacteria_Cl_Gammaproteobacteria_Or_Enterobacteriales_Fm_Enterobacteriaceae_Gn_Uncl_Sp_Uncl_5267	0.19	0.09	0.01	2.22	0.04	0.9	0.1
Proteobacteria_Cl_Gammaproteobacteria_Or_Enterobacteriales_Fm_Enterobacteriaceae_Gn_Escherichia_Sp_Uncl_4146	0.17	0.07	0.01	2.21	0.04	0.75	0.1
Proteobacteria_Cl_Gammaproteobacteria_Or_Enterobacteriales_Fm_Enterobacteriaceae_Gn_Uncl_Sp_Uncl_4470	0.19	0.09	0.01	2.21	0.04	1.04	0.1
Proteobacteria_Cl_Gammaproteobacteria_Or_Enterobacteriales_Fm_Enterobacteriaceae_Gn_Escherichia_Sp_Uncl_4148	0.16	0.07	0.01	2.21	0.03	3.37	0.09
Proteobacteria_Cl_Gammaproteobacteria_Or_Enterobacteriales_Fm_Enterobacteriaceae_Gn_Escherichia_Sp_Uncl_4135	0.16	0.07	0.01	2.21	0.03	4.2	0.09
Proteobacteria_Cl_Gammaproteobacteria_Or_Enterobacteriales_Fm_Enterobacteriaceae_Gn_Uncl_Sp_Uncl_4183	0.19	0.1	0.01	2.21	0.03	4.94	0.09
Proteobacteria_Cl_Gammaproteobacteria_Or_Enterobacteriales_Fm_Enterobacteriaceae_Gn_Escherichia_Sp_Uncl_6233	0.15	0.06	0.01	2.2	0.03	3.51	0.09
Proteobacteria_Cl_Gammaproteobacteria_Or_Enterobacteriales_Fm_Enterobacteriaceae_Gn_Escherichia_Sp_Uncl_4679	0.16	0.06	0.01	2.19	0.03	3.31	0.1
Proteobacteria_Cl_Gammaproteobacteria_Or_Enterobacteriales_Fm_Enterobacteriaceae_Gn_Uncl_Sp_Uncl_5942	0.19	0.09	0.01	2.17	0.04	1.94	0.1
Proteobacteria_Cl_Gammaproteobacteria_Or_Enterobacteriales_Fm_Enterobacteriaceae_Gn_Escherichia_Sp_Uncl_4281	0.16	0.06	0.01	2.17	0.03	3.17	0.1
Proteobacteria_Cl_Gammaproteobacteria_Or_Enterobacteriales_Fm_Enterobacteriaceae_Gn_Escherichia_Sp_Uncl_4129	0.16	0.06	0.01	2.16	0.03	2.87	0.1
Proteobacteria_Cl_Gammaproteobacteria_Or_Pseudomonadales_Fm_Pseudomonadaceae_Gn_Pseudomonas_Sp_Uncl_1363	0.15	0.06	0.01	2.16	0.03	4.26	0.09
Proteobacteria_Cl_Gammaproteobacteria_Or_Enterobacteriales_Fm_Enterobacteriaceae_Gn_Escherichia_Sp_Uncl_6119	0.19	0.09	0.01	2.12	0.04	1.4	0.1
Proteobacteria_Cl_Gammaproteobacteria_Or_Enterobacteriales_Fm_Enterobacteriaceae_Gn_Escherichia_Sp_Uncl_4569	0.16	0.07	0.01	2.11	0.03	3.11	0.09
Proteobacteria_Cl_Gammaproteobacteria_Or_Enterobacteriales_Fm_Enterobacteriaceae_Gn_Uncl_Sp_Uncl_6095	0.17	0.08	0.01	2.1	0.03	4.33	0.09
Proteobacteria_Cl_Gammaproteobacteria_Or_Enterobacteriales_Fm_Enterobacteriaceae_Gn_Escherichia_Sp_Uncl_5249	0.16	0.07	0.01	2.1	0.03	2.42	0.09
Proteobacteria_Cl_Gammaproteobacteria_Or_Enterobacteriales_Fm_Enterobacteriaceae_Gn_Uncl_Sp_Uncl_5389	0.2	0.09	0.01	2.09	0.04	0.78	0.11
Proteobacteria_Cl_Gammaproteobacteria_Or_Enterobacteriales_Fm_Enterobacteriaceae_Gn_Escherichia_Sp_Uncl_5408	0.18	0.07	0.01	2.09	0.04	1.58	0.11
Proteobacteria_Cl_Gammaproteobacteria_Or_Enterobacteriales_Fm_Enterobacteriaceae_Gn_Escherichia_Sp_Uncl_4526	0.17	0.07	0.01	2.09	0.03	2.18	0.1
Proteobacteria_Cl_Gammaproteobacteria_Or_Enterobacteriales_Fm_Enterobacteriaceae_Gn_Uncl_Sp_Uncl_4381	0.18	0.08	0.01	2.08	0.04	0.97	0.1
Proteobacteria_Cl_Gammaproteobacteria_Or_Enterobacteriales_Fm_Enterobacteriaceae_Gn_Shigella_Sp_Uncl_4525	0.19	0.1	0.01	2.08	0.03	4.81	0.09
Firmicutes_Cl_Clostridia_Or_Clostridiales_Fm_Ruminococcaceae_Gn_Faecalibacterium_Sp_Uncl_26377	0.17	0.06	0.01	2.07	0.04	0.6	0.11
Proteobacteria_Cl_Gammaproteobacteria_Or_Enterobacteriales_Fm_Enterobacteriaceae_Gn_Escherichia_Sp_Uncl_5867	0.17	0.07	0.01	2.07	0.03	2.39	0.1
Proteobacteria_Cl_Gammaproteobacteria_Or_Enterobacteriales_Fm_Enterobacteriaceae_Gn_Escherichia_Sp_Uncl_5374	0.16	0.07	0.01	2.07	0.03	4.65	0.09
Proteobacteria_Cl_Gammaproteobacteria_Or_Enterobacteriales_Fm_Enterobacteriaceae_Gn_Uncl_Sp_Uncl_4876	0.17	0.07	0.01	2.05	0.03	4.62	0.1
Firmicutes_Cl_Clostridia_Or_Clostridiales_Fm_Ruminococcaceae_Gn_Faecalibacterium_Sp_Faecalibacterium prausnitzii_25352	0.15	0.05	0.01	2.05	0.03	2.32	0.1
Proteobacteria_Cl_Gammaproteobacteria_Or_Enterobacteriales_Fm_Enterobacteriaceae_Gn_Escherichia_Sp_Uncl_4550	0.17	0.07	0.01	2.04	0.03	4.49	0.1
Proteobacteria_Cl_Gammaproteobacteria_Or_Enterobacteriales_Fm_Enterobacteriaceae_Gn_Escherichia_Sp_Uncl_4777	0.18	0.08	0.01	2.04	0.04	1.01	0.1
Firmicutes_Cl_Clostridia_Or_Clostridiales_Fm_Ruminococcaceae_Gn_Faecalibacterium_Sp_Faecalibacterium prausnitzii_26613	0.17	0.07	0.01	2.03	0.04	1.47	0.1
Proteobacteria_Cl_Gammaproteobacteria_Or_Enterobacteriales_Fm_Enterobacteriaceae_Gn_Escherichia_Sp_Uncl_5919	0.18	0.08	0.01	2.03	0.04	1.26	0.1
Proteobacteria_Cl_Gammaproteobacteria_Or_Enterobacteriales_Fm_Enterobacteriaceae_Gn_Uncl_Sp_Uncl_6220	0.19	0.1	0.01	2.03	0.04	2.11	0.09
Proteobacteria_Cl_Gammaproteobacteria_Or_Enterobacteriales_Fm_Enterobacteriaceae_Gn_Escherichia_Sp_Uncl_6018	0.18	0.08	0.01	2.02	0.04	1.51	0.1
Firmicutes_Cl_Clostridia_Or_Clostridiales_Fm_Ruminococcaceae_Gn_Faecalibacterium_Sp_Uncl_25817	0.16	0.07	0.01	2.02	0.03	4.52	0.09
Proteobacteria_Cl_Gammaproteobacteria_Or_Enterobacteriales_Fm_Enterobacteriaceae_Gn_Uncl_Sp_Uncl_5572	0.17	0.07	0.01	2.01	0.04	1.9	0.1
Proteobacteria_Cl_Gammaproteobacteria_Or_Enterobacteriales_Fm_Enterobacteriaceae_Gn_Uncl_Sp_Uncl_4563	0.19	0.09	0.01	2.01	0.03	3.04	0.1
Proteobacteria_Cl_Gammaproteobacteria_Or_Enterobacteriales_Fm_Enterobacteriaceae_Gn_Uncl_Sp_Uncl_5428	0.17	0.08	0.01	2.01	0.03	4.69	0.09
Proteobacteria_Cl_Gammaproteobacteria_Or_Enterobacteriales_Fm_Enterobacteriaceae_Gn_Uncl_Sp_Uncl_4507	0.17	0.08	0.01	2.01	0.03	4.98	0.09
Proteobacteria_Cl_Gammaproteobacteria_Or_Enterobacteriales_Fm_Enterobacteriaceae_Gn_Uncl_Sp_Uncl_4782	0.18	0.08	0.01	2	0.04	1.83	0.1
Proteobacteria_Cl_Gammaproteobacteria_Or_Enterobacteriales_Fm_Enterobacteriaceae_Gn_Uncl_Sp_Uncl_6174	0.18	0.08	0.01	2	0.03	2.6	0.1
Firmicutes_Cl_Clostridia_Or_Clostridiales_Fm_Ruminococcaceae_Gn_Faecalibacterium_Sp_Faecalibacterium prausnitzii_24492	0.15	0.06	0.01	2	0.03	3.44	0.09
Proteobacteria_Cl_Gammaproteobacteria_Or_Enterobacteriales_Fm_Enterobacteriaceae_Gn_Shigella_Sp_Uncl_6034	0.2	0.1	0.01	1.99	0.03	3.97	0.1
Firmicutes_Cl_Clostridia_Or_Clostridiales_Fm_Ruminococcaceae_Gn_Faecalibacterium_Sp_Faecalibacterium prausnitzii_26219	0.17	0.08	0.01	1.99	0.03	2.84	0.09
Proteobacteria_Cl_Gammaproteobacteria_Or_Enterobacteriales_Fm_Enterobacteriaceae_Gn_Uncl_Sp_Uncl_6000	0.18	0.08	0.01	1.98	0.04	0.93	0.1
Firmicutes_Cl_Clostridia_Or_Clostridiales_Fm_Ruminococcaceae_Gn_Faecalibacterium_Sp_Uncl_24796	0.15	0.06	0.01	1.98	0.03	3.71	0.09
Proteobacteria_Cl_Gammaproteobacteria_Or_Enterobacteriales_Fm_Enterobacteriaceae_Gn_Uncl_Sp_Uncl_4118	0.19	0.09	0.01	1.97	0.04	1.8	0.1
Firmicutes_Cl_Clostridia_Or_Clostridiales_Fm_Ruminococcaceae_Gn_Faecalibacterium_Sp_Uncl_25124	0.17	0.07	0.01	1.97	0.03	3.14	0.1
Proteobacteria_Cl_Gammaproteobacteria_Or_Enterobacteriales_Fm_Enterobacteriaceae_Gn_Escherichia_Sp_Uncl_4646	0.17	0.08	0.01	1.97	0.03	4.88	0.09
Firmicutes_Cl_Clostridia_Or_Clostridiales_Fm_Ruminococcaceae_Gn_Faecalibacterium_Sp_Faecalibacterium prausnitzii_25605	0.15	0.06	0.01	1.97	0.03	4.13	0.09
Proteobacteria_Cl_Gammaproteobacteria_Or_Enterobacteriales_Fm_Enterobacteriaceae_Gn_Uncl_Sp_Uncl_6166	0.19	0.09	0.01	1.96	0.04	1.62	0.1
Proteobacteria_Cl_Gammaproteobacteria_Or_Enterobacteriales_Fm_Enterobacteriaceae_Gn_Escherichia_Sp_Uncl_4745	0.17	0.08	0.01	1.95	0.03	3.24	0.09
Proteobacteria_Cl_Gammaproteobacteria_Or_Enterobacteriales_Fm_Enterobacteriaceae_Gn_Uncl_Sp_Uncl_5653	0.18	0.08	0.01	1.94	0.04	1.65	0.1
Proteobacteria_Cl_Gammaproteobacteria_Or_Enterobacteriales_Fm_Enterobacteriaceae_Gn_Escherichia_Sp_Uncl_5427	0.17	0.08	0.01	1.89	0.03	3.94	0.09
Proteobacteria_Cl_Gammaproteobacteria_Or_Enterobacteriales_Fm_Enterobacteriaceae_Gn_Uncl_Sp_Uncl_4268	0.19	0.1	0.01	1.82	0.03	4.85	0.09
Proteobacteria_Cl_Gammaproteobacteria_Or_Enterobacteriales_Fm_Enterobacteriaceae_Gn_Uncl_Sp_Uncl_4177	0.19	0.1	0.01	1.79	0.03	4	0.09
Greater Avg. Abundance in THERMOPHILIC
Actinobacteria_Cl_Actinobacteria_Or_Actinomycetales_Fm_Nocardiopsaceae_Gn_Thermobifida_Sp_Thermobifida fusca_41872	0.1	0.25	0.01	2.58	0.05	0.11	-0.15
Firmicutes_Cl_Bacilli_Or_Bacillales_Fm_Bacillaceae_Gn_Geobacillus_Sp_Uncl_47405	0.11	0.2	0.01	2.43	0.03	3.64	-0.09
Gemmatimonadetes_Cl_Gemmatimonadetes_Or_Uncl_Fm_Uncl_Gn_sfA_Sp_Uncl_58571	0.08	0.18	0.01	2.34	0.03	3.77	-0.1
Actinobacteria_Cl_Actinobacteria_Or_Actinomycetales_Fm_Nocardiopsaceae_Gn_Streptomonospora_Sp_Uncl_41497	0.07	0.16	0.01	2.33	0.03	3.34	-0.09
Actinobacteria_Cl_Actinobacteria_Or_Actinomycetales_Fm_Cellulomonadaceae_Gn_Uncl_Sp_Uncl_41851	0.08	0.18	0.01	2.31	0.04	2.04	-0.1
Firmicutes_Cl_Clostridia_Or_Clostridiales_Fm_Peptococcaceae_Gn_Desulfotomaculum_Sp_Uncl_48912	0.08	0.18	0.01	2.26	0.03	3.21	-0.1
Gemmatimonadetes_Cl_Gemmatimonadetes_Or_Uncl_Fm_Uncl_Gn_sfA_Sp_Uncl_58094	0.07	0.17	0.01	2.22	0.03	2.53	-0.1
Firmicutes_Cl_Bacilli_Or_Bacillales_Fm_Paenibacillaceae_Gn_Paenibacillus_Sp_Uncl_50051	0.03	0.19	0.01	2.14	0.06	0.06	-0.16
Firmicutes_Cl_Bacilli_Or_Bacillales_Fm_Bacillaceae_Gn_Oceanobacillus_Sp_Uncl_46566	0.1	0.2	0.01	2.13	0.03	2.8	-0.1
Firmicutes_Cl_Bacilli_Or_Bacillales_Fm_Bacillaceae_Gn_Geobacillus_Sp_Uncl_47044	0.09	0.2	0.01	2.11	0.04	0.56	-0.11
Gemmatimonadetes_Cl_Gemmatimonadetes_Or_Uncl_Fm_Uncl_Gn_sfA_Sp_Uncl_57928	0.11	0.21	0.01	2.1	0.04	1.76	-0.1
Firmicutes_Cl_Bacilli_Or_Bacillales_Fm_Planococcaceae_Gn_Ureibacillus_Sp_Uncl_43820	0.1	0.21	0.01	2.1	0.04	0.52	-0.11
Firmicutes_Cl_Bacilli_Or_Bacillales_Fm_Bacillaceae_Gn_Geobacillus_Sp_Uncl_46868	0.1	0.19	0.01	2.09	0.03	2.7	-0.09
Firmicutes_Cl_Bacilli_Or_Bacillales_Fm_Bacillaceae_Gn_Geobacillus_Sp_Uncl_47710	0.09	0.18	0.01	2.03	0.03	4.04	-0.09
Firmicutes_Cl_Bacilli_Or_Bacillales_Fm_Bacillaceae_Gn_Uncl_Sp_Uncl_47170	0.06	0.19	0.01	2.01	0.05	0.2	-0.13
Firmicutes_Cl_Bacilli_Or_Bacillales_Fm_Bacillaceae_Gn_Bacillus_Sp_Uncl_43340	0.07	0.16	0.01	1.99	0.03	4.07	-0.09
Actinobacteria_Cl_Actinobacteria_Or_Actinomycetales_Fm_Pseudonocardiaceae_Gn_Saccharomonospora_Sp_Uncl_38395	0.08	0.17	0.01	1.98	0.03	3	-0.09
Firmicutes_Cl_Bacilli_Or_Bacillales_Fm_Paenibacillaceae_Gn_Paenibacillus_Sp_Uncl_50383	0.08	0.18	0.01	1.97	0.04	1.69	-0.1
Firmicutes_Cl_Bacilli_Or_Bacillales_Fm_Bacillaceae_Gn_Oceanobacillus_Sp_Uncl_47147	0.08	0.18	0.01	1.97	0.03	4.23	-0.1
Firmicutes_Cl_Bacilli_Or_Bacillales_Fm_Bacillaceae_Gn_Geobacillus_Sp_Uncl_47589	0.04	0.15	0.01	1.97	0.04	1.87	-0.11
Firmicutes_Cl_Bacilli_Or_Bacillales_Fm_Bacillaceae_Gn_Geobacillus_Sp_Uncl_47434	0.1	0.21	0.01	1.93	0.04	0.28	-0.11
Firmicutes_Cl_Bacilli_Or_Bacillales_Fm_Bacillaceae_Gn_Geobacillus_Sp_Uncl_47064	0.07	0.16	0.01	1.91	0.03	3.41	-0.09
Firmicutes_Cl_Bacilli_Or_Bacillales_Fm_Thermoactinomycetaceae_Gn_Planifilum_Sp_Uncl_49350	0.09	0.18	0.01	1.9	0.03	4.72	-0.09
Firmicutes_Cl_Clostridia_Or_Clostridiales_Fm_Symbiobacteriaceae_Gn_Symbiobacterium_Sp_Uncl_49267	0.11	0.2	0.01	1.87	0.03	3.57	-0.09
Firmicutes_Cl_Bacilli_Or_Bacillales_Fm_Bacillaceae_Gn_Bacillus_Sp_Uncl_43424	0.05	0.19	0.01	1.87	0.05	0.16	-0.14
Firmicutes_Cl_Bacilli_Or_Bacillales_Fm_Bacillaceae_Gn_Uncl_Sp_Uncl_49045	0.06	0.16	0.01	1.86	0.03	2.29	-0.1
Firmicutes_Cl_Bacilli_Or_Bacillales_Fm_Bacillaceae_Gn_Bacillus_Sp_Uncl_42824	0.08	0.18	0.01	1.84	0.04	0.82	-0.1
Firmicutes_Cl_Bacilli_Or_Bacillales_Fm_Bacillaceae_Gn_Natronobacillus_Sp_Natronobacillus azotifigens_46408	0.09	0.18	0.01	1.79	0.03	4.91	-0.09
Firmicutes_Cl_Bacilli_Or_Bacillales_Fm_Bacillaceae_Gn_Bacillus_Sp_Uncl_43022	0.09	0.18	0.01	1.78	0.03	2.63	-0.09
Firmicutes_Cl_Bacilli_Or_Bacillales_Fm_Bacillaceae_Gn_Geobacillus_Sp_Uncl_45931	0.07	0.16	0.01	1.75	0.03	3.9	-0.09
Firmicutes_Cl_Bacilli_Or_Bacillales_Fm_Thermoactinomycetaceae_Gn_Planifilum_Sp_Planifilum fulgidum_49169	0.07	0.17	0.01	1.75	0.04	1.37	-0.1
Firmicutes_Cl_Bacilli_Or_Bacillales_Fm_Bacillaceae_Gn_Bacillus_Sp_Uncl_47469	0.03	0.14	0.01	1.61	0.04	0.4	-0.11
Chloroflexi_Cl_Thermomicrobia_Or_Sphaerobacterales/Thermomicrobiales_Fm_Sphaerobacterineae/Thermomicrobiaceae_Gn_Thermomicrobium/Sphaerobacter_Sp_Uncl_52830	0.02	0.12	0.01	1.38	0.03	2.35	-0.1
Firmicutes_Cl_Bacilli_Or_Bacillales_Fm_Bacillaceae_Gn_Geobacillus_Sp_Uncl_46097	0.02	0.13	0.01	1.33	0.04	0.32	-0.11
Groups BUCKET & CURING
Average dissimilarity = 18.47
	Group BUCKET	Group CURING
Species	Av.Abund	Av.Abund	Av.Diss	Diss/SD	Contrib%	Cum.%	Difference
Greater Avg. Abundance in BUCKET
Proteobacteria_Cl_Betaproteobacteria_Or_Burkholderiales_Fm_Comamonadaceae_Gn_Comamonas_Sp_Uncl_17302	0.16	0.05	0.01	6.24	0.04	4.9	0.11
Proteobacteria_Cl_Gammaproteobacteria_Or_Enterobacteriales_Fm_Enterobacteriaceae_Gn_Uncl_Sp_Uncl_5737	0.18	0.06	0.01	5.19	0.04	1.6	0.12
Firmicutes_Cl_Clostridia_Or_Clostridiales_Fm_Ruminococcaceae_Gn_Faecalibacterium_Sp_Uncl_24538	0.17	0.05	0.01	4.78	0.04	3.41	0.12
Firmicutes_Cl_Clostridia_Or_Clostridiales_Fm_Ruminococcaceae_Gn_Faecalibacterium_Sp_Faecalibacterium prausnitzii_24915	0.13	0.02	0.01	4.78	0.04	4.75	0.11
Firmicutes_Cl_Clostridia_Or_Clostridiales_Fm_Ruminococcaceae_Gn_Faecalibacterium_Sp_Uncl_26297	0.14	0.03	0.01	4.75	0.04	4.01	0.11
Tenericutes_Cl_Erysipelotrichi_Or_Erysipelotrichales_Fm_Erysipelotrichaceae_Gn_ATCC_27806_Sp_Eubacterium biforme_71748	0.14	0.03	0.01	4.69	0.04	3.94	0.11
Firmicutes_Cl_Clostridia_Or_Clostridiales_Fm_Ruminococcaceae_Gn_Faecalibacterium_Sp_Uncl_25642	0.16	0.05	0.01	4.59	0.04	4.68	0.11
Firmicutes_Cl_Clostridia_Or_Clostridiales_Fm_Ruminococcaceae_Gn_Faecalibacterium_Sp_Faecalibacterium prausnitzii_24492	0.15	0.02	0.01	4.55	0.04	0.81	0.13
Firmicutes_Cl_Clostridia_Or_Clostridiales_Fm_Ruminococcaceae_Gn_Faecalibacterium_Sp_Faecalibacterium prausnitzii_26613	0.17	0.03	0.01	4.49	0.05	0.4	0.14
Firmicutes_Cl_Clostridia_Or_Clostridiales_Fm_Ruminococcaceae_Gn_Faecalibacterium_Sp_Uncl_24796	0.15	0.02	0.01	4.45	0.04	0.94	0.13
Firmicutes_Cl_Clostridia_Or_Clostridiales_Fm_Ruminococcaceae_Gn_Faecalibacterium_Sp_Uncl_26018	0.13	0.01	0.01	4.42	0.04	1.88	0.12
Tenericutes_Cl_Erysipelotrichi_Or_Erysipelotrichales_Fm_Erysipelotrichaceae_Gn_ATCC_27806_Sp_Eubacterium biforme_71465	0.13	0.01	0.01	4.42	0.04	1.92	0.12
Firmicutes_Cl_Clostridia_Or_Clostridiales_Fm_Ruminococcaceae_Gn_Faecalibacterium_Sp_Uncl_26321	0.15	0.01	0.01	4.41	0.05	0.5	0.14
Firmicutes_Cl_Clostridia_Or_Clostridiales_Fm_Ruminococcaceae_Gn_Faecalibacterium_Sp_Faecalibacterium prausnitzii_25352	0.15	0.02	0.01	4.38	0.05	0.54	0.13
Proteobacteria_Cl_Gammaproteobacteria_Or_Enterobacteriales_Fm_Enterobacteriaceae_Gn_Escherichia_Sp_Uncl_5794	0.15	0.04	0.01	4.38	0.04	3.68	0.11
Firmicutes_Cl_Clostridia_Or_Clostridiales_Fm_Ruminococcaceae_Gn_Faecalibacterium_Sp_Uncl_25944	0.13	0.02	0.01	4.29	0.04	3.22	0.11
Firmicutes_Cl_Clostridia_Or_Clostridiales_Fm_Ruminococcaceae_Gn_Faecalibacterium_Sp_Faecalibacterium prausnitzii_25805	0.15	0.03	0.01	4.28	0.04	1.52	0.12
Firmicutes_Cl_Clostridia_Or_Clostridiales_Fm_Ruminococcaceae_Gn_Faecalibacterium_Sp_Faecalibacterium prausnitzii_25605	0.15	0.02	0.01	4.27	0.04	1.02	0.13
Firmicutes_Cl_Clostridia_Or_Clostridiales_Fm_Ruminococcaceae_Gn_Faecalibacterium_Sp_Faecalibacterium prausnitzii_25882	0.14	0.03	0.01	4.12	0.04	2.72	0.11
Firmicutes_Cl_Clostridia_Or_Clostridiales_Fm_Ruminococcaceae_Gn_Faecalibacterium_Sp_Faecalibacterium prausnitzii_26219	0.17	0.04	0.01	4.09	0.04	0.89	0.13
Firmicutes_Cl_Clostridia_Or_Clostridiales_Fm_Ruminococcaceae_Gn_Faecalibacterium_Sp_Uncl_25124	0.17	0.05	0.01	4.07	0.04	2.4	0.12
Firmicutes_Cl_Clostridia_Or_Clostridiales_Fm_Ruminococcaceae_Gn_Faecalibacterium_Sp_Uncl_26377	0.17	0.02	0.01	4.06	0.05	0.26	0.15
Firmicutes_Cl_Clostridia_Or_Clostridiales_Fm_Ruminococcaceae_Gn_Faecalibacterium_Sp_Uncl_24668	0.14	0.02	0.01	4.05	0.04	1.56	0.12
Firmicutes_Cl_Clostridia_Or_Clostridiales_Fm_Ruminococcaceae_Gn_Faecalibacterium_Sp_Faecalibacterium prausnitzii_24932	0.14	0.02	0.01	3.99	0.04	1.96	0.12
Firmicutes_Cl_Clostridia_Or_Clostridiales_Fm_Ruminococcaceae_Gn_Faecalibacterium_Sp_Faecalibacterium prausnitzii_25348	0.13	0.02	0.01	3.99	0.04	4.09	0.11
Firmicutes_Cl_Clostridia_Or_Clostridiales_Fm_Ruminococcaceae_Gn_Faecalibacterium_Sp_Faecalibacterium prausnitzii_24807	0.13	0.02	0.01	3.98	0.04	3.26	0.11
Firmicutes_Cl_Clostridia_Or_Clostridiales_Fm_Ruminococcaceae_Gn_Faecalibacterium_Sp_Faecalibacterium prausnitzii_25851	0.15	0.04	0.01	3.98	0.04	4.57	0.11
Firmicutes_Cl_Clostridia_Or_Clostridiales_Fm_Ruminococcaceae_Gn_Faecalibacterium_Sp_Faecalibacterium prausnitzii_26565	0.13	0.02	0.01	3.89	0.04	4.79	0.11
Firmicutes_Cl_Clostridia_Or_Clostridiales_Fm_Ruminococcaceae_Gn_Faecalibacterium_Sp_Uncl_25817	0.16	0.05	0.01	3.86	0.04	4.72	0.11
Firmicutes_Cl_Clostridia_Or_Clostridiales_Fm_Ruminococcaceae_Gn_Faecalibacterium_Sp_Uncl_26167	0.13	0.02	0.01	3.84	0.04	4.46	0.11
Firmicutes_Cl_Clostridia_Or_Clostridiales_Fm_Ruminococcaceae_Gn_Faecalibacterium_Sp_Uncl_24691	0.13	0.01	0.01	3.73	0.04	2.68	0.12
Greater Avg. Abundance in CURING
Firmicutes_Cl_Bacilli_Or_Bacillales_Fm_Bacillaceae_Gn_Bacillus_Sp_Uncl_47469	0.03	0.14	0.01	12.71	0.04	2.95	-0.11
Proteobacteria_Cl_Gammaproteobacteria_Or_Xanthomonadales_Fm_Xanthomonadaceae_Gn_Uncl_Sp_Uncl_16858	0.01	0.15	0.01	9.53	0.05	0.45	-0.14
Firmicutes_Cl_Bacilli_Or_Bacillales_Fm_Bacillaceae_Gn_Bacillus_Sp_Uncl_43424	0.05	0.17	0.01	8.47	0.04	2	-0.12
Gemmatimonadetes_Cl_Gemmatimonadetes_Or_Uncl_Fm_Uncl_Gn_sfA_Sp_Uncl_58094	0.07	0.19	0.01	8.25	0.04	2.28	-0.12
Chloroflexi_Cl_Thermomicrobia_Or_Sphaerobacterales/Thermomicrobiales_Fm_Sphaerobacterineae/Thermomicrobiaceae_Gn_Thermomicrobium/Sphaerobacter_Sp_Uncl_52830	0.02	0.2	0.01	8.23	0.06	0.06	-0.18
Actinobacteria_Cl_Actinobacteria_Or_Actinomycetales_Fm_Thermomonosporaceae_Gn_Actinomadura_Sp_Uncl_42067	0.05	0.17	0.01	7.5	0.04	1.19	-0.12
Actinobacteria_Cl_Actinobacteria_Or_Actinomycetales_Fm_Micromonosporaceae_Gn_Uncl_Sp_Uncl_41581	0.05	0.19	0.01	7.2	0.05	0.21	-0.14
Actinobacteria_Cl_Actinobacteria_Or_Actinomycetales_Fm_Pseudonocardiaceae_Gn_Uncl_Sp_Uncl_38296	0.04	0.15	0.01	7.07	0.04	4.86	-0.11
Actinobacteria_Cl_Actinobacteria_Or_Actinomycetales_Fm_Pseudonocardiaceae_Gn_Saccharomonospora_Sp_Uncl_38395	0.08	0.21	0.01	6.93	0.04	0.85	-0.13
Actinobacteria_Cl_Actinobacteria_Or_Actinomycetales_Fm_Thermomonosporaceae_Gn_Actinomadura_Sp_Uncl_42129	0.09	0.23	0.01	6.89	0.05	0.36	-0.14
Actinobacteria_Cl_Actinobacteria_Or_Actinomycetales_Fm_Streptomycetaceae_Gn_Streptomyces_Sp_Uncl_40000	0.04	0.15	0.01	6.88	0.04	3.1	-0.11
Actinobacteria_Cl_Actinobacteria_Or_Actinomycetales_Fm_Thermomonosporaceae_Gn_Actinomadura_Sp_Uncl_41589	0.07	0.2	0.01	6.7	0.04	0.98	-0.13
Actinobacteria_Cl_Actinobacteria_Or_Actinomycetales_Fm_Thermomonosporaceae_Gn_Actinomadura_Sp_Actinomadura vinacea_41394	0.05	0.16	0.01	6.52	0.04	2.56	-0.11
Gemmatimonadetes_Cl_Gemmatimonadetes_Or_Uncl_Fm_Uncl_Gn_sfA_Sp_Uncl_58571	0.08	0.2	0.01	6.45	0.04	2.99	-0.12
Actinobacteria_Cl_Actinobacteria_Or_Actinomycetales_Fm_Thermomonosporaceae_Gn_Actinomadura_Sp_Uncl_42368	0.04	0.17	0.01	6.43	0.04	1.4	-0.13
Gemmatimonadetes_Cl_Gemmatimonadetes_Or_Uncl_Fm_Uncl_Gn_sfA_Sp_Uncl_58073	0.03	0.19	0.01	6.3	0.05	0.11	-0.16
Actinobacteria_Cl_Actinobacteria_Or_Actinomycetales_Fm_Thermomonosporaceae_Gn_Actinomadura_Sp_Actinomadura vinacea_41494	0.04	0.16	0.01	6.17	0.04	2.87	-0.12
Actinobacteria_Cl_Actinobacteria_Or_Actinomycetales_Fm_Streptomycetaceae_Gn_Streptomyces_Sp_Uncl_38597	0.04	0.16	0.01	6.14	0.04	3.07	-0.12
Gemmatimonadetes_Cl_Gemmatimonadetes_Or_Uncl_Fm_Uncl_Gn_sfA_Sp_Uncl_57928	0.11	0.23	0.01	6.02	0.04	1.31	-0.12
Actinobacteria_Cl_Actinobacteria_Or_Actinomycetales_Fm_Nocardiopsaceae_Gn_Thermobifida_Sp_Thermobifida fusca_41872	0.1	0.23	0.01	6	0.04	0.72	-0.13
Actinobacteria_Cl_Actinobacteria_Or_Actinomycetales_Fm_Streptosporangiaceae_Gn_Uncl_Sp_Uncl_42212	0.06	0.2	0.01	5.97	0.05	0.31	-0.14
Actinobacteria_Cl_Actinobacteria_Or_Actinomycetales_Fm_Cellulomonadaceae_Gn_Uncl_Sp_Uncl_41198	0.07	0.2	0.01	5.89	0.04	0.63	-0.13
Actinobacteria_Cl_Actinobacteria_Or_Actinomycetales_Fm_Cellulomonadaceae_Gn_Uncl_Sp_Uncl_37966	0.08	0.19	0.01	5.84	0.04	4.05	-0.11
Actinobacteria_Cl_Actinobacteria_Or_Actinomycetales_Fm_Pseudonocardiaceae_Gn_Uncl_Sp_Uncl_42052	0.06	0.19	0.01	5.82	0.04	0.76	-0.13
Actinobacteria_Cl_Actinobacteria_Or_Actinomycetales_Fm_Thermomonosporaceae_Gn_Actinomadura_Sp_Uncl_41538	0.05	0.16	0.01	5.73	0.04	3.45	-0.11
Actinobacteria_Cl_Actinobacteria_Or_Actinomycetales_Fm_Thermomonosporaceae_Gn_Actinomadura_Sp_Uncl_41194	0.08	0.21	0.01	5.71	0.04	1.11	-0.13
Actinobacteria_Cl_Actinobacteria_Or_Actinomycetales_Fm_Micromonosporaceae_Gn_Uncl_Sp_Uncl_41900	0.05	0.17	0.01	5.61	0.04	1.8	-0.12
Actinobacteria_Cl_Actinobacteria_Or_Actinomycetales_Fm_Streptomycetaceae_Gn_Streptomyces_Sp_Uncl_39521	0.04	0.16	0.01	5.49	0.04	1.48	-0.12
Firmicutes_Cl_Bacilli_Or_Bacillales_Fm_Paenibacillaceae_Gn_Paenibacillus_Sp_Uncl_50051	0.03	0.19	0.01	5.28	0.05	0.16	-0.16
Actinobacteria_Cl_Actinobacteria_Or_Actinomycetales_Fm_Streptomycetaceae_Gn_Streptomyces_Sp_Uncl_38866	0.04	0.16	0.01	5.2	0.04	2.52	-0.12
Actinobacteria_Cl_Actinobacteria_Or_Actinomycetales_Fm_Streptomycetaceae_Gn_Streptomyces_Sp_Uncl_38959	0.05	0.17	0.01	5.17	0.04	3.75	-0.12
Actinobacteria_Cl_Actinobacteria_Or_Actinomycetales_Fm_Mycobacteriaceae_Gn_Mycobacterium_Sp_Uncl_37777	0.04	0.15	0.01	5.13	0.04	3.64	-0.11
Actinobacteria_Cl_Actinobacteria_Or_Actinomycetales_Fm_Streptosporangiaceae_Gn_Uncl_Sp_Uncl_42394	0.05	0.16	0.01	5.09	0.04	4.53	-0.11
Actinobacteria_Cl_Actinobacteria_Or_Actinomycetales_Fm_Micromonosporaceae_Gn_Uncl_Sp_Uncl_41575	0.08	0.19	0.01	5.06	0.04	3.83	-0.11
Actinobacteria_Cl_Actinobacteria_Or_Actinomycetales_Fm_Thermomonosporaceae_Gn_Actinomadura_Sp_Uncl_41436	0.06	0.19	0.01	4.97	0.04	1.15	-0.13
Actinobacteria_Cl_Actinobacteria_Or_Actinomycetales_Fm_Streptomycetaceae_Gn_Streptomyces_Sp_Uncl_39129	0.04	0.15	0.01	4.95	0.04	3.3	-0.11
Actinobacteria_Cl_Actinobacteria_Or_Actinomycetales_Fm_Streptomycetaceae_Gn_Streptomyces_Sp_Uncl_39721	0.05	0.16	0.01	4.83	0.04	4.83	-0.11
Actinobacteria_Cl_Actinobacteria_Or_Actinomycetales_Fm_Cellulomonadaceae_Gn_Uncl_Sp_Uncl_41851	0.08	0.21	0.01	4.78	0.04	0.68	-0.13
Actinobacteria_Cl_Actinobacteria_Or_Actinomycetales_Fm_Cellulomonadaceae_Gn_Uncl_Sp_Uncl_37747	0.08	0.19	0.01	4.6	0.04	3.98	-0.11
Actinobacteria_Cl_Actinobacteria_Or_Actinomycetales_Fm_Mycobacteriaceae_Gn_Mycobacterium_Sp_Uncl_37737	0.08	0.19	0.01	4.55	0.04	5.01	-0.11
Actinobacteria_Cl_Actinobacteria_Or_Actinomycetales_Fm_Streptomycetaceae_Gn_Streptomyces_Sp_Uncl_39537	0.06	0.17	0.01	4.5	0.04	2.75	-0.11
Planctomycetes_Cl_Planctomycea_Or_Gemmatales_Fm_Isosphaeraceae_Gn_Isosphaera_Sp_Uncl_57308	0.11	0.22	0.01	4.48	0.04	4.31	-0.11
Actinobacteria_Cl_Actinobacteria_Or_Actinomycetales_Fm_Streptomycetaceae_Gn_Streptomyces_Sp_Uncl_39760	0.06	0.17	0.01	4.48	0.04	4.64	-0.11
Actinobacteria_Cl_Actinobacteria_Or_Actinomycetales_Fm_Nocardiopsaceae_Gn_Streptomonospora_Sp_Uncl_41497	0.07	0.18	0.01	4.4	0.04	3.49	-0.11
Actinobacteria_Cl_Actinobacteria_Or_Actinomycetales_Fm_Streptomycetaceae_Gn_Streptomyces_Sp_Uncl_38614	0.04	0.16	0.01	4.37	0.04	1.84	-0.12
Proteobacteria_Cl_Gammaproteobacteria_Or_Chromatiales_Fm_Sinobacteraceae_Gn_Uncl_Sp_Uncl_16792	0.08	0.21	0.01	4.36	0.04	1.06	-0.13
Actinobacteria_Cl_Actinobacteria_Or_Actinomycetales_Fm_Streptomycetaceae_Gn_Streptomyces_Sp_Uncl_39453	0.04	0.15	0.01	4.35	0.04	4.2	-0.11
Actinobacteria_Cl_Actinobacteria_Or_Actinomycetales_Fm_Streptomycetaceae_Gn_Streptomyces_Sp_Uncl_39142	0.04	0.16	0.01	4.33	0.04	2.48	-0.12
Actinobacteria_Cl_Actinobacteria_Or_Actinomycetales_Fm_Nocardiaceae_Gn_Nocardia_Sp_Uncl_38091	0.06	0.17	0.01	4.32	0.04	2.79	-0.11
Actinobacteria_Cl_Actinobacteria_Or_Actinomycetales_Fm_Cellulomonadaceae_Gn_Uncl_Sp_Uncl_41132	0.06	0.18	0.01	4.32	0.04	2.44	-0.12
Actinobacteria_Cl_Actinobacteria_Or_Actinomycetales_Fm_Streptomycetaceae_Gn_Streptomyces_Sp_Uncl_39190	0.07	0.18	0.01	4.31	0.04	3.6	-0.11
Firmicutes_Cl_Bacilli_Or_Bacillales_Fm_Thermoactinomycetaceae_Gn_Planifilum_Sp_Planifilum fulgidum_49169	0.07	0.18	0.01	4.3	0.04	3.56	-0.11
Actinobacteria_Cl_Actinobacteria_Or_Actinomycetales_Fm_Streptomycetaceae_Gn_Streptomyces_Sp_Uncl_38669	0.04	0.16	0.01	4.3	0.04	2.2	-0.12
Firmicutes_Cl_Clostridia_Or_Clostridiales_Fm_Symbiobacteriaceae_Gn_Symbiobacterium_Sp_Symbiobacterium thermophilum_49734	0.02	0.13	0.01	4.26	0.04	2.36	-0.11
Actinobacteria_Cl_Actinobacteria_Or_Actinomycetales_Fm_Streptomycetaceae_Gn_Streptomyces_Sp_Uncl_39810	0.06	0.18	0.01	4.23	0.04	3.03	-0.12
Actinobacteria_Cl_Actinobacteria_Or_Actinomycetales_Fm_Streptomycetaceae_Gn_Streptomyces_Sp_Uncl_38514	0.05	0.17	0.01	4.19	0.04	1.27	-0.12
Actinobacteria_Cl_Actinobacteria_Or_Actinomycetales_Fm_Streptomycetaceae_Gn_Streptomyces_Sp_Uncl_38587	0.04	0.15	0.01	4.18	0.04	3.87	-0.11
Actinobacteria_Cl_Actinobacteria_Or_Actinomycetales_Fm_Micromonosporaceae_Gn_Uncl_Sp_Uncl_41355	0.08	0.19	0.01	4.17	0.04	4.16	-0.11
Actinobacteria_Cl_Actinobacteria_Or_Actinomycetales_Fm_Streptomycetaceae_Gn_Streptomyces_Sp_Uncl_38623	0.05	0.17	0.01	4.17	0.04	2.32	-0.12
Actinobacteria_Cl_Actinobacteria_Or_Actinomycetales_Fm_Streptomycetaceae_Gn_Streptomyces_Sp_Uncl_39353	0.05	0.16	0.01	4.16	0.04	2.64	-0.11
Actinobacteria_Cl_Actinobacteria_Or_Actinomycetales_Fm_Streptomycetaceae_Gn_Streptomyces_Sp_Uncl_38851	0.05	0.16	0.01	4.15	0.04	3.79	-0.11
Actinobacteria_Cl_Actinobacteria_Or_Actinomycetales_Fm_Streptomycetaceae_Gn_Streptomyces_Sp_Uncl_38768	0.05	0.17	0.01	4.15	0.04	2.24	-0.12
Actinobacteria_Cl_Actinobacteria_Or_Acidimicrobiales_Fm_Acidimicrobiaceae_Gn_Uncl_Sp_Uncl_42818	0.11	0.22	0.01	4.14	0.04	4.28	-0.11
Actinobacteria_Cl_Actinobacteria_Or_Actinomycetales_Fm_Streptomycetaceae_Gn_Streptomyces_Sp_Uncl_39792	0.05	0.16	0.01	4.13	0.04	4.39	-0.11
Actinobacteria_Cl_Actinobacteria_Or_Actinomycetales_Fm_Streptomycetaceae_Gn_Streptomyces_Sp_Uncl_38900	0.07	0.19	0.01	4.12	0.04	3.18	-0.12
Actinobacteria_Cl_Actinobacteria_Or_Actinomycetales_Fm_Streptomycetaceae_Gn_Streptomyces_Sp_Uncl_38924	0.05	0.16	0.01	4.1	0.04	4.5	-0.11
Actinobacteria_Cl_Actinobacteria_Or_Actinomycetales_Fm_Streptomycetaceae_Gn_Streptomyces_Sp_Uncl_39866	0.05	0.17	0.01	4.1	0.04	1.76	-0.12
Actinobacteria_Cl_Actinobacteria_Or_Actinomycetales_Fm_Streptomycetaceae_Gn_Streptomyces_Sp_Uncl_39111	0.07	0.18	0.01	4.09	0.04	3.14	-0.11
Actinobacteria_Cl_Actinobacteria_Or_Actinomycetales_Fm_Streptomycetaceae_Gn_Streptomyces_Sp_Uncl_38637	0.05	0.16	0.01	4.09	0.04	4.94	-0.11
Actinobacteria_Cl_Actinobacteria_Or_Actinomycetales_Fm_Streptomycetaceae_Gn_Streptomyces_Sp_Uncl_40093	0.07	0.19	0.01	4.09	0.04	1.64	-0.12
Proteobacteria_Cl_Gammaproteobacteria_Or_Chromatiales_Fm_Sinobacteraceae_Gn_Uncl_Sp_Uncl_17055	0.08	0.19	0.01	4.08	0.04	4.24	-0.11
Actinobacteria_Cl_Actinobacteria_Or_Actinomycetales_Fm_Streptomycetaceae_Gn_Streptomyces_Sp_Uncl_40100	0.06	0.17	0.01	4.08	0.04	4.97	-0.11
Actinobacteria_Cl_Actinobacteria_Or_Actinomycetales_Fm_Streptomycetaceae_Gn_Streptomyces_Sp_Uncl_39714	0.08	0.2	0.01	4.06	0.04	2.16	-0.12
Actinobacteria_Cl_Actinobacteria_Or_Actinomycetales_Fm_Streptomycetaceae_Gn_Streptomyces_Sp_Uncl_39151	0.05	0.17	0.01	4.05	0.04	2.6	-0.12
Actinobacteria_Cl_Actinobacteria_Or_Actinomycetales_Fm_Streptomycetaceae_Gn_Streptomyces_Sp_Uncl_39973	0.06	0.18	0.01	4.01	0.04	2.08	-0.12
Actinobacteria_Cl_Actinobacteria_Or_Actinomycetales_Fm_Streptosporangiaceae_Gn_Uncl_Sp_Uncl_41154	0.05	0.16	0.01	4	0.04	4.42	-0.11
Actinobacteria_Cl_Actinobacteria_Or_Actinomycetales_Fm_Streptomycetaceae_Gn_Streptomyces_Sp_Uncl_39139	0.05	0.17	0.01	3.99	0.04	1.72	-0.12
Actinobacteria_Cl_Actinobacteria_Or_Actinomycetales_Fm_Streptomycetaceae_Gn_Streptomyces_Sp_Uncl_38603	0.06	0.17	0.01	3.97	0.04	2.91	-0.11
Actinobacteria_Cl_Actinobacteria_Or_Actinomycetales_Fm_Streptomycetaceae_Gn_Streptomyces_Sp_Uncl_39917	0.04	0.15	0.01	3.95	0.04	3.72	-0.11
Actinobacteria_Cl_Actinobacteria_Or_Actinomycetales_Fm_Pseudonocardiaceae_Gn_Uncl_Sp_Uncl_38218	0.02	0.13	0.01	3.94	0.04	4.61	-0.11
Actinobacteria_Cl_Actinobacteria_Or_Actinomycetales_Fm_Streptomycetaceae_Gn_Streptomyces_Sp_Uncl_39126	0.04	0.15	0.01	3.89	0.04	4.35	-0.11
Actinobacteria_Cl_Actinobacteria_Or_Actinomycetales_Fm_Streptomycetaceae_Gn_Streptomyces_Sp_Uncl_39492	0.05	0.17	0.01	3.86	0.04	1.68	-0.12
Actinobacteria_Cl_Actinobacteria_Or_Actinomycetales_Fm_Streptomycetaceae_Gn_Streptomyces_Sp_Uncl_39916	0.05	0.17	0.01	3.85	0.04	2.12	-0.12
Actinobacteria_Cl_Actinobacteria_Or_Actinomycetales_Fm_Streptomycetaceae_Gn_Streptomyces_Sp_Uncl_39905	0.06	0.18	0.01	3.83	0.04	1.23	-0.12
Actinobacteria_Cl_Actinobacteria_Or_Actinomycetales_Fm_Streptomycetaceae_Gn_Streptomyces_Sp_Uncl_38929	0.05	0.16	0.01	3.79	0.04	3.37	-0.11
Firmicutes_Cl_Bacilli_Or_Bacillales_Fm_Bacillaceae_Gn_Oceanobacillus_Sp_Uncl_46566	0.1	0.22	0.01	3.78	0.04	3.9	-0.12
Actinobacteria_Cl_Actinobacteria_Or_Actinomycetales_Fm_Streptomycetaceae_Gn_Streptomyces_Sp_Uncl_38472	0.07	0.19	0.01	3.69	0.04	2.04	-0.12
Actinobacteria_Cl_Actinobacteria_Or_Actinomycetales_Fm_Streptomycetaceae_Gn_Streptomyces_Sp_Uncl_40023	0.05	0.17	0.01	3.64	0.04	1.44	-0.12
Actinobacteria_Cl_Actinobacteria_Or_Actinomycetales_Fm_Promicromonosporaceae_Gn_Isoptericola_Sp_Isoptericola variabilis_40689	0.09	0.2	0.01	3.59	0.04	3.53	-0.11
Actinobacteria_Cl_Actinobacteria_Or_Actinomycetales_Fm_Pseudonocardiaceae_Gn_Pseudonocardia_Sp_Uncl_38439	0.07	0.19	0.01	3.56	0.04	2.83	-0.12
Actinobacteria_Cl_Actinobacteria_Or_Actinomycetales_Fm_Microbacteriaceae_Gn_Microbacterium_Sp_Uncl_42236	0.08	0.19	0.01	3.32	0.04	4.13	-0.11
Actinobacteria_Cl_Actinobacteria_Or_Actinomycetales_Fm_Streptomycetaceae_Gn_Streptomyces_Sp_Uncl_39096	0.04	0.15	0.01	3.3	0.04	3.33	-0.11
Actinobacteria_Cl_Actinobacteria_Or_Actinomycetales_Fm_Corynebacteriaceae_Gn_Uncl_Sp_Uncl_38291	0.1	0.22	0.01	3.28	0.04	1.36	-0.12
Actinobacteria_Cl_Actinobacteria_Or_Actinomycetales_Fm_Promicromonosporaceae_Gn_Isoptericola_Sp_Isoptericola variabilis_40230	0.05	0.18	0.01	3.04	0.04	0.59	-0.13
Groups THERMOPHILIC & CURING
Average dissimilarity = 13.05
	Group THERMOPHILIC	Group CURING
Species	Av.Abund	Av.Abund	Av.Diss	Diss/SD	Contrib%	Cum.%	Difference
Greater Avg. Abundance in THERMOPHILIC
Firmicutes_Cl_Bacilli_Or_Bacillales_Fm_Bacillaceae_Gn_Geobacillus_Sp_Uncl_46097	0.13	0.12	0.01	2.27	0.04	3.35	0.01
Firmicutes_Cl_Clostridia_Or_Clostridiales_Fm_Ruminococcaceae_Gn_Oscillospira_Sp_Uncl_22306	0.12	0.05	0.01	1.33	0.04	4.66	0.07
Greater Avg. Abundance in CURING
Proteobacteria_Cl_Gammaproteobacteria_Or_Xanthomonadales_Fm_Xanthomonadaceae_Gn_Dyella_Sp_Uncl_17015	0.12	0.21	0.01	14.59	0.05	1.08	-0.09
Proteobacteria_Cl_Alphaproteobacteria_Or_Rhodospirillales_Fm_Rhodospirillaceae_Gn_Uncl_Sp_Uncl_59105	0.02	0.13	0.01	14.59	0.05	0.45	-0.11
Proteobacteria_Cl_Gammaproteobacteria_Or_Xanthomonadales_Fm_Xanthomonadaceae_Gn_Uncl_Sp_Uncl_16858	0.01	0.15	0.01	9.28	0.07	0.07	-0.14
Planctomycetes_Cl_Planctomycea_Or_Gemmatales_Fm_Isosphaeraceae_Gn_Uncl_Sp_Uncl_56625	0.07	0.18	0.01	8.75	0.05	0.35	-0.11
Actinobacteria_Cl_Actinobacteria_Or_Actinomycetales_Fm_Mycobacteriaceae_Gn_Mycobacterium_Sp_Uncl_37731	0.05	0.13	0.01	8.73	0.04	3.03	-0.08
Planctomycetes_Cl_Planctomycea_Or_Gemmatales_Fm_Isosphaeraceae_Gn_Isosphaera_Sp_Uncl_57308	0.13	0.22	0.01	7.81	0.05	0.85	-0.09
Proteobacteria_Cl_Alphaproteobacteria_Or_Rhodospirillales_Fm_Rhodospirillaceae_Gn_Uncl_Sp_Uncl_59990	0.08	0.17	0.01	6.82	0.04	1.74	-0.09
Actinobacteria_Cl_Actinobacteria_Or_Actinomycetales_Fm_Streptomycetaceae_Gn_Streptomyces_Sp_Uncl_39721	0.06	0.16	0.01	6.7	0.05	0.8	-0.1
Proteobacteria_Cl_Gammaproteobacteria_Or_Xanthomonadales_Fm_Xanthomonadaceae_Gn_Dyella_Sp_Dyella ginsengisoli_17021	0.11	0.21	0.01	6.19	0.05	1.04	-0.1
Actinobacteria_Cl_Actinobacteria_Or_Actinomycetales_Fm_Streptomycetaceae_Gn_Streptomyces_Sp_Uncl_38956	0.05	0.14	0.01	5.94	0.04	1.39	-0.09
Actinobacteria_Cl_Actinobacteria_Or_Actinomycetales_Fm_Streptomycetaceae_Gn_Streptomyces_Sp_Uncl_38720	0.06	0.14	0.01	5.92	0.04	3.27	-0.08
Actinobacteria_Cl_Actinobacteria_Or_Actinomycetales_Fm_Streptomycetaceae_Gn_Streptomyces_Sp_Uncl_38635	0.05	0.14	0.01	5.66	0.04	1.3	-0.09
Bacteroidetes_Cl_Sphingobacteria_Or_Sphingobacteriales_Fm_Sphingobacteriaceae_Gn_Uncl_Sp_Uncl_66924	0.02	0.13	0.01	5.61	0.05	0.3	-0.11
Actinobacteria_Cl_Actinobacteria_Or_Actinomycetales_Fm_Streptomycetaceae_Gn_Streptomyces_Sp_Uncl_38866	0.05	0.16	0.01	5.56	0.05	0.66	-0.11
Actinobacteria_Cl_Actinobacteria_Or_Actinomycetales_Fm_Streptomycetaceae_Gn_Streptomyces_Sp_Uncl_38620	0.05	0.13	0.01	5.51	0.04	3.79	-0.08
Actinobacteria_Cl_Actinobacteria_Or_Actinomycetales_Fm_Nakamurellaceae_Gn_Uncl_Sp_Uncl_37963	0.03	0.13	0.01	5.35	0.05	0.71	-0.1
Actinobacteria_Cl_Actinobacteria_Or_Actinomycetales_Fm_Streptomycetaceae_Gn_Streptomyces_Sp_Uncl_39228	0.05	0.14	0.01	5.17	0.04	2.53	-0.09
Proteobacteria_Cl_Gammaproteobacteria_Or_Xanthomonadales_Fm_Xanthomonadaceae_Gn_Uncl_Sp_Uncl_16574	0.08	0.16	0.01	5.03	0.04	2.99	-0.08
Actinobacteria_Cl_Actinobacteria_Or_Actinomycetales_Fm_Streptomycetaceae_Gn_Streptomyces_Sp_Uncl_38637	0.08	0.16	0.01	4.91	0.04	3.71	-0.08
Actinobacteria_Cl_Actinobacteria_Or_Actinomycetales_Fm_Streptomycetaceae_Gn_Streptomyces_Sp_Uncl_39521	0.06	0.16	0.01	4.91	0.05	0.56	-0.1
Actinobacteria_Cl_Actinobacteria_Or_Actinomycetales_Fm_Micromonosporaceae_Gn_Uncl_Sp_Uncl_41900	0.08	0.17	0.01	4.89	0.04	1.86	-0.09
Actinobacteria_Cl_Actinobacteria_Or_Actinomycetales_Fm_Streptomycetaceae_Gn_Streptomyces_Sp_Uncl_38611	0.06	0.15	0.01	4.7	0.04	4.5	-0.09
Gemmatimonadetes_Cl_Gemmatimonadetes_Or_Gemmatimonadales_Fm_Gemmatimonadaceae_Gn_Uncl_Sp_Uncl_58535	0.07	0.16	0.01	4.56	0.04	4.07	-0.09
Actinobacteria_Cl_Actinobacteria_Or_Actinomycetales_Fm_Streptomycetaceae_Gn_Streptomyces_Sp_Uncl_40046	0.05	0.13	0.01	4.49	0.04	4.77	-0.08
Actinobacteria_Cl_Actinobacteria_Or_Actinomycetales_Fm_Streptomycetaceae_Gn_Streptomyces_Sp_Uncl_39507	0.09	0.17	0.01	4.39	0.04	4.46	-0.08
Planctomycetes_Cl_Planctomycea_Or_Gemmatales_Fm_Isosphaeraceae_Gn_Uncl_Sp_Uncl_57019	0.09	0.21	0.01	4.35	0.06	0.13	-0.12
Actinobacteria_Cl_Actinobacteria_Or_Actinomycetales_Fm_Streptomycetaceae_Gn_Streptomyces_Sp_Uncl_40007	0.07	0.15	0.01	4.29	0.04	3.91	-0.08
Planctomycetes_Cl_Planctomycea_Or_Gemmatales_Fm_Isosphaeraceae_Gn_Uncl_Sp_Uncl_57630	0.05	0.13	0.01	4.28	0.04	4.3	-0.08
Actinobacteria_Cl_Actinobacteria_Or_Actinomycetales_Fm_Streptomycetaceae_Gn_Streptomyces_Sp_Uncl_38959	0.09	0.17	0.01	4.28	0.04	4.34	-0.08
Actinobacteria_Cl_Actinobacteria_Or_Actinomycetales_Fm_Streptomycetaceae_Gn_Streptomyces_Sp_Uncl_38945	0.06	0.15	0.01	4.16	0.04	2.45	-0.09
Actinobacteria_Cl_Actinobacteria_Or_Actinomycetales_Fm_Streptomycetaceae_Gn_Streptomyces_Sp_Uncl_39129	0.06	0.15	0.01	4.15	0.05	1.17	-0.09
Actinobacteria_Cl_Actinobacteria_Or_Actinomycetales_Fm_Streptomycetaceae_Gn_Streptomyces_Sp_Uncl_39394	0.07	0.16	0.01	4.07	0.04	2.78	-0.09
Actinobacteria_Cl_Actinobacteria_Or_Actinomycetales_Fm_Streptomycetaceae_Gn_Streptomyces_Sp_Uncl_39577	0.05	0.13	0.01	4.04	0.04	2.82	-0.08
Proteobacteria_Cl_Gammaproteobacteria_Or_Oceanospirillales_Fm_Halomonadaceae_Gn_Halomonas_Sp_Uncl_57634	0.04	0.13	0.01	4.04	0.04	1.61	-0.09
Actinobacteria_Cl_Actinobacteria_Or_Actinomycetales_Fm_Streptomycetaceae_Gn_Streptomyces_Sp_Uncl_39255	0.06	0.14	0.01	4.02	0.04	4.03	-0.08
Proteobacteria_Cl_Alphaproteobacteria_Or_Rhodospirillales_Fm_Rhodospirillaceae_Gn_Uncl_Sp_Uncl_59861	0.08	0.17	0.01	3.98	0.04	1.82	-0.09
Proteobacteria_Cl_Gammaproteobacteria_Or_Oceanospirillales_Fm_Halomonadaceae_Gn_Halomonas_Sp_Uncl_57592	0.08	0.17	0.01	3.98	0.04	2.7	-0.09
Actinobacteria_Cl_Actinobacteria_Or_Actinomycetales_Fm_Streptomycetaceae_Gn_Streptomyces_Sp_Uncl_39584	0.05	0.13	0.01	3.97	0.04	2.41	-0.08
Actinobacteria_Cl_Actinobacteria_Or_Actinomycetales_Fm_Streptomycetaceae_Gn_Streptomyces_Sp_Uncl_39453	0.06	0.15	0.01	3.88	0.04	1.56	-0.09
Actinobacteria_Cl_Actinobacteria_Or_Actinomycetales_Fm_Streptomycetaceae_Gn_Streptomyces_Sp_Uncl_38597	0.07	0.16	0.01	3.86	0.04	2.62	-0.09
Actinobacteria_Cl_Actinobacteria_Or_Actinomycetales_Fm_Streptomycetaceae_Gn_Streptomyces_Sp_Uncl_38514	0.07	0.17	0.01	3.82	0.05	0.75	-0.1
Proteobacteria_Cl_Gammaproteobacteria_Or_Oceanospirillales_Fm_Halomonadaceae_Gn_Halomonas_Sp_Uncl_57144	0.06	0.15	0.01	3.64	0.04	1.43	-0.09
Actinobacteria_Cl_Actinobacteria_Or_Actinomycetales_Fm_Streptomycetaceae_Gn_Streptomyces_Sp_Uncl_39319	0.05	0.13	0.01	3.63	0.04	4.42	-0.08
Bacteroidetes_Cl_Sphingobacteria_Or_Sphingobacteriales_Fm_Chitinophagaceae_Gn_Uncl_Sp_Uncl_75727	0.08	0.16	0.01	3.6	0.04	4.73	-0.08
Actinobacteria_Cl_Actinobacteria_Or_Actinomycetales_Fm_Streptomycetaceae_Gn_Streptomyces_Sp_Uncl_39215	0.05	0.13	0.01	3.5	0.04	3.99	-0.08
Proteobacteria_Cl_Alphaproteobacteria_Or_Rhizobiales_Fm_Uncl_Gn_sfA_Sp_Uncl_60063	0.06	0.14	0.01	3.45	0.04	2.58	-0.08
Actinobacteria_Cl_Actinobacteria_Or_Actinomycetales_Fm_Streptomycetaceae_Gn_Streptomyces_Sp_Uncl_39353	0.07	0.16	0.01	3.31	0.04	1.22	-0.09
Proteobacteria_Cl_Betaproteobacteria_Or_Burkholderiales_Fm_Alcaligenaceae_Gn_Uncl_Sp_Uncl_14765	0.05	0.14	0.01	3.29	0.04	3.15	-0.09
Planctomycetes_Cl_Planctomycea_Or_Planctomycetales_Fm_Planctomycetaceae_Gn_Uncl_Sp_Uncl_54140	0.05	0.15	0.01	3.29	0.05	0.9	-0.1
Actinobacteria_Cl_Actinobacteria_Or_Actinomycetales_Fm_Streptomycetaceae_Gn_Streptomyces_Sp_Uncl_39462	0.07	0.15	0.01	3.25	0.04	4.11	-0.08
Planctomycetes_Cl_Planctomycea_Or_Gemmatales_Fm_Isosphaeraceae_Gn_Uncl_Sp_Uncl_57583	0.09	0.2	0.01	3.23	0.06	0.24	-0.11
Actinobacteria_Cl_Actinobacteria_Or_Actinomycetales_Fm_Streptomycetaceae_Gn_Streptomyces_Sp_Uncl_39190	0.09	0.18	0.01	3.22	0.04	1.65	-0.09
Actinobacteria_Cl_Actinobacteria_Or_Actinomycetales_Fm_Streptomycetaceae_Gn_Streptomyces_Sp_Uncl_39760	0.08	0.17	0.01	3.21	0.04	3.67	-0.09
Proteobacteria_Cl_Gammaproteobacteria_Or_Chromatiales_Fm_Sinobacteraceae_Gn_Uncl_Sp_Uncl_3096	0.05	0.14	0.01	3.11	0.05	0.99	-0.09
Firmicutes_Cl_Bacilli_Or_Bacillales_Fm_Paenibacillaceae_Gn_Paenibacillus_Sp_Paenibacillus barengoltzii_50662	0.09	0.16	0	3.06	0.04	4.85	-0.07
Actinobacteria_Cl_Actinobacteria_Or_Actinomycetales_Fm_Streptomycetaceae_Gn_Streptomyces_Sp_Uncl_38587	0.07	0.15	0.01	3.06	0.04	2.37	-0.08
Actinobacteria_Cl_Actinobacteria_Or_Actinomycetales_Fm_Streptomycetaceae_Gn_Streptomyces_Sp_Uncl_39250	0.05	0.13	0.01	3.06	0.04	3.11	-0.08
Actinobacteria_Cl_Actinobacteria_Or_Actinomycetales_Fm_Streptomycetaceae_Gn_Streptomyces_Sp_Uncl_38972	0.05	0.14	0.01	3.06	0.04	4.19	-0.09
Actinobacteria_Cl_Actinobacteria_Or_Actinomycetales_Fm_Streptomycetaceae_Gn_Streptomyces_Sp_Uncl_38755	0.09	0.17	0	3.05	0.04	4.96	-0.08
Actinobacteria_Cl_Actinobacteria_Or_Actinomycetales_Fm_Microbacteriaceae_Gn_Microbacterium_Sp_Uncl_42236	0.08	0.19	0.01	3.04	0.05	0.51	-0.11
Planctomycetes_Cl_Planctomycea_Or_Gemmatales_Fm_Isosphaeraceae_Gn_Uncl_Sp_Uncl_57247	0.08	0.17	0.01	3.03	0.04	1.26	-0.09
Actinobacteria_Cl_Actinobacteria_Or_Actinomycetales_Fm_Streptomycetaceae_Gn_Streptomyces_Sp_Uncl_39714	0.12	0.2	0.01	3	0.04	4.81	-0.08
Actinobacteria_Cl_Actinobacteria_Or_Actinomycetales_Fm_Streptomycetaceae_Gn_Streptomyces_Sp_Uncl_39546	0.07	0.15	0	2.98	0.04	5	-0.08
Actinobacteria_Cl_Actinobacteria_Or_Actinomycetales_Fm_Streptomycetaceae_Gn_Streptomyces_Sp_Uncl_39126	0.07	0.15	0.01	2.97	0.04	2.33	-0.08
Actinobacteria_Cl_Actinobacteria_Or_Actinomycetales_Fm_Streptomycetaceae_Gn_Streptomyces_Sp_Uncl_39412	0.06	0.14	0.01	2.97	0.04	3.39	-0.08
Actinobacteria_Cl_Actinobacteria_Or_Actinomycetales_Fm_Streptomycetaceae_Gn_Streptomyces_Sp_Uncl_39792	0.08	0.16	0.01	2.94	0.04	2.95	-0.08
Actinobacteria_Cl_Actinobacteria_Or_Actinomycetales_Fm_Streptomycetaceae_Gn_Streptomyces_Sp_Uncl_40100	0.09	0.17	0.01	2.9	0.04	4.15	-0.08
Actinobacteria_Cl_Actinobacteria_Or_Actinomycetales_Fm_Streptomycetaceae_Gn_Streptomyces_Sp_Uncl_39765	0.07	0.15	0.01	2.87	0.04	3.75	-0.08
Actinobacteria_Cl_Actinobacteria_Or_Actinomycetales_Fm_Pseudonocardiaceae_Gn_Uncl_Sp_Uncl_38218	0.04	0.13	0.01	2.87	0.04	1.48	-0.09
Bacteroidetes_Cl_Bacteroidia_Or_Bacteroidales_Fm_Prevotellaceae_Gn_Prevotella_Sp_Uncl_67610	0.07	0.15	0.01	2.86	0.04	3.83	-0.08
Actinobacteria_Cl_Actinobacteria_Or_Actinomycetales_Fm_Thermomonosporaceae_Gn_Actinomadura_Sp_Uncl_42368	0.09	0.17	0.01	2.86	0.04	4.54	-0.08
Actinobacteria_Cl_Actinobacteria_Or_Actinomycetales_Fm_Streptomycetaceae_Gn_Streptomyces_Sp_Uncl_38614	0.07	0.16	0.01	2.84	0.04	2.16	-0.09
Bacteroidetes_Cl_Bacteroidia_Or_Bacteroidales_Fm_Prevotellaceae_Gn_Prevotella_Sp_Uncl_67811	0.06	0.14	0	2.83	0.04	4.92	-0.08
Planctomycetes_Cl_Planctomycea_Or_Gemmatales_Fm_Isosphaeraceae_Gn_Uncl_Sp_Uncl_56605	0.09	0.2	0.01	2.83	0.05	0.61	-0.11
Actinobacteria_Cl_Actinobacteria_Or_Actinomycetales_Fm_Streptomycetaceae_Gn_Streptomyces_Sp_Uncl_39771	0.07	0.15	0.01	2.79	0.04	3.19	-0.08
Actinobacteria_Cl_Actinobacteria_Or_Actinomycetales_Fm_Streptomycetaceae_Gn_Streptomyces_Sp_Uncl_40102	0.09	0.17	0.01	2.79	0.04	4.62	-0.08
Actinobacteria_Cl_Actinobacteria_Or_Actinomycetales_Fm_Streptomycetaceae_Gn_Streptomyces_Sp_Uncl_39973	0.09	0.18	0.01	2.76	0.04	2.28	-0.09
Actinobacteria_Cl_Actinobacteria_Or_Actinomycetales_Fm_Streptomycetaceae_Gn_Streptomyces_Sp_Uncl_40081	0.07	0.16	0.01	2.75	0.04	3.07	-0.09
Actinobacteria_Cl_Actinobacteria_Or_Actinomycetales_Fm_Streptomycetaceae_Gn_Streptomyces_Sp_Uncl_39810	0.09	0.18	0.01	2.68	0.04	2.24	-0.09
Planctomycetes_Cl_Planctomycea_Or_Planctomycetales_Fm_Planctomycetaceae_Gn_Uncl_Sp_Uncl_54859	0.06	0.14	0.01	2.66	0.04	1.78	-0.08
Actinobacteria_Cl_Actinobacteria_Or_Actinomycetales_Fm_Streptomycetaceae_Gn_Streptomyces_Sp_Uncl_39142	0.08	0.16	0.01	2.64	0.04	3.87	-0.08
Actinobacteria_Cl_Actinobacteria_Or_Actinomycetales_Fm_Promicromonosporaceae_Gn_Isoptericola_Sp_Isoptericola variabilis_40230	0.06	0.18	0.01	2.63	0.06	0.19	-0.12
Actinobacteria_Cl_Actinobacteria_Or_Actinomycetales_Fm_Streptomycetaceae_Gn_Streptomyces_Sp_Uncl_38900	0.1	0.19	0.01	2.62	0.04	3.55	-0.09
Planctomycetes_Cl_Planctomycea_Or_Gemmatales_Fm_Isosphaeraceae_Gn_Singulisphaera_Sp_Singulisphaera acidiphila_56720	0.08	0.17	0.01	2.62	0.04	2.86	-0.09
Actinobacteria_Cl_Actinobacteria_Or_Actinomycetales_Fm_Cellulomonadaceae_Gn_Uncl_Sp_Uncl_41132	0.09	0.18	0.01	2.6	0.04	3.43	-0.09
Actinobacteria_Cl_Actinobacteria_Or_Actinomycetales_Fm_Streptomycetaceae_Gn_Streptomyces_Sp_Uncl_39916	0.09	0.17	0.01	2.58	0.04	4.27	-0.08
Actinobacteria_Cl_Actinobacteria_Or_Actinomycetales_Fm_Streptomycetaceae_Gn_Streptomyces_Sp_Uncl_39151	0.08	0.17	0.01	2.57	0.04	1.91	-0.09
Actinobacteria_Cl_Actinobacteria_Or_Actinomycetales_Fm_Streptomycetaceae_Gn_Streptomyces_Sp_Uncl_39111	0.1	0.18	0.01	2.55	0.04	4.69	-0.08
Actinobacteria_Cl_Actinobacteria_Or_Actinomycetales_Fm_Pseudonocardiaceae_Gn_Pseudonocardia_Sp_Uncl_38439	0.11	0.19	0.01	2.55	0.04	4.58	-0.08
Actinobacteria_Cl_Actinobacteria_Or_Actinomycetales_Fm_Streptomycetaceae_Gn_Streptomyces_Sp_Uncl_38851	0.08	0.16	0.01	2.54	0.04	4.23	-0.08
Proteobacteria_Cl_Gammaproteobacteria_Or_Chromatiales_Fm_Sinobacteraceae_Gn_Uncl_Sp_Uncl_17055	0.1	0.19	0.01	2.52	0.04	2.2	-0.09
Acidobacteria_Cl_Acidobacteria_Or_Acidobacteriales_Fm_Acidobacteriaceae_Gn_Uncl_Sp_Uncl_51059	0.09	0.2	0.01	2.51	0.05	0.4	-0.11
Actinobacteria_Cl_Actinobacteria_Or_Actinomycetales_Fm_Streptomycetaceae_Gn_Streptomyces_Sp_Uncl_38768	0.09	0.17	0.01	2.49	0.04	2.91	-0.08
Actinobacteria_Cl_Actinobacteria_Or_Actinomycetales_Fm_Streptomycetaceae_Gn_Streptomyces_Sp_Uncl_39139	0.09	0.17	0.01	2.47	0.04	3.95	-0.08
Actinobacteria_Cl_Actinobacteria_Or_Actinomycetales_Fm_Streptomycetaceae_Gn_Streptomyces_Sp_Uncl_38603	0.09	0.17	0.01	2.44	0.04	3.51	-0.08
Actinobacteria_Cl_Actinobacteria_Or_Actinomycetales_Fm_Streptomycetaceae_Gn_Streptomyces_Sp_Uncl_38929	0.07	0.16	0.01	2.42	0.04	1.95	-0.09
Actinobacteria_Cl_Actinobacteria_Or_Actinomycetales_Fm_Streptomycetaceae_Gn_Streptomyces_Sp_Uncl_38669	0.08	0.16	0.01	2.41	0.04	3.47	-0.08
Actinobacteria_Cl_Actinobacteria_Or_Actinomycetales_Fm_Thermomonosporaceae_Gn_Actinomadura_Sp_Actinomadura vinacea_41494	0.08	0.16	0	2.4	0.04	4.89	-0.08
Actinobacteria_Cl_Actinobacteria_Or_Actinomycetales_Fm_Thermomonosporaceae_Gn_Actinomadura_Sp_Uncl_41589	0.1	0.2	0.01	2.39	0.05	0.94	-0.1
Proteobacteria_Cl_Gammaproteobacteria_Or_Chromatiales_Fm_Sinobacteraceae_Gn_Steroidobacter_Sp_Uncl_17060	0.07	0.15	0.01	2.33	0.04	2.74	-0.08
Actinobacteria_Cl_Actinobacteria_Or_Actinomycetales_Fm_Streptomycetaceae_Gn_Streptomyces_Sp_Uncl_39492	0.09	0.17	0.01	2.33	0.04	1.99	-0.08
Actinobacteria_Cl_Actinobacteria_Or_Actinomycetales_Fm_Streptomycetaceae_Gn_Streptomyces_Sp_Uncl_39905	0.1	0.18	0.01	2.3	0.04	2.66	-0.08
Planctomycetes_Cl_Planctomycea_Or_Gemmatales_Fm_Gemmataceae_Gn_Uncl_Sp_Uncl_57015	0.13	0.21	0.01	2.27	0.04	1.69	-0.08
Proteobacteria_Cl_Gammaproteobacteria_Or_Chromatiales_Fm_Sinobacteraceae_Gn_Uncl_Sp_Uncl_2314	0.1	0.19	0.01	2.22	0.04	1.52	-0.09
Actinobacteria_Cl_Actinobacteria_Or_Actinomycetales_Fm_Thermomonosporaceae_Gn_Actinomadura_Sp_Uncl_41194	0.12	0.21	0.01	2.22	0.04	2.03	-0.09
Actinobacteria_Cl_Actinobacteria_Or_Actinomycetales_Fm_Streptomycetaceae_Gn_Streptomyces_Sp_Uncl_40023	0.08	0.17	0.01	2.21	0.05	1.13	-0.09
Proteobacteria_Cl_Gammaproteobacteria_Or_Pseudomonadales_Fm_Pseudomonadaceae_Gn_Pseudomonas_Sp_Uncl_56	0.11	0.16	0.01	2.17	0.04	3.59	-0.05
Gemmatimonadetes_Cl_Gemmatimonadetes_Or_Uncl_Fm_Uncl_Gn_sfA_Sp_Uncl_58073	0.11	0.19	0.01	2.01	0.04	2.49	-0.08
Actinobacteria_Cl_Actinobacteria_Or_Actinomycetales_Fm_Promicromonosporaceae_Gn_Isoptericola_Sp_Isoptericola variabilis_40755	0.07	0.15	0.01	1.98	0.04	4.38	-0.08
Actinobacteria_Cl_Actinobacteria_Or_Actinomycetales_Fm_Streptosporangiaceae_Gn_Uncl_Sp_Uncl_42212	0.11	0.2	0.01	1.96	0.04	2.12	-0.09
Actinobacteria_Cl_Actinobacteria_Or_Actinomycetales_Fm_Streptomycetaceae_Gn_Streptomyces_Sp_Uncl_39096	0.07	0.15	0.01	1.95	0.04	3.31	-0.08
Planctomycetes_Cl_Planctomycea_Or_Planctomycetales_Fm_Planctomycetaceae_Gn_Planctomyces_Sp_Uncl_57357	0.15	0.23	0.01	1.94	0.04	3.63	-0.08
Actinobacteria_Cl_Actinobacteria_Or_Actinomycetales_Fm_Streptomycetaceae_Gn_Streptomyces_Sp_Uncl_39156	0.06	0.14	0.01	1.92	0.04	3.23	-0.08
Proteobacteria_Cl_Gammaproteobacteria_Or_Pseudomonadales_Fm_Moraxellaceae_Gn_Acinetobacter_Sp_Acinetobacter radioresistens_3954	0.08	0.15	0.01	1.89	0.04	2.08	-0.07
Chloroflexi_Cl_Thermomicrobia_Or_Sphaerobacterales/Thermomicrobiales_Fm_Sphaerobacterineae/Thermomicrobiaceae_Gn_Thermomicrobium/Sphaerobacter_Sp_Uncl_52830	0.12	0.2	0.01	1.47	0.04	1.35	-0.08
Groups BUCKET & BAGGED
Average dissimilarity = 19.88
	Group BUCKET	Group BAGGED
Species	Av.Abund	Av.Abund	Av.Diss	Diss/SD	Contrib%	Cum.%	Difference
Greater Avg. Abundance in BUCKET
Proteobacteria_Cl_Gammaproteobacteria_Or_Enterobacteriales_Fm_Enterobacteriaceae_Gn_Escherichia_Sp_Uncl_4745	0.17	0.05	0.01	10.68	0.04	4.11	0.12
Proteobacteria_Cl_Gammaproteobacteria_Or_Enterobacteriales_Fm_Enterobacteriaceae_Gn_Escherichia_Sp_Uncl_5408	0.18	0.04	0.01	10.22	0.04	1.8	0.14
Proteobacteria_Cl_Gammaproteobacteria_Or_Enterobacteriales_Fm_Enterobacteriaceae_Gn_Escherichia_Sp_Uncl_4712	0.17	0.05	0.01	9.84	0.04	3.21	0.12
Proteobacteria_Cl_Gammaproteobacteria_Or_Enterobacteriales_Fm_Enterobacteriaceae_Gn_Uncl_Sp_Uncl_6000	0.18	0.05	0.01	9.83	0.04	0.97	0.13
Proteobacteria_Cl_Gammaproteobacteria_Or_Enterobacteriales_Fm_Enterobacteriaceae_Gn_Uncl_Sp_Uncl_5653	0.18	0.05	0.01	9.66	0.04	1.26	0.13
Proteobacteria_Cl_Gammaproteobacteria_Or_Enterobacteriales_Fm_Enterobacteriaceae_Gn_Escherichia_Sp_Uncl_4973	0.17	0.05	0.01	9.64	0.04	3.45	0.12
Proteobacteria_Cl_Gammaproteobacteria_Or_Enterobacteriales_Fm_Enterobacteriaceae_Gn_Escherichia_Sp_Uncl_4786	0.17	0.04	0.01	9.32	0.04	3.72	0.13
Proteobacteria_Cl_Gammaproteobacteria_Or_Enterobacteriales_Fm_Enterobacteriaceae_Gn_Escherichia_Sp_Uncl_4630	0.17	0.04	0.01	9.3	0.04	3.33	0.13
Proteobacteria_Cl_Gammaproteobacteria_Or_Enterobacteriales_Fm_Enterobacteriaceae_Gn_Uncl_Sp_Uncl_4782	0.18	0.05	0.01	9.27	0.04	1.84	0.13
Proteobacteria_Cl_Gammaproteobacteria_Or_Enterobacteriales_Fm_Enterobacteriaceae_Gn_Uncl_Sp_Uncl_4480	0.19	0.06	0.01	9.08	0.04	1.05	0.13
Proteobacteria_Cl_Gammaproteobacteria_Or_Enterobacteriales_Fm_Enterobacteriaceae_Gn_Shigella_Sp_Uncl_6034	0.2	0.07	0.01	8.91	0.04	1.96	0.13
Proteobacteria_Cl_Gammaproteobacteria_Or_Enterobacteriales_Fm_Enterobacteriaceae_Gn_Uncl_Sp_Uncl_6045	0.16	0.04	0.01	8.86	0.04	4.57	0.12
Proteobacteria_Cl_Gammaproteobacteria_Or_Enterobacteriales_Fm_Enterobacteriaceae_Gn_Escherichia_Sp_Uncl_4777	0.18	0.04	0.01	8.82	0.04	1.01	0.14
Proteobacteria_Cl_Gammaproteobacteria_Or_Enterobacteriales_Fm_Enterobacteriaceae_Gn_Uncl_Sp_Uncl_4268	0.19	0.06	0.01	8.81	0.04	2.53	0.13
Proteobacteria_Cl_Gammaproteobacteria_Or_Enterobacteriales_Fm_Enterobacteriaceae_Gn_Uncl_Sp_Uncl_4118	0.19	0.06	0.01	8.79	0.04	3.29	0.13
Proteobacteria_Cl_Gammaproteobacteria_Or_Enterobacteriales_Fm_Enterobacteriaceae_Gn_Uncl_Sp_Uncl_6166	0.19	0.06	0.01	8.58	0.04	2.85	0.13
Proteobacteria_Cl_Gammaproteobacteria_Or_Enterobacteriales_Fm_Enterobacteriaceae_Gn_Escherichia_Sp_Uncl_6119	0.19	0.06	0.01	8.55	0.04	3.84	0.13
Proteobacteria_Cl_Gammaproteobacteria_Or_Enterobacteriales_Fm_Enterobacteriaceae_Gn_Uncl_Sp_Uncl_4583	0.18	0.05	0.01	8.45	0.04	2.77	0.13
Proteobacteria_Cl_Gammaproteobacteria_Or_Enterobacteriales_Fm_Enterobacteriaceae_Gn_Uncl_Sp_Uncl_5120	0.19	0.06	0.01	8.43	0.04	2.57	0.13
Proteobacteria_Cl_Gammaproteobacteria_Or_Enterobacteriales_Fm_Enterobacteriaceae_Gn_Uncl_Sp_Uncl_5389	0.2	0.06	0.01	8.4	0.04	1.09	0.14
Proteobacteria_Cl_Gammaproteobacteria_Or_Enterobacteriales_Fm_Enterobacteriaceae_Gn_Escherichia_Sp_Uncl_4146	0.17	0.04	0.01	8.39	0.04	1.64	0.13
Proteobacteria_Cl_Gammaproteobacteria_Or_Enterobacteriales_Fm_Enterobacteriaceae_Gn_Uncl_Sp_Uncl_5986	0.18	0.06	0.01	8.34	0.04	4.96	0.12
Proteobacteria_Cl_Gammaproteobacteria_Or_Enterobacteriales_Fm_Enterobacteriaceae_Gn_Escherichia_Sp_Uncl_6018	0.18	0.05	0.01	8.31	0.04	2.25	0.13
Proteobacteria_Cl_Gammaproteobacteria_Or_Enterobacteriales_Fm_Enterobacteriaceae_Gn_Uncl_Sp_Uncl_4470	0.19	0.07	0.01	8.22	0.04	3.6	0.12
Proteobacteria_Cl_Gammaproteobacteria_Or_Enterobacteriales_Fm_Enterobacteriaceae_Gn_Uncl_Sp_Uncl_5572	0.17	0.04	0.01	8.21	0.04	2.09	0.13
Proteobacteria_Cl_Gammaproteobacteria_Or_Enterobacteriales_Fm_Enterobacteriaceae_Gn_Uncl_Sp_Uncl_5737	0.18	0.04	0.01	8.18	0.04	0.53	0.14
Proteobacteria_Cl_Gammaproteobacteria_Or_Enterobacteriales_Fm_Enterobacteriaceae_Gn_Uncl_Sp_Uncl_5942	0.19	0.07	0.01	8.12	0.04	4.73	0.12
Proteobacteria_Cl_Gammaproteobacteria_Or_Enterobacteriales_Fm_Enterobacteriaceae_Gn_Uncl_Sp_Uncl_6220	0.19	0.07	0.01	8.1	0.04	2.97	0.12
Proteobacteria_Cl_Gammaproteobacteria_Or_Enterobacteriales_Fm_Enterobacteriaceae_Gn_Uncl_Sp_Uncl_5157	0.19	0.07	0.01	8.01	0.04	3.53	0.12
Proteobacteria_Cl_Gammaproteobacteria_Or_Enterobacteriales_Fm_Enterobacteriaceae_Gn_Uncl_Sp_Uncl_4687	0.19	0.06	0.01	7.89	0.04	1.47	0.13
Proteobacteria_Cl_Gammaproteobacteria_Or_Enterobacteriales_Fm_Enterobacteriaceae_Gn_Escherichia_Sp_Uncl_5919	0.18	0.05	0.01	7.86	0.04	1.76	0.13
Proteobacteria_Cl_Gammaproteobacteria_Or_Enterobacteriales_Fm_Enterobacteriaceae_Gn_Uncl_Sp_Uncl_4775	0.2	0.07	0.01	7.84	0.04	3.05	0.13
Proteobacteria_Cl_Gammaproteobacteria_Or_Enterobacteriales_Fm_Enterobacteriaceae_Gn_Shigella_Sp_Uncl_5828	0.19	0.06	0.01	7.83	0.04	2.29	0.13
Proteobacteria_Cl_Gammaproteobacteria_Or_Enterobacteriales_Fm_Enterobacteriaceae_Gn_Uncl_Sp_Uncl_5595	0.19	0.06	0.01	7.77	0.04	1.51	0.13
Proteobacteria_Cl_Gammaproteobacteria_Or_Enterobacteriales_Fm_Enterobacteriaceae_Gn_Uncl_Sp_Uncl_5402	0.2	0.07	0.01	7.75	0.04	2.81	0.13
Proteobacteria_Cl_Gammaproteobacteria_Or_Enterobacteriales_Fm_Enterobacteriaceae_Gn_Uncl_Sp_Uncl_5267	0.19	0.07	0.01	7.66	0.04	3.41	0.12
Proteobacteria_Cl_Gammaproteobacteria_Or_Enterobacteriales_Fm_Enterobacteriaceae_Gn_Uncl_Sp_Uncl_4520	0.21	0.08	0.01	7.62	0.04	2.73	0.13
Proteobacteria_Cl_Gammaproteobacteria_Or_Enterobacteriales_Fm_Enterobacteriaceae_Gn_Shigella_Sp_Uncl_4759	0.18	0.06	0.01	7.48	0.04	4.15	0.12
Proteobacteria_Cl_Gammaproteobacteria_Or_Enterobacteriales_Fm_Enterobacteriaceae_Gn_Uncl_Sp_Uncl_4493	0.18	0.05	0.01	7.39	0.04	3.01	0.13
Proteobacteria_Cl_Gammaproteobacteria_Or_Enterobacteriales_Fm_Enterobacteriaceae_Gn_Shigella_Sp_Uncl_4296	0.2	0.08	0.01	7.39	0.04	3.68	0.12
Proteobacteria_Cl_Gammaproteobacteria_Or_Enterobacteriales_Fm_Enterobacteriaceae_Gn_Uncl_Sp_Uncl_4678	0.2	0.08	0.01	7.16	0.04	3.57	0.12
Proteobacteria_Cl_Gammaproteobacteria_Or_Enterobacteriales_Fm_Enterobacteriaceae_Gn_Uncl_Sp_Uncl_4381	0.18	0.05	0.01	7.15	0.04	2.17	0.13
Proteobacteria_Cl_Gammaproteobacteria_Or_Enterobacteriales_Fm_Enterobacteriaceae_Gn_Escherichia_Sp_Uncl_4535	0.16	0.04	0.01	7.1	0.04	4.92	0.12
Proteobacteria_Cl_Gammaproteobacteria_Or_Enterobacteriales_Fm_Enterobacteriaceae_Gn_Uncl_Sp_Uncl_4945	0.2	0.08	0.01	7.09	0.04	4.8	0.12
Proteobacteria_Cl_Gammaproteobacteria_Or_Enterobacteriales_Fm_Enterobacteriaceae_Gn_Uncl_Sp_Uncl_4691	0.17	0.03	0.01	6.86	0.04	0.66	0.14
Proteobacteria_Cl_Gammaproteobacteria_Or_Enterobacteriales_Fm_Enterobacteriaceae_Gn_Escherichia_Sp_Uncl_5967	0.16	0.04	0.01	6.82	0.04	4.69	0.12
Proteobacteria_Cl_Gammaproteobacteria_Or_Enterobacteriales_Fm_Enterobacteriaceae_Gn_Uncl_Sp_Uncl_4677	0.15	0.02	0.01	6.79	0.04	3.37	0.13
Proteobacteria_Cl_Gammaproteobacteria_Or_Enterobacteriales_Fm_Enterobacteriaceae_Gn_Shigella_Sp_Uncl_4525	0.19	0.07	0.01	6.51	0.04	4.53	0.12
Proteobacteria_Cl_Gammaproteobacteria_Or_Enterobacteriales_Fm_Enterobacteriaceae_Gn_Uncl_Sp_Uncl_5688	0.16	0.04	0.01	6.05	0.04	3.8	0.12
Proteobacteria_Cl_Gammaproteobacteria_Or_Enterobacteriales_Fm_Enterobacteriaceae_Gn_Escherichia_Sp_Uncl_5794	0.15	0.02	0.01	5.52	0.04	2.41	0.13
Proteobacteria_Cl_Gammaproteobacteria_Or_Enterobacteriales_Fm_Enterobacteriaceae_Gn_Uncl_Sp_Uncl_6174	0.18	0.05	0.01	5.33	0.04	1.68	0.13
Firmicutes_Cl_Clostridia_Or_Clostridiales_Fm_Ruminococcaceae_Gn_Faecalibacterium_Sp_Uncl_24538	0.17	0.05	0.01	5.27	0.04	4.27	0.12
Firmicutes_Cl_Clostridia_Or_Clostridiales_Fm_Ruminococcaceae_Gn_Faecalibacterium_Sp_Faecalibacterium prausnitzii_24492	0.15	0.02	0.01	4.72	0.04	1.43	0.13
Firmicutes_Cl_Clostridia_Or_Clostridiales_Fm_Ruminococcaceae_Gn_Faecalibacterium_Sp_Faecalibacterium prausnitzii_26613	0.17	0.02	0.01	4.61	0.05	0.39	0.15
Firmicutes_Cl_Clostridia_Or_Clostridiales_Fm_Ruminococcaceae_Gn_Faecalibacterium_Sp_Uncl_24796	0.15	0.02	0.01	4.55	0.04	2.13	0.13
Firmicutes_Cl_Clostridia_Or_Clostridiales_Fm_Ruminococcaceae_Gn_Faecalibacterium_Sp_Uncl_26321	0.15	0.01	0.01	4.53	0.04	0.62	0.14
Firmicutes_Cl_Clostridia_Or_Clostridiales_Fm_Ruminococcaceae_Gn_Faecalibacterium_Sp_Faecalibacterium prausnitzii_25352	0.15	0.01	0.01	4.49	0.04	0.88	0.14
Firmicutes_Cl_Clostridia_Or_Clostridiales_Fm_Ruminococcaceae_Gn_Faecalibacterium_Sp_Faecalibacterium prausnitzii_25805	0.15	0.02	0.01	4.45	0.04	3.17	0.13
Firmicutes_Cl_Clostridia_Or_Clostridiales_Fm_Ruminococcaceae_Gn_Faecalibacterium_Sp_Faecalibacterium prausnitzii_25605	0.15	0.02	0.01	4.44	0.04	1.92	0.13
Firmicutes_Cl_Clostridia_Or_Clostridiales_Fm_Ruminococcaceae_Gn_Faecalibacterium_Sp_Uncl_25124	0.17	0.04	0.01	4.4	0.04	3.49	0.13
Firmicutes_Cl_Clostridia_Or_Clostridiales_Fm_Ruminococcaceae_Gn_Faecalibacterium_Sp_Faecalibacterium prausnitzii_25882	0.14	0.02	0.01	4.32	0.04	4.76	0.12
Firmicutes_Cl_Clostridia_Or_Clostridiales_Fm_Ruminococcaceae_Gn_Faecalibacterium_Sp_Uncl_26377	0.17	0.02	0.01	4.25	0.05	0.35	0.15
Firmicutes_Cl_Clostridia_Or_Clostridiales_Fm_Ruminococcaceae_Gn_Faecalibacterium_Sp_Faecalibacterium prausnitzii_26219	0.17	0.04	0.01	4.19	0.04	2.01	0.13
Firmicutes_Cl_Clostridia_Or_Clostridiales_Fm_Ruminococcaceae_Gn_Faecalibacterium_Sp_Uncl_24668	0.14	0.02	0.01	4.19	0.04	3.64	0.12
Greater Avg. Abundance in BAGGED
Firmicutes_Cl_Clostridia_Or_Clostridiales_Fm_Symbiobacteriaceae_Gn_Symbiobacterium_Sp_Symbiobacterium thermophilum_49734	0.02	0.14	0.01	22.59	0.04	2.49	-0.12
Chloroflexi_Cl_Thermomicrobia_Or_Sphaerobacterales/Thermomicrobiales_Fm_Sphaerobacterineae/Thermomicrobiaceae_Gn_Thermomicrobium/Sphaerobacter_Sp_Uncl_52830	0.02	0.2	0.01	21.15	0.06	0.06	-0.18
Actinobacteria_Cl_Actinobacteria_Or_Actinomycetales_Fm_Thermomonosporaceae_Gn_Actinomadura_Sp_Uncl_42129	0.09	0.24	0.01	12.09	0.05	0.3	-0.15
Actinobacteria_Cl_Actinobacteria_Or_Actinomycetales_Fm_Thermomonosporaceae_Gn_Actinomadura_Sp_Actinomadura vinacea_41394	0.05	0.18	0.01	11.32	0.04	2.37	-0.13
Actinobacteria_Cl_Actinobacteria_Or_Actinomycetales_Fm_Thermomonosporaceae_Gn_Actinomadura_Sp_Uncl_41589	0.07	0.2	0.01	11.28	0.04	1.18	-0.13
Actinobacteria_Cl_Actinobacteria_Or_Actinomycetales_Fm_Thermomonosporaceae_Gn_Actinomadura_Sp_Uncl_42067	0.05	0.18	0.01	10.47	0.04	1.72	-0.13
Gemmatimonadetes_Cl_Gemmatimonadetes_Or_Uncl_Fm_Uncl_Gn_sfA_Sp_Uncl_58073	0.03	0.16	0.01	10.21	0.04	2.21	-0.13
Actinobacteria_Cl_Actinobacteria_Or_Actinomycetales_Fm_Thermomonosporaceae_Gn_Actinomadura_Sp_Uncl_42368	0.04	0.18	0.01	10.21	0.04	1.13	-0.14
Actinobacteria_Cl_Actinobacteria_Or_Actinomycetales_Fm_Streptosporangiaceae_Gn_Uncl_Sp_Uncl_42212	0.06	0.22	0.01	10.12	0.05	0.11	-0.16
Gemmatimonadetes_Cl_Gemmatimonadetes_Or_Uncl_Fm_Uncl_Gn_sfA_Sp_Uncl_57928	0.11	0.23	0.01	9.83	0.04	3.13	-0.12
Actinobacteria_Cl_Actinobacteria_Or_Actinomycetales_Fm_Thermomonosporaceae_Gn_Actinomadura_Sp_Actinomadura vinacea_41494	0.04	0.17	0.01	9.3	0.04	1.59	-0.13
Actinobacteria_Cl_Actinobacteria_Or_Actinomycetales_Fm_Promicromonosporaceae_Gn_Isoptericola_Sp_Isoptericola variabilis_40230	0.05	0.18	0.01	8.93	0.04	0.92	-0.13
Proteobacteria_Cl_Gammaproteobacteria_Or_Chromatiales_Fm_Sinobacteraceae_Gn_Uncl_Sp_Uncl_2552	0.1	0.22	0.01	8.86	0.04	3.88	-0.12
Actinobacteria_Cl_Actinobacteria_Or_Actinomycetales_Fm_Cellulomonadaceae_Gn_Uncl_Sp_Uncl_41198	0.07	0.21	0.01	8.75	0.04	0.84	-0.14
Actinobacteria_Cl_Actinobacteria_Or_Actinomycetales_Fm_Micromonosporaceae_Gn_Uncl_Sp_Uncl_41581	0.05	0.2	0.01	8.71	0.05	0.16	-0.15
Actinobacteria_Cl_Actinobacteria_Or_Actinomycetales_Fm_Pseudonocardiaceae_Gn_Uncl_Sp_Uncl_38296	0.04	0.17	0.01	8.68	0.04	5.03	-0.13
Actinobacteria_Cl_Actinobacteria_Or_Actinomycetales_Fm_Nocardiopsaceae_Gn_Thermobifida_Sp_Thermobifida fusca_41872	0.1	0.23	0.01	8.42	0.04	1.22	-0.13
Actinobacteria_Cl_Actinobacteria_Or_Actinomycetales_Fm_Pseudonocardiaceae_Gn_Saccharomonospora_Sp_Uncl_38395	0.08	0.22	0.01	8.37	0.04	0.71	-0.14
Actinobacteria_Cl_Actinobacteria_Or_Actinomycetales_Fm_Pseudonocardiaceae_Gn_Uncl_Sp_Uncl_42052	0.06	0.2	0.01	8.34	0.04	0.57	-0.14
Actinobacteria_Cl_Actinobacteria_Or_Actinomycetales_Fm_Thermomonosporaceae_Gn_Actinomadura_Sp_Uncl_41538	0.05	0.17	0.01	8.1	0.04	4.23	-0.12
Actinobacteria_Cl_Actinobacteria_Or_Actinomycetales_Fm_Streptomycetaceae_Gn_Streptomyces_Sp_Uncl_39156	0.03	0.17	0.01	7.52	0.04	1.3	-0.14
Actinobacteria_Cl_Actinobacteria_Or_Actinomycetales_Fm_Thermomonosporaceae_Gn_Actinomadura_Sp_Uncl_41194	0.08	0.2	0.01	7.22	0.04	4.03	-0.12
Planctomycetes_Cl_Planctomycea_Or_Planctomycetales_Fm_Planctomycetaceae_Gn_Planctomyces_Sp_Uncl_57219	0.07	0.23	0.01	7.21	0.05	0.25	-0.16
Proteobacteria_Cl_Alphaproteobacteria_Or_Rhodospirillales_Fm_Rhodospirillaceae_Gn_Uncl_Sp_Uncl_59705	0.07	0.19	0.01	6.76	0.04	4.38	-0.12
Actinobacteria_Cl_Actinobacteria_Or_Actinomycetales_Fm_Thermomonosporaceae_Gn_Actinomadura_Sp_Uncl_41436	0.06	0.19	0.01	6.6	0.04	2.45	-0.13
Actinobacteria_Cl_Actinobacteria_Or_Actinomycetales_Fm_Cellulomonadaceae_Gn_Uncl_Sp_Uncl_41132	0.06	0.19	0.01	6.57	0.04	1.88	-0.13
Actinobacteria_Cl_Actinobacteria_Or_Actinomycetales_Fm_Cellulomonadaceae_Gn_Uncl_Sp_Uncl_41851	0.08	0.22	0.01	6.45	0.04	0.75	-0.14
Actinobacteria_Cl_Actinobacteria_Or_Actinomycetales_Fm_Streptosporangiaceae_Gn_Uncl_Sp_Uncl_41154	0.05	0.18	0.01	6.44	0.04	2.33	-0.13
Actinobacteria_Cl_Actinobacteria_Or_Actinomycetales_Fm_Streptomycetaceae_Gn_Streptomyces_Sp_Uncl_39096	0.04	0.16	0.01	6.13	0.04	4.88	-0.12
Actinobacteria_Cl_Actinobacteria_Or_Actinomycetales_Fm_Micromonosporaceae_Gn_Uncl_Sp_Uncl_41680	0.07	0.19	0.01	6.11	0.04	4.34	-0.12
Actinobacteria_Cl_Actinobacteria_Or_Actinomycetales_Fm_Micromonosporaceae_Gn_Uncl_Sp_Uncl_41355	0.08	0.2	0.01	5.91	0.04	2.89	-0.12
Proteobacteria_Cl_Alphaproteobacteria_Or_Rhodospirillales_Fm_Rhodospirillaceae_Gn_Uncl_Sp_Uncl_59105	0.03	0.16	0.01	5.86	0.04	2.93	-0.13
Actinobacteria_Cl_Actinobacteria_Or_Actinomycetales_Fm_Micromonosporaceae_Gn_Uncl_Sp_Uncl_41512	0.07	0.19	0.01	5.84	0.04	4.61	-0.12
Planctomycetes_Cl_Planctomycea_Or_Planctomycetales_Fm_Planctomycetaceae_Gn_Planctomyces_Sp_Uncl_57443	0.07	0.2	0.01	5.83	0.04	3.76	-0.13
Actinobacteria_Cl_Actinobacteria_Or_Actinomycetales_Fm_Streptomycetaceae_Gn_Streptomyces_Sp_Uncl_39537	0.06	0.18	0.01	5.75	0.04	4.5	-0.12
Actinobacteria_Cl_Actinobacteria_Or_Actinomycetales_Fm_Streptomycetaceae_Gn_Streptomyces_Sp_Uncl_40023	0.05	0.19	0.01	5.7	0.05	0.44	-0.14
Actinobacteria_Cl_Actinobacteria_Or_Actinomycetales_Fm_Micromonosporaceae_Gn_Uncl_Sp_Uncl_42002	0.07	0.19	0.01	5.53	0.04	3.96	-0.12
Actinobacteria_Cl_Actinobacteria_Or_Actinomycetales_Fm_Streptomycetaceae_Gn_Streptomyces_Sp_Uncl_39151	0.05	0.17	0.01	5.19	0.04	4.3	-0.12
Proteobacteria_Cl_Gammaproteobacteria_Or_Chromatiales_Fm_Sinobacteraceae_Gn_Steroidobacter_Sp_Uncl_16114	0.1	0.23	0.01	5.18	0.04	2.65	-0.13
Proteobacteria_Cl_Alphaproteobacteria_Or_Rhodospirillales_Fm_Rhodospirillaceae_Gn_Uncl_Sp_Uncl_59290	0.04	0.17	0.01	5.08	0.04	4.19	-0.13
Proteobacteria_Cl_Gammaproteobacteria_Or_Chromatiales_Fm_Sinobacteraceae_Gn_Uncl_Sp_Uncl_16792	0.08	0.23	0.01	5.03	0.05	0.49	-0.15
Firmicutes_Cl_Bacilli_Or_Bacillales_Fm_Paenibacillaceae_Gn_Paenibacillus_Sp_Uncl_50051	0.03	0.17	0.01	5.02	0.04	0.79	-0.14
Proteobacteria_Cl_Deltaproteobacteria_Or_Myxococcales_Fm_Uncl_Gn_sfE_Sp_Uncl_52737	0.05	0.21	0.01	4.97	0.05	0.21	-0.16
Actinobacteria_Cl_Actinobacteria_Or_Actinomycetales_Fm_Pseudonocardiaceae_Gn_Pseudonocardia_Sp_Uncl_38439	0.07	0.2	0.01	4.92	0.04	1.55	-0.13
Proteobacteria_Cl_Gammaproteobacteria_Or_Chromatiales_Fm_Sinobacteraceae_Gn_Uncl_Sp_Uncl_2314	0.08	0.22	0.01	4.9	0.04	1.39	-0.14
Proteobacteria_Cl_Gammaproteobacteria_Or_Chromatiales_Fm_Sinobacteraceae_Gn_Uncl_Sp_Uncl_17055	0.08	0.21	0.01	4.87	0.04	1.34	-0.13
Actinobacteria_Cl_Actinobacteria_Or_Actinomycetales_Fm_Streptomycetaceae_Gn_Streptomyces_Sp_Uncl_39905	0.06	0.19	0.01	4.86	0.04	2.05	-0.13
Actinobacteria_Cl_Actinobacteria_Or_Actinomycetales_Fm_Streptomycetaceae_Gn_Streptomyces_Sp_Uncl_40093	0.07	0.2	0.01	4.8	0.04	4.99	-0.13
Proteobacteria_Cl_Deltaproteobacteria_Or_Myxococcales_Fm_Uncl_Gn_sfD_Sp_Uncl_52843	0.11	0.24	0.01	4.72	0.04	4.46	-0.13
Actinobacteria_Cl_Actinobacteria_Or_Actinomycetales_Fm_Streptomycetaceae_Gn_Streptomyces_Sp_Uncl_39714	0.08	0.2	0.01	4.7	0.04	4.42	-0.12
Actinobacteria_Cl_Actinobacteria_Or_Actinomycetales_Fm_Streptomycetaceae_Gn_Streptomyces_Sp_Uncl_39916	0.05	0.18	0.01	4.68	0.04	3.99	-0.13
Actinobacteria_Cl_Actinobacteria_Or_Actinomycetales_Fm_Streptomycetaceae_Gn_Streptomyces_Sp_Uncl_39492	0.05	0.18	0.01	4.65	0.04	3.25	-0.13
Actinobacteria_Cl_Actinobacteria_Or_Actinomycetales_Fm_Streptomycetaceae_Gn_Streptomyces_Sp_Uncl_39139	0.05	0.17	0.01	4.59	0.04	4.65	-0.12
Actinobacteria_Cl_Actinobacteria_Or_Actinomycetales_Fm_Streptomycetaceae_Gn_Streptomyces_Sp_Uncl_38472	0.07	0.2	0.01	4.54	0.04	4.07	-0.13
Proteobacteria_Cl_Deltaproteobacteria_Or_Myxococcales_Fm_Haliangiaceae_Gn_Uncl_Sp_Uncl_52401	0.1	0.23	0.01	4.48	0.04	2.61	-0.13
Proteobacteria_Cl_Alphaproteobacteria_Or_Rhodospirillales_Fm_Rhodospirillaceae_Gn_Uncl_Sp_Uncl_60016	0.09	0.22	0.01	4.25	0.04	3.09	-0.13
Chloroflexi_Cl_Caldilineae_Or_Caldilineales_Fm_Caldilineaceae_Gn_Caldilinea_Sp_Uncl_52926	0.04	0.17	0.01	4.18	0.04	2.69	-0.13
Acidobacteria_Cl_Acidobacteria_Or_Acidobacteriales_Fm_Acidobacteriaceae_Gn_Uncl_Sp_Uncl_51059	0.11	0.23	0.01	3.81	0.04	4.84	-0.12
Firmicutes_Cl_Bacilli_Or_Bacillales_Fm_Paenibacillaceae_Gn_Paenibacillus_Sp_Paenibacillus barengoltzii_50662	0.07	0.19	0.01	3.3	0.04	3.92	-0.12
Groups THERMOPHILIC & BAGGED
Average dissimilarity = 13.87
	Group THERMOPHILIC	Group BAGGED
Species	Av.Abund	Av.Abund	Av.Diss	Diss/SD	Contrib%	Cum.%	Difference
Greater Avg. Abundance in BAGGED
Proteobacteria_Cl_Gammaproteobacteria_Or_Xanthomonadales_Fm_Xanthomonadaceae_Gn_Uncl_Sp_Uncl_16858	0.01	0.13	0.01	22.99	0.05	0.69	-0.12
Proteobacteria_Cl_Betaproteobacteria_Or_Rhodocyclales_Fm_Uncl_Gn_sfA_Sp_Uncl_15000	0.06	0.18	0.01	11.41	0.05	0.47	-0.12
Proteobacteria_Cl_Alphaproteobacteria_Or_Rhodospirillales_Fm_Rhodospirillaceae_Gn_Uncl_Sp_Uncl_59679	0.04	0.18	0.01	11.4	0.06	0.25	-0.14
Gemmatimonadetes_Cl_Gemmatimonadetes_Or_Gemmatimonadales_Fm_Gemmatimonadaceae_Gn_Uncl_Sp_Uncl_58535	0.07	0.17	0.01	9.44	0.04	2.06	-0.1
Proteobacteria_Cl_Alphaproteobacteria_Or_Rhodospirillales_Fm_Rhodospirillaceae_Gn_Uncl_Sp_Uncl_59105	0.02	0.16	0.01	8.65	0.06	0.19	-0.14
Proteobacteria_Cl_Alphaproteobacteria_Or_Rhodospirillales_Fm_Rhodospirillaceae_Gn_Uncl_Sp_Uncl_59606	0.09	0.19	0.01	8.04	0.04	2.9	-0.1
Planctomycetes_Cl_Planctomycea_Or_Gemmatales_Fm_Isosphaeraceae_Gn_Uncl_Sp_Uncl_56625	0.07	0.17	0.01	7.96	0.04	3.24	-0.1
Proteobacteria_Cl_Alphaproteobacteria_Or_Rhodospirillales_Fm_Rhodospirillaceae_Gn_Uncl_Sp_Uncl_59990	0.08	0.17	0.01	7.63	0.04	2.94	-0.09
Actinobacteria_Cl_Actinobacteria_Or_Actinomycetales_Fm_Streptomycetaceae_Gn_Streptomyces_Sp_Uncl_38866	0.05	0.15	0.01	7.33	0.05	1.79	-0.1
Actinobacteria_Cl_Actinobacteria_Or_Actinomycetales_Fm_Streptomycetaceae_Gn_Streptomyces_Sp_Uncl_39983	0.06	0.16	0.01	7.32	0.05	1.84	-0.1
Gemmatimonadetes_Cl_Gemmatimonadetes_Or_Gemmatimonadales_Fm_Gemmatimonadaceae_Gn_Uncl_Sp_Uncl_58037	0.08	0.17	0.01	6.43	0.04	2.15	-0.09
Actinobacteria_Cl_Actinobacteria_Or_Actinomycetales_Fm_Streptomycetaceae_Gn_Streptomyces_Sp_Uncl_39453	0.06	0.16	0.01	6.35	0.04	2.59	-0.1
Actinobacteria_Cl_Actinobacteria_Or_Actinomycetales_Fm_Streptomycetaceae_Gn_Streptomyces_Sp_Uncl_38945	0.06	0.15	0.01	6.34	0.04	4.68	-0.09
Actinobacteria_Cl_Actinobacteria_Or_Actinomycetales_Fm_Streptomycetaceae_Gn_Streptomyces_Sp_Uncl_38956	0.05	0.14	0.01	6.17	0.04	4.28	-0.09
Actinobacteria_Cl_Actinobacteria_Or_Actinomycetales_Fm_Promicromonosporaceae_Gn_Isoptericola_Sp_Isoptericola variabilis_40230	0.06	0.18	0.01	6.12	0.06	0.36	-0.12
Proteobacteria_Cl_Deltaproteobacteria_Or_Myxococcales_Fm_Uncl_Gn_sfE_Sp_Uncl_52737	0.07	0.21	0.01	5.93	0.07	0.07	-0.14
Actinobacteria_Cl_Actinobacteria_Or_Actinomycetales_Fm_Streptomycetaceae_Gn_Streptomyces_Sp_Uncl_39129	0.06	0.15	0.01	5.9	0.04	2.24	-0.09
Actinobacteria_Cl_Actinobacteria_Or_Actinomycetales_Fm_Streptomycetaceae_Gn_Streptomyces_Sp_Uncl_38972	0.05	0.15	0.01	5.62	0.05	1.75	-0.1
Actinobacteria_Cl_Actinobacteria_Or_Actinomycetales_Fm_Streptomycetaceae_Gn_Streptomyces_Sp_Uncl_39521	0.06	0.15	0.01	5.52	0.04	3.41	-0.09
Firmicutes_Cl_Bacilli_Or_Bacillales_Fm_Paenibacillaceae_Gn_Paenibacillus_Sp_Paenibacillus barengoltzii_50662	0.09	0.19	0.01	5.51	0.05	0.94	-0.1
Actinobacteria_Cl_Actinobacteria_Or_Actinomycetales_Fm_Streptomycetaceae_Gn_Streptomyces_Sp_Uncl_40046	0.05	0.14	0.01	5.43	0.04	3.82	-0.09
Proteobacteria_Cl_Gammaproteobacteria_Or_Chromatiales_Fm_Sinobacteraceae_Gn_Uncl_Sp_Uncl_2552	0.12	0.22	0.01	5.39	0.05	1.93	-0.1
Proteobacteria_Cl_Deltaproteobacteria_Or_Uncl_Fm_Uncl_Gn_sfW_Sp_Uncl_52344	0.09	0.18	0.01	5.22	0.04	4.36	-0.09
Actinobacteria_Cl_Actinobacteria_Or_Actinomycetales_Fm_Corynebacteriaceae_Gn_Corynebacterium_Sp_Uncl_29786	0.06	0.15	0.01	5.17	0.04	4.64	-0.09
Proteobacteria_Cl_Gammaproteobacteria_Or_Chromatiales_Fm_Sinobacteraceae_Gn_Uncl_Sp_Uncl_17320	0.1	0.21	0.01	5.13	0.05	0.58	-0.11
Acidobacteria_Cl_Acidobacteria_Or_Acidobacteriales_Fm_Acidobacteriaceae_Gn_Uncl_Sp_Uncl_51715	0.1	0.19	0.01	4.97	0.04	2.55	-0.09
Acidobacteria_Cl_Acidobacteria_Or_Acidobacteriales_Fm_Acidobacteriaceae_Gn_Uncl_Sp_Uncl_51676	0.14	0.24	0.01	4.86	0.05	1.7	-0.1
Planctomycetes_Cl_Planctomycea_Or_Planctomycetales_Fm_Planctomycetaceae_Gn_Planctomyces_Sp_Uncl_57219	0.11	0.23	0.01	4.84	0.06	0.42	-0.12
Actinobacteria_Cl_Actinobacteria_Or_Actinomycetales_Fm_Pseudonocardiaceae_Gn_Uncl_Sp_Uncl_38218	0.04	0.14	0.01	4.81	0.05	1.56	-0.1
Actinobacteria_Cl_Actinobacteria_Or_Actinomycetales_Fm_Streptomycetaceae_Gn_Streptomyces_Sp_Uncl_38597	0.07	0.16	0.01	4.6	0.04	4.4	-0.09
Proteobacteria_Cl_Deltaproteobacteria_Or_Syntrophobacterales_Fm_Syntrophobacteraceae_Gn_Uncl_Sp_Uncl_52105	0.14	0.24	0.01	4.57	0.05	1.61	-0.1
Acidobacteria_Cl_Acidobacteria_Or_Acidobacteriales_Fm_Acidobacteriaceae_Gn_Uncl_Sp_Uncl_51586	0.09	0.2	0.01	4.54	0.05	1.28	-0.11
Actinobacteria_Cl_Actinobacteria_Or_Actinomycetales_Fm_Streptomycetaceae_Gn_Streptomyces_Sp_Uncl_38514	0.07	0.17	0.01	4.49	0.04	2.29	-0.1
Actinobacteria_Cl_Actinobacteria_Or_Actinomycetales_Fm_Streptomycetaceae_Gn_Streptomyces_Sp_Uncl_39126	0.07	0.16	0.01	4.36	0.04	2.42	-0.09
Actinobacteria_Cl_Actinobacteria_Or_Actinomycetales_Fm_Pseudonocardiaceae_Gn_Pseudonocardia_Sp_Uncl_37448	0.09	0.19	0.01	4.15	0.04	2.98	-0.1
Proteobacteria_Cl_Alphaproteobacteria_Or_Rhizobiales_Fm_Uncl_Gn_sfA_Sp_Uncl_60063	0.06	0.16	0.01	4.1	0.05	1.38	-0.1
Proteobacteria_Cl_Gammaproteobacteria_Or_Chromatiales_Fm_Sinobacteraceae_Gn_Uncl_Sp_Uncl_2362	0.06	0.16	0.01	4.03	0.04	2.11	-0.1
Actinobacteria_Cl_Actinobacteria_Or_Actinomycetales_Fm_Streptomycetaceae_Gn_Streptomyces_Sp_Uncl_39190	0.09	0.19	0.01	4.03	0.04	3.07	-0.1
Actinobacteria_Cl_Actinobacteria_Or_Actinomycetales_Fm_Streptosporangiaceae_Gn_Uncl_Sp_Uncl_41154	0.09	0.18	0.01	3.97	0.04	3.95	-0.09
Proteobacteria_Cl_Alphaproteobacteria_Or_Rhizobiales_Fm_Hyphomicrobiaceae_Gn_Rhodoplanes_Sp_Uncl_59047	0.1	0.2	0.01	3.97	0.05	1.52	-0.1
Planctomycetes_Cl_Planctomycea_Or_Planctomycetales_Fm_Planctomycetaceae_Gn_Uncl_Sp_Uncl_54140	0.05	0.16	0.01	3.96	0.05	1.18	-0.11
Proteobacteria_Cl_Alphaproteobacteria_Or_Rhodospirillales_Fm_Rhodospirillaceae_Gn_Uncl_Sp_Uncl_59861	0.08	0.17	0.01	3.94	0.04	4.84	-0.09
Actinobacteria_Cl_Actinobacteria_Or_Actinomycetales_Fm_Streptomycetaceae_Gn_Streptomyces_Sp_Uncl_39760	0.08	0.17	0.01	3.91	0.04	4.19	-0.09
Actinobacteria_Cl_Actinobacteria_Or_Actinomycetales_Fm_Microbacteriaceae_Gn_Microbacterium_Sp_Uncl_42236	0.08	0.19	0.01	3.88	0.05	1.42	-0.11
Actinobacteria_Cl_Actinobacteria_Or_Actinomycetales_Fm_Streptomycetaceae_Gn_Streptomyces_Sp_Uncl_40100	0.09	0.18	0.01	3.87	0.04	3.66	-0.09
Actinobacteria_Cl_Actinobacteria_Or_Actinomycetales_Fm_Streptomycetaceae_Gn_Streptomyces_Sp_Uncl_38587	0.07	0.16	0.01	3.86	0.04	3.86	-0.09
Proteobacteria_Cl_Gammaproteobacteria_Or_Chromatiales_Fm_Sinobacteraceae_Gn_Uncl_Sp_Uncl_3105	0.1	0.2	0.01	3.86	0.05	1.98	-0.1
Firmicutes_Cl_Bacilli_Or_Bacillales_Fm_Paenibacillaceae_Gn_Paenibacillus_Sp_Paenibacillus barengoltzii_50807	0.1	0.19	0.01	3.83	0.04	4.24	-0.09
Actinobacteria_Cl_Actinobacteria_Or_Actinomycetales_Fm_Streptomycetaceae_Gn_Streptomyces_Sp_Uncl_40081	0.07	0.17	0.01	3.83	0.04	2.33	-0.1
Actinobacteria_Cl_Actinobacteria_Or_Actinomycetales_Fm_Pseudonocardiaceae_Gn_Pseudonocardia_Sp_Uncl_38439	0.11	0.2	0.01	3.82	0.04	2.46	-0.09
Actinobacteria_Cl_Actinobacteria_Or_Actinomycetales_Fm_Thermomonosporaceae_Gn_Actinomadura_Sp_Uncl_42368	0.09	0.18	0.01	3.79	0.04	3.11	-0.09
Actinobacteria_Cl_Actinobacteria_Or_Actinomycetales_Fm_Streptomycetaceae_Gn_Streptomyces_Sp_Uncl_39188	0.08	0.17	0.01	3.75	0.04	4.72	-0.09
Actinobacteria_Cl_Actinobacteria_Or_Actinomycetales_Fm_Streptomycetaceae_Gn_Streptomyces_Sp_Uncl_39412	0.06	0.15	0.01	3.73	0.04	4.15	-0.09
Actinobacteria_Cl_Actinobacteria_Or_Actinomycetales_Fm_Cellulomonadaceae_Gn_Uncl_Sp_Uncl_41132	0.09	0.19	0.01	3.72	0.04	2.37	-0.1
Actinobacteria_Cl_Actinobacteria_Or_Actinomycetales_Fm_Streptomycetaceae_Gn_Streptomyces_Sp_Uncl_39911	0.09	0.19	0.01	3.7	0.04	2.85	-0.1
Actinobacteria_Cl_Actinobacteria_Or_Actinomycetales_Fm_Streptomycetaceae_Gn_Streptomyces_Sp_Uncl_40102	0.09	0.18	0.01	3.69	0.04	3.99	-0.09
Actinobacteria_Cl_Actinobacteria_Or_Actinomycetales_Fm_Streptomycetaceae_Gn_Streptomyces_Sp_Uncl_39765	0.07	0.16	0.01	3.69	0.04	4.32	-0.09
Actinobacteria_Cl_Actinobacteria_Or_Actinomycetales_Fm_Streptomycetaceae_Gn_Streptomyces_Sp_Uncl_39792	0.08	0.17	0.01	3.69	0.04	4.11	-0.09
Actinobacteria_Cl_Actinobacteria_Or_Actinomycetales_Fm_Streptomycetaceae_Gn_Streptomyces_Sp_Uncl_39156	0.06	0.17	0.01	3.69	0.05	0.89	-0.11
Firmicutes_Cl_Bacilli_Or_Bacillales_Fm_Paenibacillaceae_Gn_Paenibacillus_Sp_Paenibacillus barengoltzii_50322	0.09	0.2	0.01	3.68	0.05	1.23	-0.11
Actinobacteria_Cl_Actinobacteria_Or_Actinomycetales_Fm_Streptomycetaceae_Gn_Streptomyces_Sp_Uncl_39771	0.07	0.16	0.01	3.66	0.04	3.19	-0.09
Proteobacteria_Cl_Alphaproteobacteria_Or_Rhizobiales_Fm_Phyllobacteriaceae_Gn_Parvibaculum_Sp_Uncl_60284	0.07	0.16	0.01	3.64	0.04	4.44	-0.09
Proteobacteria_Cl_Gammaproteobacteria_Or_Chromatiales_Fm_Sinobacteraceae_Gn_Uncl_Sp_Uncl_3096	0.05	0.14	0.01	3.61	0.04	3.36	-0.09
Planctomycetes_Cl_Planctomycea_Or_Gemmatales_Fm_Isosphaeraceae_Gn_Uncl_Sp_Uncl_57019	0.09	0.18	0.01	3.6	0.04	2.77	-0.09
Firmicutes_Cl_Bacilli_Or_Bacillales_Fm_Paenibacillaceae_Gn_Paenibacillus_Sp_Paenibacillus barengoltzii_50640	0.11	0.2	0.01	3.56	0.04	4.52	-0.09
Proteobacteria_Cl_Alphaproteobacteria_Or_Rhodospirillales_Fm_Rhodospirillaceae_Gn_Uncl_Sp_Uncl_60595	0.09	0.18	0.01	3.55	0.04	3.53	-0.09
Actinobacteria_Cl_Actinobacteria_Or_Actinomycetales_Fm_Streptomycetaceae_Gn_Streptomyces_Sp_Uncl_39353	0.07	0.16	0.01	3.53	0.04	4.56	-0.09
Actinobacteria_Cl_Actinobacteria_Or_Actinomycetales_Fm_Promicromonosporaceae_Gn_Isoptericola_Sp_Isoptericola variabilis_40755	0.07	0.16	0.01	3.36	0.04	3.32	-0.09
Proteobacteria_Cl_Betaproteobacteria_Or_Rhodocyclales_Fm_Uncl_Gn_sfA_Sp_Uncl_17040	0.08	0.17	0.01	3.36	0.04	2.2	-0.09
Proteobacteria_Cl_Gammaproteobacteria_Or_Chromatiales_Fm_Sinobacteraceae_Gn_Uncl_Sp_Uncl_2593	0.08	0.17	0.01	3.34	0.04	2.72	-0.09
Actinobacteria_Cl_Actinobacteria_Or_Actinomycetales_Fm_Streptomycetaceae_Gn_Streptomyces_Sp_Uncl_39810	0.09	0.18	0.01	3.28	0.04	3.28	-0.09
Actinobacteria_Cl_Actinobacteria_Or_Actinomycetales_Fm_Streptomycetaceae_Gn_Streptomyces_Sp_Uncl_38851	0.08	0.17	0.01	3.28	0.04	5	-0.09
Planctomycetes_Cl_Planctomycea_Or_Gemmatales_Fm_Isosphaeraceae_Gn_Uncl_Sp_Uncl_57247	0.08	0.17	0.01	3.27	0.04	2.64	-0.09
Actinobacteria_Cl_Actinobacteria_Or_Actinomycetales_Fm_Streptomycetaceae_Gn_Streptomyces_Sp_Uncl_40023	0.08	0.19	0.01	3.26	0.05	0.53	-0.11
Planctomycetes_Cl_Planctomycea_Or_Planctomycetales_Fm_Planctomycetaceae_Gn_Uncl_Sp_Uncl_56472	0.04	0.17	0.01	3.25	0.06	0.31	-0.13
Actinobacteria_Cl_Actinobacteria_Or_Actinomycetales_Fm_Streptomycetaceae_Gn_Streptomyces_Sp_Uncl_38900	0.1	0.19	0.01	3.22	0.04	4.8	-0.09
Planctomycetes_Cl_Planctomycea_Or_Planctomycetales_Fm_Planctomycetaceae_Gn_Planctomyces_Sp_Uncl_56651	0.1	0.19	0.01	3.21	0.04	3.57	-0.09
Proteobacteria_Cl_Alphaproteobacteria_Or_Rickettsiales_Fm_Rickettsiaceae_Gn_Rickettsia_Sp_Rickettsia akari_72592	0.08	0.18	0.01	3.2	0.04	2.51	-0.1
Proteobacteria_Cl_Gammaproteobacteria_Or_Chromatiales_Fm_Sinobacteraceae_Gn_Uncl_Sp_Uncl_17055	0.1	0.21	0.01	3.16	0.05	0.84	-0.11
Actinobacteria_Cl_Actinobacteria_Or_Actinomycetales_Fm_Streptomycetaceae_Gn_Streptomyces_Sp_Uncl_39151	0.08	0.17	0.01	3.15	0.04	3.02	-0.09
Acidobacteria_Cl_Acidobacteria_Or_Acidobacteriales_Fm_Acidobacteriaceae_Gn_Uncl_Sp_Uncl_51059	0.09	0.23	0.01	3.13	0.06	0.13	-0.14
Actinobacteria_Cl_Actinobacteria_Or_Actinomycetales_Fm_Thermomonosporaceae_Gn_Actinomadura_Sp_Actinomadura vinacea_41494	0.08	0.17	0.01	3.11	0.04	2.68	-0.09
Planctomycetes_Cl_Planctomycea_Or_Gemmatales_Fm_Isosphaeraceae_Gn_Uncl_Sp_Uncl_57583	0.09	0.19	0.01	3.11	0.05	1.09	-0.1
Planctomycetes_Cl_Planctomycea_Or_Gemmatales_Fm_Isosphaeraceae_Gn_Uncl_Sp_Uncl_56605	0.09	0.2	0.01	3.1	0.05	0.79	-0.11
Actinobacteria_Cl_Actinobacteria_Or_Actinomycetales_Fm_Streptomycetaceae_Gn_Streptomyces_Sp_Uncl_40019	0.07	0.16	0.01	3.09	0.04	3.49	-0.09
Actinobacteria_Cl_Actinobacteria_Or_Actinomycetales_Fm_Micromonosporaceae_Gn_Uncl_Sp_Uncl_41355	0.11	0.2	0.01	3.04	0.04	3.7	-0.09
Actinobacteria_Cl_Actinobacteria_Or_Actinomycetales_Fm_Streptomycetaceae_Gn_Streptomyces_Sp_Uncl_38929	0.07	0.16	0.01	2.96	0.04	3.61	-0.09
Actinobacteria_Cl_Actinobacteria_Or_Actinomycetales_Fm_Streptomycetaceae_Gn_Streptomyces_Sp_Uncl_39096	0.07	0.16	0.01	2.89	0.04	3.78	-0.09
Planctomycetes_Cl_Planctomycea_Or_Gemmatales_Fm_Isosphaeraceae_Gn_Singulisphaera_Sp_Singulisphaera acidiphila_56720	0.08	0.17	0.01	2.87	0.04	4.03	-0.09
Proteobacteria_Cl_Gammaproteobacteria_Or_Chromatiales_Fm_Sinobacteraceae_Gn_Uncl_Sp_Uncl_2314	0.1	0.22	0.01	2.87	0.05	0.63	-0.12
Proteobacteria_Cl_Gammaproteobacteria_Or_Chromatiales_Fm_Chromatiaceae_Gn_Uncl_Sp_Uncl_2392	0.08	0.16	0.01	2.86	0.04	4.48	-0.08
Actinobacteria_Cl_Actinobacteria_Or_Actinomycetales_Fm_Streptomycetaceae_Gn_Streptomyces_Sp_Uncl_38603	0.09	0.18	0.01	2.86	0.04	4.92	-0.09
Actinobacteria_Cl_Actinobacteria_Or_Actinomycetales_Fm_Streptomycetaceae_Gn_Streptomyces_Sp_Uncl_39905	0.1	0.19	0.01	2.84	0.04	3.74	-0.09
Proteobacteria_Cl_Alphaproteobacteria_Or_Rhizobiales_Fm_Uncl_Gn_sfA_Sp_Uncl_59946	0.13	0.22	0.01	2.84	0.04	4.88	-0.09
Planctomycetes_Cl_Planctomycea_Or_Gemmatales_Fm_Gemmataceae_Gn_Uncl_Sp_Uncl_57015	0.13	0.23	0.01	2.78	0.05	1.04	-0.1
Actinobacteria_Cl_Actinobacteria_Or_Actinomycetales_Fm_Thermomonosporaceae_Gn_Actinomadura_Sp_Uncl_41589	0.1	0.2	0.01	2.77	0.05	1.14	-0.1
Actinobacteria_Cl_Actinobacteria_Or_Actinomycetales_Fm_Streptomycetaceae_Gn_Streptomyces_Sp_Uncl_39492	0.09	0.18	0.01	2.74	0.04	3.15	-0.09
Actinobacteria_Cl_Actinobacteria_Or_Actinomycetales_Fm_Thermomonosporaceae_Gn_Actinomadura_Sp_Actinomadura vinacea_41394	0.09	0.18	0.01	2.67	0.04	3.91	-0.09
Proteobacteria_Cl_Gammaproteobacteria_Or_Chromatiales_Fm_Sinobacteraceae_Gn_Steroidobacter_Sp_Uncl_17060	0.07	0.18	0.01	2.61	0.05	0.74	-0.11
Actinobacteria_Cl_Actinobacteria_Or_Actinomycetales_Fm_Micromonosporaceae_Gn_Uncl_Sp_Uncl_41581	0.13	0.2	0.01	2.57	0.04	4.96	-0.07
Proteobacteria_Cl_Alphaproteobacteria_Or_Sphingomonadales_Fm_Erythrobacteraceae_Gn_Uncl_Sp_Uncl_61221	0.11	0.21	0.01	2.54	0.04	2.81	-0.1
Planctomycetes_Cl_Planctomycea_Or_Planctomycetales_Fm_Planctomycetaceae_Gn_Uncl_Sp_Uncl_56506	0.1	0.21	0.01	2.46	0.05	0.99	-0.11
Planctomycetes_Cl_Planctomycea_Or_Planctomycetales_Fm_Planctomycetaceae_Gn_Uncl_Sp_Uncl_56885	0.1	0.19	0.01	2.38	0.04	4.76	-0.09
Planctomycetes_Cl_Planctomycea_Or_Planctomycetales_Fm_Planctomycetaceae_Gn_Planctomyces_Sp_Uncl_57357	0.15	0.25	0.01	2.37	0.05	1.33	-0.1
Planctomycetes_Cl_Planctomycea_Or_Planctomycetales_Fm_Planctomycetaceae_Gn_Uncl_Sp_Uncl_57513	0.11	0.21	0.01	2.27	0.04	2.02	-0.1
Actinobacteria_Cl_Actinobacteria_Or_Actinomycetales_Fm_Streptosporangiaceae_Gn_Uncl_Sp_Uncl_42212	0.11	0.22	0.01	2.22	0.05	1.47	-0.11
Chloroflexi_Cl_Caldilineae_Or_Caldilineales_Fm_Caldilineaceae_Gn_Caldilinea_Sp_Uncl_52926	0.07	0.17	0.01	2.18	0.05	1.66	-0.1
Proteobacteria_Cl_Alphaproteobacteria_Or_Rhodospirillales_Fm_Rhodospirillaceae_Gn_Uncl_Sp_Uncl_60016	0.12	0.22	0.01	2.13	0.05	1.88	-0.1
Planctomycetes_Cl_Planctomycea_Or_Planctomycetales_Fm_Planctomycetaceae_Gn_Uncl_Sp_Uncl_57004	0.14	0.23	0.01	2.05	0.04	4.07	-0.09
Proteobacteria_Cl_Gammaproteobacteria_Or_Chromatiales_Fm_Sinobacteraceae_Gn_Uncl_Sp_Uncl_16792	0.14	0.23	0.01	1.66	0.04	3.45	-0.09
Chloroflexi_Cl_Thermomicrobia_Or_Sphaerobacterales/Thermomicrobiales_Fm_Sphaerobacterineae/Thermomicrobiaceae_Gn_Thermomicrobium/Sphaerobacter_Sp_Uncl_52830	0.12	0.2	0.01	1.47	0.04	4.6	-0.08
Groups CURING & BAGGED
Average dissimilarity = 5.26
	Group CURING	Group BAGGED
Species	Av.Abund	Av.Abund	Av.Diss	Diss/SD	Contrib%	Cum.%	Difference
Greater Avg. Abundance in CURING
Proteobacteria_Cl_Gammaproteobacteria_Or_Xanthomonadales_Fm_Xanthomonadaceae_Gn_Dyella_Sp_Uncl_17015	0.21	0.17	0	11.25	0.05	3.42	0.04
Proteobacteria_Cl_Betaproteobacteria_Or_Burkholderiales_Fm_Alcaligenaceae_Gn_Alcaligenes_Sp_Uncl_15890	0.12	0.08	0	7.58	0.05	3.71	0.04
Bacteroidetes_Cl_Sphingobacteria_Or_Sphingobacteriales_Fm_Chitinophagaceae_Gn_Uncl_Sp_Uncl_75502	0.16	0.11	0	7.32	0.07	0.61	0.05
Proteobacteria_Cl_Betaproteobacteria_Or_Burkholderiales_Fm_Alcaligenaceae_Gn_Uncl_Sp_Uncl_15281	0.15	0.09	0	6.58	0.07	0.68	0.06
Proteobacteria_Cl_Betaproteobacteria_Or_Burkholderiales_Fm_Alcaligenaceae_Gn_Achromobacter_Sp_Uncl_15063	0.15	0.09	0	6.39	0.07	1.08	0.06
Bacteroidetes_Cl_Sphingobacteria_Or_Sphingobacteriales_Fm_Sphingobacteriaceae_Gn_Uncl_Sp_Uncl_66924	0.13	0.02	0.01	6.19	0.13	0.13	0.11
Proteobacteria_Cl_Betaproteobacteria_Or_Burkholderiales_Fm_Alcaligenaceae_Gn_Bordetella_Sp_Uncl_15578	0.14	0.1	0	5.71	0.05	2.08	0.04
Bacteroidetes_Cl_Sphingobacteria_Or_Sphingobacteriales_Fm_Chitinophagaceae_Gn_Uncl_Sp_Uncl_75727	0.16	0.12	0	5.59	0.05	4.71	0.04
Proteobacteria_Cl_Betaproteobacteria_Or_Burkholderiales_Fm_Alcaligenaceae_Gn_Uncl_Sp_Uncl_15552	0.13	0.07	0	5.16	0.07	0.54	0.06
Proteobacteria_Cl_Betaproteobacteria_Or_Burkholderiales_Fm_Alcaligenaceae_Gn_Achromobacter_Sp_Uncl_15474	0.14	0.09	0	4.9	0.06	1.27	0.05
Bacteroidetes_Cl_Sphingobacteria_Or_Sphingobacteriales_Fm_Chitinophagaceae_Gn_Uncl_Sp_Uncl_75451	0.15	0.11	0	4.76	0.05	4.38	0.04
Proteobacteria_Cl_Betaproteobacteria_Or_Burkholderiales_Fm_Alcaligenaceae_Gn_Uncl_Sp_Uncl_14802	0.17	0.11	0	4.46	0.07	1.01	0.06
Bacteroidetes_Cl_Bacteroidia_Or_Bacteroidales_Fm_RikenellaceaeII_Gn_Uncl_Sp_Uncl_66780	0.13	0.09	0	4.24	0.05	4.52	0.04
Proteobacteria_Cl_Betaproteobacteria_Or_Burkholderiales_Fm_Alcaligenaceae_Gn_Uncl_Sp_Uncl_14729	0.15	0.11	0	4.19	0.05	2.82	0.04
Proteobacteria_Cl_Betaproteobacteria_Or_Burkholderiales_Fm_Alcaligenaceae_Gn_Achromobacter_Sp_Uncl_15894	0.11	0.07	0	4.06	0.05	4.43	0.04
Proteobacteria_Cl_Betaproteobacteria_Or_Burkholderiales_Fm_Alcaligenaceae_Gn_Uncl_Sp_Uncl_15153	0.15	0.09	0	4.01	0.07	0.75	0.06
Proteobacteria_Cl_Betaproteobacteria_Or_Burkholderiales_Fm_Comamonadaceae_Gn_Diaphorobacter_Sp_Uncl_10397	0.17	0.13	0	3.88	0.05	2.92	0.04
Proteobacteria_Cl_Betaproteobacteria_Or_Burkholderiales_Fm_Alcaligenaceae_Gn_Bordetella_Sp_Uncl_14811	0.14	0.09	0	3.78	0.05	2.18	0.05
Proteobacteria_Cl_Betaproteobacteria_Or_Burkholderiales_Fm_Comamonadaceae_Gn_Uncl_Sp_Uncl_8625	0.14	0.1	0	3.65	0.06	2.02	0.04
Proteobacteria_Cl_Betaproteobacteria_Or_Burkholderiales_Fm_Alcaligenaceae_Gn_Uncl_Sp_Uncl_14857	0.15	0.1	0	3.36	0.07	0.95	0.05
Proteobacteria_Cl_Gammaproteobacteria_Or_Oceanospirillales_Fm_Halomonadaceae_Gn_Halomonas_Sp_Uncl_57144	0.15	0.11	0	3.27	0.05	4.1	0.04
Proteobacteria_Cl_Gammaproteobacteria_Or_Oceanospirillales_Fm_Halomonadaceae_Gn_Halomonas_Sp_Uncl_57592	0.17	0.11	0	3.18	0.06	1.14	0.06
Proteobacteria_Cl_Betaproteobacteria_Or_Burkholderiales_Fm_Alcaligenaceae_Gn_Bordetella_Sp_Uncl_14888	0.17	0.12	0	3.15	0.06	1.51	0.05
Proteobacteria_Cl_Gammaproteobacteria_Or_Enterobacteriales_Fm_Enterobacteriaceae_Gn_Salmonella_Sp_Salmonella enterica_5309	0.08	0.04	0	3.04	0.05	3.51	0.04
Proteobacteria_Cl_Gammaproteobacteria_Or_Enterobacteriales_Fm_Enterobacteriaceae_Gn_Salmonella_Sp_Salmonella enterica_4220	0.09	0.05	0	2.84	0.05	3.07	0.04
Proteobacteria_Cl_Betaproteobacteria_Or_Burkholderiales_Fm_Alcaligenaceae_Gn_Uncl_Sp_Uncl_14765	0.14	0.1	0	2.83	0.05	3.81	0.04
Proteobacteria_Cl_Betaproteobacteria_Or_Burkholderiales_Fm_Alcaligenaceae_Gn_Bordetella_Sp_Uncl_14490	0.16	0.12	0	2.73	0.05	2.24	0.04
Proteobacteria_Cl_Betaproteobacteria_Or_Burkholderiales_Fm_Alcaligenaceae_Gn_Achromobacter_Sp_Uncl_14573	0.13	0.09	0	2.56	0.05	4.94	0.04
Proteobacteria_Cl_Betaproteobacteria_Or_Burkholderiales_Fm_Alcaligenaceae_Gn_Bordetella_Sp_Uncl_14593	0.15	0.11	0	2.49	0.06	1.69	0.04
Bacteroidetes_Cl_Sphingobacteria_Or_Sphingobacteriales_Fm_Sphingobacteriaceae_Gn_Parapedobacter_Sp_Uncl_66917	0.09	0.04	0	2.37	0.05	2.51	0.05
Proteobacteria_Cl_Gammaproteobacteria_Or_Enterobacteriales_Fm_Enterobacteriaceae_Gn_Uncl_Sp_Uncl_5451	0.08	0.04	0	2.14	0.05	4.89	0.04
Bacteroidetes_Cl_Flavobacteria_Or_Flavobacteriales_Fm_Flavobacteriaceae_Gn_Uncl_Sp_Uncl_66104	0.09	0.05	0	1.98	0.05	2.76	0.04
Proteobacteria_Cl_Gammaproteobacteria_Or_Enterobacteriales_Fm_Enterobacteriaceae_Gn_Uncl_Sp_Uncl_5650	0.09	0.05	0	1.89	0.06	1.63	0.04
Proteobacteria_Cl_Gammaproteobacteria_Or_Enterobacteriales_Fm_Enterobacteriaceae_Gn_Escherichia_Sp_Uncl_5408	0.09	0.04	0	1.8	0.05	2.66	0.05
Proteobacteria_Cl_Gammaproteobacteria_Or_Enterobacteriales_Fm_Enterobacteriaceae_Gn_Uncl_Sp_Uncl_4268	0.11	0.06	0	1.75	0.05	3.27	0.05
Proteobacteria_Cl_Gammaproteobacteria_Or_Enterobacteriales_Fm_Enterobacteriaceae_Gn_Uncl_Sp_Uncl_5857	0.09	0.05	0	1.75	0.05	4.19	0.04
Proteobacteria_Cl_Gammaproteobacteria_Or_Enterobacteriales_Fm_Enterobacteriaceae_Gn_Escherichia_Sp_Uncl_4550	0.09	0.05	0	1.6	0.05	4.66	0.04
Proteobacteria_Cl_Gammaproteobacteria_Or_Pseudomonadales_Fm_Pseudomonadaceae_Gn_Pseudomonas_Sp_Uncl_1862	0.13	0.09	0	1.5	0.05	2.87	0.04
Proteobacteria_Cl_Gammaproteobacteria_Or_Enterobacteriales_Fm_Enterobacteriaceae_Gn_Uncl_Sp_Uncl_4177	0.12	0.07	0	1.45	0.05	3.56	0.05
Proteobacteria_Cl_Gammaproteobacteria_Or_Pseudomonadales_Fm_Pseudomonadaceae_Gn_Pseudomonas_Sp_Uncl_56	0.16	0.12	0	1.44	0.06	1.97	0.04
Proteobacteria_Cl_Gammaproteobacteria_Or_Enterobacteriales_Fm_Enterobacteriaceae_Gn_Shigella_Sp_Uncl_6034	0.11	0.07	0	1.4	0.05	4.14	0.04
Proteobacteria_Cl_Gammaproteobacteria_Or_Enterobacteriales_Fm_Enterobacteriaceae_Gn_Uncl_Sp_Uncl_5319	0.08	0.04	0	1.34	0.05	3.76	0.04
Proteobacteria_Cl_Gammaproteobacteria_Or_Enterobacteriales_Fm_Enterobacteriaceae_Gn_Uncl_Sp_Uncl_4662	0.08	0.04	0	1.3	0.05	4.61	0.04
Proteobacteria_Cl_Gammaproteobacteria_Or_Pseudomonadales_Fm_Pseudomonadaceae_Gn_Pseudomonas_Sp_Uncl_842	0.1	0.05	0	1.28	0.05	2.4	0.05
Proteobacteria_Cl_Gammaproteobacteria_Or_Enterobacteriales_Fm_Enterobacteriaceae_Gn_Klebsiella_Sp_Uncl_4317	0.08	0.04	0	1.26	0.05	3.46	0.04
Proteobacteria_Cl_Gammaproteobacteria_Or_Xanthomonadales_Fm_Xanthomonadaceae_Gn_Uncl_Sp_Uncl_16505	0.12	0.06	0	1.18	0.06	1.33	0.06
Greater Avg. Abundance in BAGGED
Firmicutes_Cl_Clostridia_Or_Clostridiales_Fm_Ruminococcaceae_Gn_Faecalibacterium_Sp_Uncl_25074	0.07	0.12	0	10.48	0.05	2.71	-0.05
Proteobacteria_Cl_Alphaproteobacteria_Or_Rhodospirillales_Fm_Rhodospirillaceae_Gn_Uncl_Sp_Uncl_59606	0.13	0.19	0	9.75	0.07	0.88	-0.06
Planctomycetes_Cl_Planctomycea_Or_Planctomycetales_Fm_Planctomycetaceae_Gn_Planctomyces_Sp_Uncl_57219	0.16	0.23	0	9.56	0.08	0.39	-0.07
Acidobacteria_Cl_Acidobacteria_Or_Acidobacteriales_Fm_Acidobacteriaceae_Gn_Uncl_Sp_Uncl_51715	0.16	0.19	0	9.26	0.05	4.57	-0.03
Firmicutes_Cl_Clostridia_Or_Clostridiales_Fm_Ruminococcaceae_Gn_Faecalibacterium_Sp_Uncl_24593	0.07	0.11	0	9.15	0.05	3.86	-0.04
Firmicutes_Cl_Clostridia_Or_Clostridiales_Fm_Ruminococcaceae_Gn_Faecalibacterium_Sp_Faecalibacterium prausnitzii_24602	0.13	0.18	0	9.07	0.06	1.91	-0.05
Proteobacteria_Cl_Alphaproteobacteria_Or_Rickettsiales_Fm_Rickettsiaceae_Gn_Rickettsia_Sp_Rickettsia akari_72592	0.13	0.18	0	8.5	0.06	1.8	-0.05
Chloroflexi_Cl_Chloroflexi_Or_Chloroflexales_Fm_Chloroflexaceae_Gn_Roseiflexus_Sp_Uncl_52544	0.11	0.16	0	8.3	0.07	0.81	-0.05
Firmicutes_Cl_Clostridia_Or_Clostridiales_Fm_Ruminococcaceae_Gn_Faecalibacterium_Sp_Uncl_25069	0.07	0.11	0	7.88	0.05	4.85	-0.04
Firmicutes_Cl_Clostridia_Or_Clostridiales_Fm_Ruminococcaceae_Gn_Faecalibacterium_Sp_Uncl_26097	0.07	0.11	0	7.53	0.05	2.97	-0.04
Firmicutes_Cl_Clostridia_Or_Clostridiales_Fm_Veillonellaceae_Gn_Veillonella_Sp_Uncl_50217	0.11	0.16	0	7.26	0.06	1.57	-0.05
Firmicutes_Cl_Clostridia_Or_Clostridiales_Fm_Ruminococcaceae_Gn_Faecalibacterium_Sp_Uncl_24600	0.08	0.13	0	6.85	0.06	1.74	-0.05
Firmicutes_Cl_Clostridia_Or_Clostridiales_Fm_Ruminococcaceae_Gn_Faecalibacterium_Sp_Uncl_24697	0.07	0.11	0	6.3	0.05	4.75	-0.04
Firmicutes_Cl_Clostridia_Or_Clostridiales_Fm_Ruminococcaceae_Gn_Faecalibacterium_Sp_Uncl_25431	0.08	0.13	0	6.09	0.06	1.85	-0.05
Chloroflexi_Cl_Caldilineae_Or_Caldilineales_Fm_Caldilineaceae_Gn_Caldilinea_Sp_Uncl_52926	0.13	0.17	0	5.68	0.05	3.66	-0.04
Firmicutes_Cl_Clostridia_Or_Clostridiales_Fm_Ruminococcaceae_Gn_Faecalibacterium_Sp_Uncl_25047	0.07	0.11	0	5.51	0.05	3.37	-0.04
Proteobacteria_Cl_Betaproteobacteria_Or_Burkholderiales_Fm_Aquabacteriaceae_Gn_Aquabacterium_Sp_Uncl_11091	0.15	0.19	0	5.48	0.05	3.17	-0.04
Firmicutes_Cl_Clostridia_Or_Clostridiales_Fm_Ruminococcaceae_Gn_Faecalibacterium_Sp_Uncl_24795	0.08	0.12	0	5.33	0.05	2.56	-0.04
Firmicutes_Cl_Clostridia_Or_Clostridiales_Fm_Ruminococcaceae_Gn_Faecalibacterium_Sp_Faecalibacterium prausnitzii_25974	0.07	0.11	0	5.25	0.05	4.24	-0.04
Proteobacteria_Cl_Alphaproteobacteria_Or_Rhodospirillales_Fm_Rhodospirillaceae_Gn_Uncl_Sp_Uncl_60016	0.17	0.22	0	5.21	0.05	2.13	-0.05
Firmicutes_Cl_Clostridia_Or_Clostridiales_Fm_Ruminococcaceae_Gn_Faecalibacterium_Sp_Faecalibacterium prausnitzii_25877	0.07	0.11	0	5.17	0.05	3.22	-0.04
Firmicutes_Cl_Clostridia_Or_Clostridiales_Fm_Ruminococcaceae_Gn_Faecalibacterium_Sp_Uncl_26186	0.07	0.11	0	5.02	0.05	4.29	-0.04
Firmicutes_Cl_Clostridia_Or_Clostridiales_Fm_Ruminococcaceae_Gn_Faecalibacterium_Sp_Uncl_24905	0.09	0.13	0	5.02	0.05	2.45	-0.04
Firmicutes_Cl_Clostridia_Or_Clostridiales_Fm_Ruminococcaceae_Gn_Faecalibacterium_Sp_Faecalibacterium prausnitzii_25112	0.08	0.12	0	4.88	0.05	2.61	-0.04
Firmicutes_Cl_Clostridia_Or_Clostridiales_Fm_Ruminococcaceae_Gn_Faecalibacterium_Sp_Uncl_24396	0.07	0.11	0	4.81	0.05	3.9	-0.04
Firmicutes_Cl_Clostridia_Or_Clostridiales_Fm_Ruminococcaceae_Gn_Faecalibacterium_Sp_Uncl_25878	0.07	0.11	0	4.62	0.05	4.33	-0.04
Firmicutes_Cl_Clostridia_Or_Clostridiales_Fm_Ruminococcaceae_Gn_Faecalibacterium_Sp_Faecalibacterium prausnitzii_24954	0.09	0.13	0	4.6	0.05	3.12	-0.04
Firmicutes_Cl_Clostridia_Or_Clostridiales_Fm_Ruminococcaceae_Gn_Faecalibacterium_Sp_Faecalibacterium prausnitzii_24487	0.09	0.13	0	4.58	0.05	3.02	-0.04
Firmicutes_Cl_Clostridia_Or_Clostridiales_Fm_Ruminococcaceae_Gn_Faecalibacterium_Sp_Faecalibacterium prausnitzii_24649	0.07	0.1	0	4.47	0.05	5.03	-0.03
Proteobacteria_Cl_Gammaproteobacteria_Or_Chromatiales_Fm_Sinobacteraceae_Gn_Uncl_Sp_Uncl_3105	0.15	0.2	0	4.36	0.06	1.45	-0.05
Proteobacteria_Cl_Gammaproteobacteria_Or_Chromatiales_Fm_Sinobacteraceae_Gn_Uncl_Sp_Uncl_17320	0.15	0.21	0	4.26	0.08	0.47	-0.06
Proteobacteria_Cl_Alphaproteobacteria_Or_Rhizobiales_Fm_Hyphomicrobiaceae_Gn_Uncl_Sp_Uncl_59209	0.15	0.19	0	4.21	0.05	3.61	-0.04
Proteobacteria_Cl_Alphaproteobacteria_Or_Rhizobiales_Fm_Hyphomicrobiaceae_Gn_Rhodoplanes_Sp_Uncl_59047	0.16	0.2	0	4.18	0.05	4.05	-0.04
Firmicutes_Cl_Clostridia_Or_Clostridiales_Fm_Ruminococcaceae_Gn_Faecalibacterium_Sp_Faecalibacterium prausnitzii_25839	0.09	0.13	0	3.95	0.05	2.29	-0.04
Firmicutes_Cl_Clostridia_Or_Clostridiales_Fm_Ruminococcaceae_Gn_Faecalibacterium_Sp_Uncl_24852	0.07	0.11	0	3.87	0.05	4.47	-0.04
Proteobacteria_Cl_Betaproteobacteria_Or_Rhodocyclales_Fm_Uncl_Gn_sfA_Sp_Uncl_15000	0.13	0.18	0	3.68	0.06	1.39	-0.05
Firmicutes_Cl_Clostridia_Or_Clostridiales_Fm_Ruminococcaceae_Gn_Faecalibacterium_Sp_Uncl_26441	0.11	0.15	0	3.49	0.05	3.95	-0.04
Firmicutes_Cl_Clostridia_Or_Clostridiales_Fm_Ruminococcaceae_Gn_Faecalibacterium_Sp_Uncl_25249	0.09	0.13	0	3.38	0.05	2.35	-0.04
Proteobacteria_Cl_Alphaproteobacteria_Or_Sphingomonadales_Fm_Erythrobacteraceae_Gn_Uncl_Sp_Uncl_60698	0.16	0.2	0	3.25	0.05	4	-0.04
Planctomycetes_Cl_Planctomycea_Or_Planctomycetales_Fm_Planctomycetaceae_Gn_Uncl_Sp_Uncl_56472	0.1	0.17	0	3.15	0.08	0.31	-0.07
Firmicutes_Cl_Clostridia_Or_Clostridiales_Fm_Clostridiaceae_Gn_Sarcina_Sp_Uncl_45410	0.13	0.17	0	3.1	0.05	4.99	-0.04
Proteobacteria_Cl_Deltaproteobacteria_Or_Myxococcales_Fm_Uncl_Gn_sfE_Sp_Uncl_52737	0.13	0.21	0	3.08	0.09	0.22	-0.08
Firmicutes_Cl_Clostridia_Or_Clostridiales_Fm_Ruminococcaceae_Gn_Faecalibacterium_Sp_Uncl_25165	0.07	0.11	0	3.06	0.05	4.8	-0.04
Firmicutes_Cl_Clostridia_Or_Clostridiales_Fm_Clostridiaceae_Gn_Clostridium_Sp_Uncl_70973	0.1	0.14	0	2.62	0.05	3.32	-0.04
Proteobacteria_Cl_Alphaproteobacteria_Or_Rhodospirillales_Fm_Rhodospirillaceae_Gn_Uncl_Sp_Uncl_59679	0.12	0.18	0	2.56	0.06	1.21	-0.06
