# Supplementary material for: Bacterial community structure transformed after thermophilically composting human waste in Haiti
Source: PLoS One. 2017 Jun 1;12(6):e0177626. doi: 10.1371/journal.pone.0177626 (PMC5453478; doi:10.1371/journal.pone.0177626)
Supplement: S8 Table — These are the two piles (of 38 tested) that had high levels of E. coli at the beginning of the composting process. They were monitored throughout the composting process. (XLSX) [file pone.0177626.s009.xlsx]

## Sheet: Table S8 E coli MPN monitoring
S8 Table. E. coli testing using the MPN method at SOIL’s composting facility in Cap-Haitien, Fall 2013 - Spring 2014. These are the two piles (of 38 tested) that had high levels of E. coli when compost bins were being filled with Bucket material. They were monitored throughout the composting process.
Pile	Date	E. coli MPN	Date	E. coli MPN	Date	E. coli MPN	Date	E. coli MPN		Days between 1st and 2nd sampling
Bak 5.3 vidanj ankou 1/1000	2013-08-08	48	2013-08-21	<1	2013-09-11	1				13
Bak 5.3 vidanj ankou 1/10000	2013-08-08	7.2	2013-08-21	<1	2013-09-11	<1
Bak 2.4 1/1000	2013-09-24	>2419.6	2013-11-05	<1	2013-12-03	<1	2014-05-06	<1		42
Bak 2.4 1/10000	2013-09-24	>2419.6	2013-11-05	<1	2013-12-03	<1	2014-05-06	<1
