# Supplementary material for: Bacterial community structure transformed after thermophilically composting human waste in Haiti
Source: PLoS One. 2017 Jun 1;12(6):e0177626. doi: 10.1371/journal.pone.0177626 (PMC5453478; doi:10.1371/journal.pone.0177626)
Supplement: S9 Table — The alpha-level was adjusted to 0.0029 to account for multiple comparisons. Bold values in the Kruskal-Wallis (K-W) column indicate statistical significance. Posthoc comparisons among stages were performed using Dunn's method with BH correction; bold values indicate statistical significance. The alpha-level was adjusted to 0.0026 to account for multiple comparisons. Bold values in the Kruskal-Wallis (K-W) column indicate statistical significance. Posthoc comparisons among stages were performed using Dunn's method with BH correction; bold values indicate statistical significance. (XLSX) [file pone.0177626.s010.xlsx]

## Sheet: Table S8 E coli MPN monitoring
S9 Table. Phylum-level summed binary data were tested for differences across Stage at Cap-Haitien and Port au Prince SOIL thermophilic composting facilities. The alpha-level was adjusted to 0.0029 to account for multiple comparisons. Bold values in the Kruskal-Wallis (K-W) column indicate statistical significance. Posthoc comparisons among stages were performed using Dunn's method with BH correct…
	K-W	Dunn-posthoc_BH							K-W	Dunn-posthoc_BH
Phylum	CapH	Bu:Th	Bu:Cu	Bu:Bg	Th:Cu	Th:Bg	Cu:Bg		PauP	Bu:Th	Bu:Cu	Bu:Bg	Th:Cu	Th:Bg	Cu:Bg
Acidobacteria	0.0001014	0.0149	0.0949	0.0651	0.0016	0.0012	0.8348		0.01111	0.596	0.039	0.066	0.039	0.039	0.8
Actinobacteria	0.001594	0.1244	0.1244	0.0307	0.0229	0.0037	0.537		0.004093	0.872	0.025	0.025	0.025	0.039	0.872
Bacteroidetes	0.0003003	8.8e-05	0.3	0.3	0.2	0.2	0.94		0.0003513	0.00033	0.25383	0.03634	0.26532	0.66619	0.52478
Chloroflexi	0.0001798	0.0256	0.0652	0.0652	0.0013	0.0013	1		0.003625	0.779	0.021	0.021	0.041	0.038	0.911
Cyanobacteria	0.0009552	0.00033	0.34565	0.29774	0.29774	0.29774	0.77279		0.02139	0.055	0.429	0.671	0.052	0.068	0.671
Firmicutes	0.0001284	0.00053	0.00305	0.12742	0.55657	0.5099	0.38673		0.00328	0.0092	0.0706	0.0512	0.9626	0.9626	0.9626
Gemmatimonadetes	0.00235	0.827	0.016	0.016	0.022	0.022	0.958		0.002672	0.457	0.012	0.023	0.044	0.087	0.738
GN04	0.002479	0.54	0.023	0.011	0.065	0.023	0.677		0.07101	0.14	0.14	0.5	0.74	0.14	0.14
Planctomycetes	0.0007679	0.7131	0.0142	0.0051	0.0272	0.0084	0.7131		0.003444	0.538	0.022	0.033	0.022	0.022	0.845
Proteobacteria	0.0005187	0.00049	0.03347	0.32237	0.88313	0.25051	0.32237		0.0002896	0.00041	0.10733	0.02553	0.52266	0.77849	0.69492
SAR406	0.1063	0.2	0.42	0.25	0.85	0.85	0.85		0.61	0.81	0.81	0.81	0.81	0.81	0.81
Spirochaetes	0.0002046	0.00023	0.01762	0.20921	0.95716	0.37542	0.44505		0.3882	0.67	0.61	0.61	0.67	0.61	0.67
Tenericutes	0.0004882	0.0031	0.005	0.0665	0.5436	0.8161	0.5436		0.0105	0.17	0.039	0.039	0.308	0.308	0.911
Thermi	0.00525	0.541	0.031	0.076	0.017	0.034	0.631		0.8505	0.86	0.86	0.86	0.86	0.86	0.86
TM7	0.000358	0.1041	0.0304	0.0304	0.0022	0.0022	1		0.0297	0.094	0.333	0.333	0.051	0.051	1
Verrucomicrobia	0.009084	0.0047	0.7048	0.5067	0.2369	0.3922	0.7048		0.0541	0.12	0.12	0.8	0.8	0.12	0.12
WS3	0.02791	0.549	0.868	0.037	0.549	0.016	0.13		0.798	0.89	0.89	0.89	0.89	0.89	0.89
	For KW, adjusted alpha (0.05/17) = 0.00294
