# Supplementary material for: Bacterial community structure transformed after thermophilically composting human waste in Haiti
Source: PLoS One. 2017 Jun 1;12(6):e0177626. doi: 10.1371/journal.pone.0177626 (PMC5453478; doi:10.1371/journal.pone.0177626)
Supplement: S10 Table — The alpha-level was adjusted to 0.0026 to account for multiple comparisons. Bold values in the Kruskal-Wallis (K-W) column indicate statistical significance. Posthoc comparisons among stages were performed using Dunn's method with BH correction; bold values indicate statistical significance. (XLSX) [file pone.0177626.s011.xlsx]

## Sheet: Table S8 E coli MPN monitoring
S10 Table. Order-level summed probe intensities were tested for differences across Stage at Cap-Haitien and Port au Prince SOIL thermophilic composting facilities. The alpha-level was adjusted to 0.0026 to account for multiple comparisons. Bold values in the Kruskal-Wallis (K-W) column indicate statistical significance. Posthoc comparisons among stages were performed using Dunn's method with BH c…
	K-W	Dunn-posthoc_BH							K-W	Dunn-posthoc_BH
Order	CapH	Bu:Th	Bu:Cu	Bu:Bg	Th:Cu	Th:Bg	Cu:Bg		PauP	Bu:Th	Bu:Cu	Bu:Bg	Th:Cu	Th:Bg	Cu:Bg
Actinomycetales	0.004512	0.775	0.046	0.017	0.066	0.02	0.686		0.0002415	0.0281	0.0031	0.0054	0.1794	0.2632	0.7815
Bacteroidales	9.323e-05	3.6e-05	0.13	0.12	0.35	0.38	0.88		0.00191	0.0073	0.1777	0.0142	0.6285	0.6799	0.5622
Flavobacteriales	9.508e-05	0.0036	0.1506	0.2002	0.0016	0.002	0.837		0.002459	0.0041	0.5535	0.0382	0.1978	0.9925	0.2483
Sphingobacteriales	6.691e-05	0.00461	0.12461	0.12461	0.00099	0.00099	0.95898		0.0218	0.446	0.035	0.321	0.023	0.23	0.321
Bacillales	0.04258	0.956	0.184	0.083	0.184	0.083	0.028		0.001109	0.0066	0.0066	0.0592	0.565	0.9402	0.565
Lactobacillales	0.0001397	0.0074	0.0023	0.006	0.1959	0.3411	0.7188		0.00678	0.791	0.058	0.017	0.058	0.017	0.695
Clostridiales	0.000147	0.0019	0.0019	0.0168	0.4702	0.8011	0.6445		0.01342	0.181	0.038	0.038	0.294	0.294	1
MBA08	0.04319	0.078	0.918	0.918	0.129	0.129	0.918		0.05125	0.045	0.452	0.452	0.673	0.673	0.912
Gemmatimonadetes_unclassified	0.003094	0.697	0.015	0.039	0.015	0.031	0.697		0.0002611	0.0165	0.0022	0.0127	0.1967	0.4722	0.5791
Gemmatales	0.000151	0.0212	0.13313	0.04394	0.00367	0.00087	0.64343		0.002839	0.439	0.021	0.041	0.015	0.021	0.782
Planctomycetales	0.0001144	0.01532	0.1421	0.04769	0.00316	0.00073	0.64343		0.003991	0.897	0.033	0.018	0.033	0.018	0.837
Rhizobiales	0.002422	0.3671	0.0736	0.0196	0.0196	0.0079	0.607		0.003637	0.673	0.027	0.02	0.02	0.02	0.868
Rhodospirillales	0.001937	0.292	0.0357	0.0357	0.0092	0.0092	0.959		0.003952	0.846	0.031	0.017	0.031	0.017	0.837
Burkholderiales	0.0003895	0.0044	0.3059	0.2734	0.0044	0.0044	0.8774		0.001125	0.0017	0.4016	0.0298	0.2177	0.9253	0.303
Myxococcales	0.005411	0.618	0.021	0.021	0.043	0.043	1		0.0004131	0.056	0.0086	0.0031	0.2427	0.1242	0.6978
Chromatiales	0.0004351	0.0521	0.0765	0.0521	0.0042	0.0027	0.797		0.004014	0.948	0.033	0.023	0.041	0.023	0.837
Enterobacteriales	0.0004925	0.0021	0.014	0.0294	0.9091	1	0.9091		0.0003162	0.0033	0.0452	0.0033	0.8293	0.5783	0.5783
Xanthomonadales	0.0004856	0.0353	0.1885	0.0497	0.0099	0.0017	0.5715		0.01275	0.1615	0.0678	0.806	0.0066	0.2088	0.1615
Erysipelotrichales	0.0004032	0.0032	0.0307	0.0032	0.8666	0.4855	0.6045		0.002228	0.18	0.027	0.007	0.18	0.082	0.618
	For K-W, adjusted alpha (0.05/19) = 0.00263
